# Supplementary material for: ODG: Omics database generator - a tool for generating, querying, and analyzing multi-omics comparative databases to facilitate biological understanding
Source: BMC Bioinformatics. 2017 Aug 10;18:367. doi: 10.1186/s12859-017-1777-7 (PMC5553995; doi:10.1186/s12859-017-1777-7)
Supplement: Supplementary file 2 — PFam Domains and biological process GO categories for the four rhizobia strains. Predicted proteins related to multiple GO biological process categories are joined together with the pipe character. (XLSX 639 kb) [file 12859_2017_1777_MOESM2_ESM.xlsx]

## Sheet: 950 Biological Process GO
Gene	Biological_Processs
scf1_1	lipid biosynthetic process|oxidation-reduction process
scf1_10	transport
scf1_106	regulation of transcription, DNA-templated
scf1_11	transport
scf1_112	transport
scf1_113	transport
scf1_114	transport
scf1_115	metabolic process|carbohydrate catabolic process
scf1_116	glucuronate catabolic process
scf1_117	regulation of transcription, DNA-templated
scf1_119	transport
scf1_12	cellular amino acid metabolic process
scf1_120	transport
scf1_123	regulation of transcription, DNA-templated
scf1_126	transport
scf1_127	transport
scf1_128	transport
scf1_13	oxidation-reduction process
scf1_131	metabolic process
scf1_132	transmembrane transport
scf1_135	regulation of transcription, DNA-templated
scf1_136	oxidation-reduction process
scf1_138	oxidation-reduction process
scf1_140	transport
scf1_141	transport
scf1_145	transport
scf1_146	transport
scf1_147	regulation of transcription, DNA-templated
scf1_148	cell morphogenesis|lipopolysaccharide biosynthetic process|peptidoglycan biosynthetic process
scf1_149	carbohydrate derivative metabolic process|carbohydrate derivative biosynthetic process
scf1_151	DNA repair|DNA recombination
scf1_153	DNA repair
scf1_159	glutamine biosynthetic process|nitrogen compound metabolic process|nitrogen fixation
scf1_16	cysteine biosynthetic process from serine
scf1_160	regulation of nitrogen utilization
scf1_164	nucleotide-excision repair
scf1_165	DNA replication
scf1_167	DNA topological change
scf1_171	biosynthetic process|coenzyme A biosynthetic process
scf1_172	protein peptidyl-prolyl isomerization|protein folding
scf1_173	protein peptidyl-prolyl isomerization|protein folding
scf1_174	queuosine biosynthetic process
scf1_175	tRNA modification|tRNA-guanine transglycosylation
scf1_179	fatty acid biosynthetic process|metabolic process
scf1_185	transport
scf1_186	transport
scf1_187	transport
scf1_189	regulation of transcription, DNA-templated
scf1_19	protein catabolic process
scf1_192	transmembrane transport
scf1_193	phosphorelay signal transduction system|regulation of transcription, DNA-templated
scf1_194	transmembrane transport
scf1_195	oxidation-reduction process
scf1_198	regulation of transcription, DNA-templated
scf1_20	protein metabolic process
scf1_205	oxidation-reduction process
scf1_206	transport
scf1_209	respiratory electron transport chain
scf1_211	electron transport chain
scf1_212	oxidation-reduction process
scf1_213	cyclic nucleotide biosynthetic process|intracellular signal transduction
scf1_220	tRNA aminoacylation for protein translation|methionyl-tRNA aminoacylation
scf1_223	dTDP biosynthetic process
scf1_224	proteolysis
scf1_227	cyclic nucleotide biosynthetic process|protein transport|intracellular signal transduction
scf1_229	negative regulation of transcription, DNA-templated
scf1_23	lipid metabolic process
scf1_231	transmembrane transport
scf1_232	regulation of transcription, DNA-templated
scf1_241	tryptophan biosynthetic process|metabolic process
scf1_242	metabolic process
scf1_243	Mo-molybdopterin cofactor biosynthetic process
scf1_244	molybdopterin cofactor biosynthetic process
scf1_247	cyclic nucleotide biosynthetic process|intracellular signal transduction
scf1_251	pyrimidine nucleotide biosynthetic process
scf1_252	protein secretion
scf1_253	glycolytic process|metabolic process
scf1_255	DNA topological change
scf1_264	tRNA aminoacylation for protein translation|threonyl-tRNA aminoacylation|tRNA aminoacylation
scf1_267	iron-sulfur cluster assembly
scf1_268	tetrahydrofolate biosynthetic process
scf1_269	histidine biosynthetic process
scf1_27	translation
scf1_270	lipid metabolic process|metabolic process
scf1_275	proteolysis
scf1_278	proteolysis
scf1_28	translational elongation
scf1_281	gluconeogenesis
scf1_284	regulation of transcription, DNA-templated
scf1_285	cation transport|magnesium ion transport
scf1_289	cellular protein modification process|lipoate biosynthetic process
scf1_29	pyrimidine nucleotide biosynthetic process
scf1_293	ethanol oxidation|oxidation-reduction process
scf1_30	translation
scf1_300	proton-transporting ATP synthase complex assembly
scf1_301	metabolic process
scf1_302	pseudouridine synthesis|RNA modification
scf1_307	glycine catabolic process
scf1_308	glycine decarboxylation via glycine cleavage system
scf1_309	glycine metabolic process|glycine catabolic process|oxidation-reduction process
scf1_310	peptidoglycan catabolic process|cell wall macromolecule catabolic process
scf1_311	bacterial-type flagellum-dependent cell motility
scf1_312	protein maturation by iron-sulfur cluster transfer
scf1_314	cysteine metabolic process
scf1_315	iron-sulfur cluster assembly
scf1_316	transport
scf1_318	iron-sulfur cluster assembly
scf1_322	amino sugar metabolic process|peptidoglycan turnover
scf1_323	tRNA aminoacylation for protein translation|tyrosyl-tRNA aminoacylation
scf1_325	carbohydrate metabolic process
scf1_327	oxidation-reduction process
scf1_33	proteolysis
scf1_335	carbohydrate metabolic process|metabolic process
scf1_338	purine ribonucleotide biosynthetic process
scf1_339	transmembrane transport
scf1_34	membrane assembly
scf1_343	purine nucleotide biosynthetic process|cobalamin biosynthetic process
scf1_345	tRNA splicing, via endonucleolytic cleavage and ligation
scf1_346	'de novo' IMP biosynthetic process
scf1_349	regulation of transcription, DNA-templated|biosynthetic process
scf1_35	lipid A biosynthetic process
scf1_351	'de novo' IMP biosynthetic process
scf1_353	metabolic process|oxidation-reduction process
scf1_356	oxidation-reduction process
scf1_359	transport
scf1_36	fatty acid biosynthetic process
scf1_360	transport
scf1_362	regulation of transcription, DNA-templated
scf1_363	cellular aromatic compound metabolic process|catechol-containing compound metabolic process|oxidation-reduction process
scf1_364	metabolic process|aromatic compound catabolic process
scf1_365	phenylacetate catabolic process
scf1_369	cell redox homeostasis
scf1_37	lipid biosynthetic process
scf1_370	transport|transmembrane transport
scf1_371	transmembrane transport
scf1_373	phosphatidylinositol phosphorylation|inositol phosphate dephosphorylation
scf1_374	phosphatidylinositol phosphorylation|inositol phosphate dephosphorylation
scf1_375	tRNA processing
scf1_376	glutamine metabolic process
scf1_377	translation
scf1_379	nitrogen compound metabolic process|metabolic process|peptidoglycan biosynthetic process
scf1_380	RNA processing
scf1_383	isocitrate metabolic process|oxidation-reduction process
scf1_386	regulation of transcription, DNA-templated
scf1_387	alanyl-tRNA aminoacylation|tRNA aminoacylation
scf1_388	DNA repair
scf1_39	lipid A biosynthetic process
scf1_391	phosphorelay signal transduction system|regulation of transcription, DNA-templated|signal transduction
scf1_392	bacterial-type flagellum organization
scf1_399	folic acid-containing compound biosynthetic process
scf1_400	folic acid-containing compound metabolic process
scf1_401	folic acid-containing compound biosynthetic process|pteridine-containing compound metabolic process|cellular metabolic process
scf1_404	phosphorelay signal transduction system
scf1_405	lipid transport|lipoprotein metabolic process
scf1_406	metabolic process
scf1_407	tRNA aminoacylation for protein translation
scf1_408	proteolysis
scf1_412	transport
scf1_419	oxidation-reduction process
scf1_42	proteolysis|SOS response|negative regulation of transcription, DNA-templated
scf1_420	metabolic process|oxidation-reduction process
scf1_421	regulation of transcription, DNA-templated
scf1_422	metabolic process|oxidation-reduction process
scf1_425	transport
scf1_427	regulation of transcription, DNA-templated
scf1_431	signal transduction
scf1_433	biosynthetic process|aromatic amino acid family biosynthetic process
scf1_435	nitrogen compound metabolic process|NAD biosynthetic process
scf1_437	metabolic process
scf1_439	transport|transmembrane transport
scf1_44	metabolic process|biosynthetic process
scf1_440	aromatic amino acid family biosynthetic process
scf1_442	glutathione metabolic process|cell redox homeostasis|oxidation-reduction process
scf1_446	pentose-phosphate shunt, non-oxidative branch
scf1_447	metabolic process|glycolate biosynthetic process
scf1_449	tricarboxylic acid cycle|fumarate metabolic process
scf1_45	glycolytic process
scf1_456	regulation of transcription, DNA-templated
scf1_459	Mo-molybdopterin cofactor biosynthetic process
scf1_46	cell cycle
scf1_461	carbohydrate metabolic process
scf1_462	metabolic process
scf1_464	transport
scf1_47	acetyl-CoA biosynthetic process from pyruvate|metabolic process
scf1_471	Mo-molybdopterin cofactor biosynthetic process
scf1_472	Mo-molybdopterin cofactor biosynthetic process
scf1_473	phosphorelay signal transduction system|signal transduction
scf1_476	aromatic amino acid family metabolic process
scf1_477	response to oxidative stress
scf1_478	signal transduction
scf1_479	phosphorelay signal transduction system|regulation of transcription, DNA-templated
scf1_48	acetyl-CoA biosynthetic process from pyruvate|metabolic process
scf1_481	cytochrome complex assembly|oxidation-reduction process
scf1_485	transport
scf1_486	transport
scf1_49	pyruvate metabolic process|metabolic process
scf1_492	response to stress
scf1_496	response to stress
scf1_497	response to stress
scf1_500	oxidation-reduction process
scf1_502	transport
scf1_506	signal transduction
scf1_507	phospholipid biosynthetic process
scf1_508	nucleoside biosynthetic process|cobalamin biosynthetic process
scf1_509	cobalamin biosynthetic process
scf1_512	transmembrane transport
scf1_516	carbohydrate metabolic process
scf1_52	cell redox homeostasis|oxidation-reduction process
scf1_520	carbohydrate metabolic process
scf1_521	transport
scf1_522	transport
scf1_523	transport
scf1_525	regulation of transcription, DNA-templated
scf1_532	pentose-phosphate shunt|oxidation-reduction process
scf1_533	regulation of transcription, DNA-templated
scf1_538	oxidation-reduction process
scf1_539	metabolic process
scf1_540	metabolic process
scf1_543	regulation of transcription, DNA-templated
scf1_546	cobalamin biosynthetic process
scf1_547	biosynthetic process|cobalamin biosynthetic process
scf1_548	cobalamin biosynthetic process
scf1_549	porphyrin-containing compound biosynthetic process|metabolic process|oxidation-reduction process
scf1_55	lipoate biosynthetic process
scf1_551	cobalamin biosynthetic process
scf1_555	cobalamin biosynthetic process
scf1_556	biosynthetic process|cobalamin biosynthetic process
scf1_557	cobalamin biosynthetic process
scf1_558	cobalamin biosynthetic process|cofactor biosynthetic process
scf1_559	chloride transport|transmembrane transport
scf1_560	cyclic nucleotide biosynthetic process|intracellular signal transduction
scf1_561	cobalamin biosynthetic process
scf1_562	transport
scf1_564	response to toxic substance
scf1_565	regulation of transcription, DNA-templated
scf1_567	amino acid transport
scf1_568	regulation of transcription, DNA-templated
scf1_569	regulation of DNA-templated transcription, elongation
scf1_576	oxidation-reduction process
scf1_577	oxidation-reduction process
scf1_578	oxidation-reduction process
scf1_579	metabolic process
scf1_582	regulation of transcription, DNA-templated
scf1_583	phosphorelay signal transduction system
scf1_584	phosphorelay signal transduction system
scf1_590	transport
scf1_591	oxidation-reduction process
scf1_593	transmembrane transport
scf1_595	transmembrane transport
scf1_597	phosphorelay signal transduction system
scf1_598	transmembrane transport
scf1_599	glycerol metabolic process
scf1_60	isoprenoid biosynthetic process|terpenoid biosynthetic process
scf1_605	signal transduction
scf1_61	tRNA processing|oxidation-reduction process
scf1_610	transmembrane transport
scf1_611	metabolic process
scf1_613	phosphorelay signal transduction system
scf1_614	oxidation-reduction process
scf1_617	cyclic nucleotide biosynthetic process|intracellular signal transduction
scf1_62	regulation of transcription, DNA-templated|signal transduction
scf1_621	DNA repair|nucleotide-excision repair|SOS response
scf1_626	regulation of transcription, DNA-templated
scf1_63	phosphorelay signal transduction system|regulation of transcription, DNA-templated|regulation of nitrogen utilization
scf1_642	DNA recombination|DNA integration
scf1_643	tRNA dihydrouridine synthesis|tRNA processing|oxidation-reduction process
scf1_648	pathogenesis
scf1_65	regulation of transcription, DNA-templated|signal transduction
scf1_651	signal transduction
scf1_652	phosphorelay signal transduction system|regulation of transcription, DNA-templated
scf1_654	response to stress
scf1_656	riboflavin biosynthetic process|oxidation-reduction process
scf1_657	cyclic nucleotide biosynthetic process|intracellular signal transduction
scf1_66	phosphorelay signal transduction system|regulation of transcription, DNA-templated
scf1_664	arginine biosynthetic process
scf1_667	ubiquinone biosynthetic process|oxidation-reduction process
scf1_668	transport|transmembrane transport
scf1_669	metabolic process
scf1_67	metabolic process
scf1_676	regulation of transcription, DNA-templated
scf1_679	regulation of transcription, DNA-templated
scf1_68	regulation of transcription, DNA-templated
scf1_680	carboxylic acid metabolic process
scf1_681	carboxylic acid metabolic process
scf1_686	cation transport|transmembrane transport
scf1_687	potassium ion transmembrane transport
scf1_688	cellular aromatic compound metabolic process|oxidation-reduction process
scf1_695	aerobic electron transport chain
scf1_696	aerobic electron transport chain
scf1_697	transport|aerobic respiration|electron transport chain|oxidation-reduction process
scf1_698	electron transport chain
scf1_72	porphyrin-containing compound biosynthetic process|metabolic process|siroheme biosynthetic process|oxidation-reduction process
scf1_74	oxidation-reduction process
scf1_76	ubiquinone biosynthetic process|oxidation-reduction process
scf1_77	transmembrane transport
scf1_78	cytochrome complex assembly|oxidation-reduction process
scf1_9	transport
scf1_92	oxidation-reduction process
scf1_94	cyclic nucleotide biosynthetic process|intracellular signal transduction
scf1_95	regulation of transcription, DNA-templated
scf1_96	transport|transmembrane transport
scf1_99	cyclic nucleotide biosynthetic process|intracellular signal transduction
scf10_107	dolichol-linked oligosaccharide biosynthetic process
scf10_11	cyclic nucleotide biosynthetic process|intracellular signal transduction
scf10_110	protein transport
scf10_111	transport|protein secretion by the type I secretion system|transmembrane transport
scf10_115	extracellular carbohydrate transport|lipopolysaccharide biosynthetic process|extracellular polysaccharide biosynthetic process
scf10_117	polysaccharide transport
scf10_120	oxidation-reduction process
scf10_124	DNA repair|base-excision repair
scf10_125	carbohydrate metabolic process|organic substance metabolic process
scf10_126	polysaccharide biosynthetic process|polysaccharide metabolic process|biosynthetic process
scf10_13	dephosphorylation
scf10_137	metabolic process|oxidation-reduction process
scf10_146	transport
scf10_149	iron ion transport
scf10_15	phospholipid biosynthetic process
scf10_155	DNA-templated transcription, initiation|regulation of transcription, DNA-templated
scf10_157	phosphorelay signal transduction system|DNA-templated transcription, initiation|regulation of transcription, DNA-templated
scf10_159	oxidation-reduction process
scf10_160	oxidation-reduction process
scf10_161	carbohydrate metabolic process|trehalose biosynthetic process
scf10_164	oxidation-reduction process
scf10_165	carbohydrate metabolic process
scf10_166	carbohydrate metabolic process
scf10_167	translational termination
scf10_168	RNA processing
scf10_169	regulation of transcription, DNA-templated
scf10_172	phosphorelay signal transduction system|regulation of transcription, DNA-templated|detection of visible light|protein-chromophore linkage
scf10_173	negative regulation of transcription, DNA-templated
scf10_174	metabolic process
scf10_180	transport
scf10_181	transport
scf10_182	thiamine biosynthetic process
scf10_183	transmembrane transport
scf10_184	transport
scf10_185	nitrogen compound metabolic process
scf10_186	nitrogen compound metabolic process
scf10_187	protein folding|protein complex assembly|enzyme active site formation|urea metabolic process
scf10_190	nitrogen compound metabolic process
scf10_195	urea metabolic process|urea catabolic process
scf10_196	nitrogen compound metabolic process
scf10_20	purine nucleobase metabolic process
scf10_200	transport
scf10_201	transport
scf10_204	phosphorelay signal transduction system|signal transduction
scf10_205	phosphorelay signal transduction system|regulation of transcription, DNA-templated
scf10_21	allantoin catabolic process
scf10_210	transport
scf10_211	transport
scf10_213	phosphatidylinositol phosphorylation
scf10_219	phosphorelay signal transduction system|regulation of transcription, DNA-templated
scf10_220	phosphorelay signal transduction system
scf10_224	RNA processing
scf10_226	pseudouridine synthesis|RNA modification
scf10_227	DNA-templated transcription, initiation|regulation of transcription, DNA-templated|response to heat
scf10_229	purine nucleotide biosynthetic process
scf10_23	allantoin biosynthetic process
scf10_233	metabolic process
scf10_234	transport
scf10_24	carbohydrate metabolic process
scf10_26	oxidation-reduction process
scf10_27	oxidation-reduction process
scf10_28	phosphorelay signal transduction system|signal transduction
scf10_30	transmembrane transport
scf10_32	metabolic process
scf10_33	regulation of transcription, DNA-templated
scf10_36	regulation of transcription, DNA-templated
scf10_37	transmembrane transport
scf10_4	cation transport
scf10_42	metabolic process
scf10_43	metabolic process|oxidation-reduction process
scf10_44	metabolic process
scf10_45	transport
scf10_48	regulation of transcription, DNA-templated
scf10_5	C-terminal protein methylation
scf10_52	metabolic process|oxidation-reduction process
scf10_54	D-xylose transport
scf10_55	transport
scf10_57	phosphorelay signal transduction system
scf10_58	regulation of transcription, DNA-templated
scf10_63	oxidation-reduction process
scf10_70	transport
scf10_74	regulation of transcription, DNA-templated
scf10_78	carbohydrate metabolic process|oligosaccharide biosynthetic process|nodulation
scf10_80	transport|transmembrane transport
scf10_88	regulation of transcription, DNA-templated
scf10_92	carbohydrate metabolic process
scf100_1	proteolysis
scf101_2	arginine biosynthetic process via ornithine
scf102_1	DNA repair|nucleotide-excision repair|SOS response
scf103_1	purine nucleobase biosynthetic process
scf103_2	purine nucleotide biosynthetic process
scf105_1	biosynthetic process
scf106_1	sodium ion transport|alanine transport
scf107_1	transport|transmembrane transport
scf108_1	transmembrane transport
scf11_10	regulation of transcription, DNA-templated
scf11_102	peptidoglycan biosynthetic process
scf11_103	carbohydrate metabolic process
scf11_104	cation transport
scf11_105	regulation of transcription, DNA-templated|positive regulation of transcription, DNA-templated
scf11_107	DNA-templated transcription, initiation|regulation of transcription, DNA-templated
scf11_11	transport
scf11_114	metabolic process|cobalamin biosynthetic process
scf11_115	oxidation-reduction process
scf11_116	cobalamin biosynthetic process
scf11_117	metabolic process|cobalamin biosynthetic process
scf11_118	metabolic process|cobalamin biosynthetic process
scf11_119	cobalamin biosynthetic process|oxidation-reduction process
scf11_12	transport
scf11_120	metabolic process|cobalamin biosynthetic process
scf11_121	metabolic process|cobalamin biosynthetic process
scf11_123	regulation of transcription, DNA-templated
scf11_124	lipid metabolic process
scf11_125	oxidation-reduction process
scf11_126	oxidation-reduction process
scf11_127	pantothenate biosynthetic process
scf11_129	NAD biosynthetic process
scf11_13	transport
scf11_130	NAD biosynthetic process|oxidation-reduction process
scf11_131	NAD biosynthetic process|pyridine nucleotide biosynthetic process
scf11_139	regulation of transcription, DNA-templated
scf11_141	carbohydrate catabolic process
scf11_143	tetrahydrofolate metabolic process|oxidation-reduction process
scf11_144	tetrahydrofolate metabolic process
scf11_145	tetrahydrofolate metabolic process|oxidation-reduction process
scf11_146	regulation of transcription, DNA-templated
scf11_149	metabolic process|oxidation-reduction process
scf11_150	glutamate biosynthetic process|oxidation-reduction process
scf11_151	glutamine biosynthetic process|nitrogen compound metabolic process
scf11_152	'de novo' IMP biosynthetic process|biosynthetic process
scf11_153	cell morphogenesis|regulation of cell cycle|regulation of cell septum assembly
scf11_155	regulation of barrier septum assembly|cell division
scf11_157	oxidation-reduction process
scf11_159	phosphorelay signal transduction system|regulation of transcription, DNA-templated
scf11_160	signal transduction
scf11_163	pectin catabolic process
scf11_164	oxidation-reduction process
scf11_165	regulation of transcription, DNA-templated
scf11_167	carbohydrate metabolic process
scf11_169	oxidation-reduction process
scf11_17	carbohydrate metabolic process|oxidation-reduction process
scf11_170	regulation of transcription, DNA-templated
scf11_173	carbohydrate transport
scf11_175	regulation of transcription, DNA-templated|carbohydrate derivative metabolic process
scf11_18	peptide transport
scf11_181	regulation of transcription, DNA-templated
scf11_188	response to stress
scf11_189	transport
scf11_19	transport
scf11_191	transport
scf11_192	transport
scf11_193	metabolic process|oxidation-reduction process
scf11_20	transport
scf11_200	regulation of transcription, DNA-templated
scf11_202	regulation of transcription, DNA-templated
scf11_203	transport
scf11_204	transport
scf11_205	transport
scf11_209	oxidation-reduction process
scf11_210	oxidation-reduction process
scf11_211	tricarboxylic acid cycle|aspartate metabolic process
scf11_213	transport|transmembrane transport
scf11_214	regulation of transcription, DNA-templated
scf11_215	regulation of transcription, DNA-templated
scf11_217	peptide transport
scf11_22	carbohydrate metabolic process|oxidation-reduction process
scf11_220	transport
scf11_221	transport
scf11_23	regulation of transcription, DNA-templated
scf11_28	oxidation-reduction process
scf11_33	transport
scf11_34	transport
scf11_36	regulation of transcription, DNA-templated|histidine metabolic process|negative regulation of transcription, DNA-templated
scf11_37	regulation of transcription, DNA-templated|histidine metabolic process|negative regulation of transcription, DNA-templated
scf11_39	histidine catabolic process to glutamate and formamide
scf11_4	metabolic process
scf11_40	histidine catabolic process
scf11_5	proteolysis
scf11_51	regulation of transcription, DNA-templated|3,4-dihydroxybenzoate catabolic process|positive regulation of transcription, DNA-templated
scf11_52	beta-ketoadipate pathway
scf11_53	oxidation-reduction process
scf11_54	cellular aromatic compound metabolic process|3,4-dihydroxybenzoate catabolic process|oxidation-reduction process
scf11_55	cellular aromatic compound metabolic process|aromatic compound catabolic process|oxidation-reduction process
scf11_56	3,4-dihydroxybenzoate catabolic process
scf11_58	metabolic process
scf11_60	carbohydrate metabolic process
scf11_62	cyclic nucleotide biosynthetic process|intracellular signal transduction
scf11_65	oxidation-reduction process
scf11_69	oxidation-reduction process
scf11_70	cyclic nucleotide biosynthetic process|intracellular signal transduction
scf11_71	peptide transport
scf11_73	transport
scf11_74	transport
scf11_78	transport|transmembrane transport
scf11_82	transmembrane transport
scf11_83	electron transport chain|oxidation-reduction process
scf11_84	aerobic respiration|oxidation-reduction process
scf11_85	aerobic electron transport chain
scf11_86	electron transport coupled proton transport
scf11_89	phosphorelay signal transduction system|signal transduction
scf11_90	oxidation-reduction process
scf11_92	transport|transmembrane transport
scf11_93	transport|transmembrane transport
scf11_95	regulation of transcription, DNA-templated
scf11_96	regulation of transcription, DNA-templated
scf11_97	transport|transmembrane transport
scf11_99	phosphorelay signal transduction system
scf112_1	protein phosphorylation
scf114_1	metabolic process
scf115_1	tRNA aminoacylation for protein translation
scf116_1	coenzyme A biosynthetic process|pantothenate catabolic process
scf117_2	phosphorelay signal transduction system|regulation of transcription, DNA-templated
scf118_1	oxidation-reduction process
scf12_101	porphyrin-containing compound biosynthetic process|oxidation-reduction process
scf12_103	sodium-dependent phosphate transport
scf12_104	RNA methylation|RNA processing
scf12_105	transport|transmembrane transport
scf12_106	regulation of transcription, DNA-templated
scf12_107	transport|transmembrane transport
scf12_109	oxidation-reduction process
scf12_110	respiratory electron transport chain
scf12_112	adenine salvage|nucleoside metabolic process
scf12_117	protein catabolic process
scf12_121	signal transduction
scf12_122	translation
scf12_124	nucleoside metabolic process|nucleotide biosynthetic process
scf12_129	protein lipoylation|lipoprotein biosynthetic process
scf12_132	proline biosynthetic process|oxidation-reduction process
scf12_138	phosphorelay signal transduction system|regulation of transcription, DNA-templated
scf12_139	signal transduction
scf12_142	pathogenesis
scf12_143	regulation of transcription, DNA-templated
scf12_150	biosynthetic process
scf12_155	transmembrane transport
scf12_158	protein phosphorylation|secondary metabolic process
scf12_159	oxidation-reduction process
scf12_16	organic acid metabolic process|metabolic process|phosphorylation
scf12_162	regulation of transcription, DNA-templated
scf12_163	removal of superoxide radicals|oxidation-reduction process
scf12_165	phosphorelay signal transduction system|regulation of transcription, DNA-templated
scf12_166	signal transduction
scf12_167	dicarboxylic acid transport
scf12_169	regulation of DNA-templated transcription, elongation
scf12_172	nitrogen compound metabolic process
scf12_173	oxidation-reduction process
scf12_176	transmembrane transport
scf12_177	drug transmembrane transport|transmembrane transport
scf12_181	regulation of transcription, DNA-templated
scf12_183	cyclic nucleotide biosynthetic process|intracellular signal transduction
scf12_184	'de novo' pyrimidine nucleobase biosynthetic process|glutamine metabolic process
scf12_187	DNA replication|DNA replication, synthesis of RNA primer
scf12_188	DNA replication|DNA repair|DNA recombination|SOS response|cellular metabolic process
scf12_189	metabolic process
scf12_190	threonine catabolic process|biosynthetic process
scf12_191	threonine catabolic process|oxidation-reduction process
scf12_192	metabolic process
scf12_193	DNA-templated transcription, initiation|regulation of transcription, DNA-templated
scf12_198	regulation of transcription, DNA-templated
scf12_2	response to stress
scf12_20	guanine catabolic process
scf12_204	regulation of transcription, DNA-templated
scf12_23	regulation of transcription, DNA-templated
scf12_27	oxidation-reduction process
scf12_28	oxidation-reduction process
scf12_29	oxidation-reduction process
scf12_30	carbohydrate metabolic process|glycerol-3-phosphate metabolic process
scf12_32	DNA-templated transcription, initiation|regulation of transcription, DNA-templated
scf12_33	response to stress
scf12_34	oxidation-reduction process
scf12_35	proteolysis
scf12_37	transport|transmembrane transport
scf12_38	carbohydrate metabolic process
scf12_42	regulation of transcription, DNA-templated
scf12_43	metabolic process
scf12_45	glutamine biosynthetic process|nitrogen compound metabolic process
scf12_49	peptide transport
scf12_5	oxidation-reduction process
scf12_50	peptide transport
scf12_51	transport
scf12_52	transport
scf12_54	carbohydrate metabolic process
scf12_55	adenine catabolic process
scf12_56	transport
scf12_60	regulation of transcription, DNA-templated
scf12_62	choline transport
scf12_63	transport
scf12_64	transport|choline transport
scf12_68	regulation of transcription, DNA-templated
scf12_7	phosphorelay signal transduction system|regulation of transcription, DNA-templated|signal transduction
scf12_74	transport
scf12_75	tryptophan biosynthetic process|metabolic process|biosynthetic process
scf12_78	cation transport|transmembrane transport
scf12_79	queuosine biosynthetic process|oxidation-reduction process
scf12_8	regulation of transcription, DNA-templated
scf12_81	proteolysis
scf12_82	benzoate transport
scf12_83	leucine biosynthetic process
scf12_85	DNA-templated transcription, initiation|regulation of transcription, DNA-templated
scf12_9	phosphorelay signal transduction system|regulation of transcription, DNA-templated
scf12_98	RNA processing
scf120_1	transmembrane transport
scf121_1	metabolic process|oxidation-reduction process
scf122_1	glycine catabolic process|oxidation-reduction process
scf125_1	arsenite transport
scf126_1	transport
scf129_1	transport
scf13_10	cellular amino acid metabolic process|oxidation-reduction process
scf13_105	peptidoglycan catabolic process|cell wall macromolecule catabolic process
scf13_11	biosynthetic process
scf13_13	poly-hydroxybutyrate biosynthetic process
scf13_141	proteolysis
scf13_142	DNA recombination|DNA integration
scf13_15	biosynthetic process
scf13_153	oxidation-reduction process
scf13_154	phosphorelay signal transduction system
scf13_156	transmembrane transport
scf13_157	nitrate assimilation|oxidation-reduction process
scf13_158	nitrate assimilation|oxidation-reduction process
scf13_159	oxidation-reduction process
scf13_160	metabolic process
scf13_165	alanyl-tRNA aminoacylation|tRNA aminoacylation
scf13_168	transmembrane transport
scf13_171	L-alanine catabolic process
scf13_175	nucleotide catabolic process
scf13_176	regulation of transcription, DNA-templated
scf13_177	oxidation-reduction process
scf13_18	fatty acid biosynthetic process
scf13_185	response to stress
scf13_186	nucleoside metabolic process
scf13_187	DNA replication|oxidation-reduction process
scf13_189	lipid metabolic process|metabolic process
scf13_194	aromatic amino acid family metabolic process
scf13_195	metabolic process
scf13_196	L-phenylalanine catabolic process|tyrosine metabolic process|tyrosine catabolic process|oxidation-reduction process
scf13_197	aromatic amino acid family metabolic process|oxidation-reduction process
scf13_2	electron transport chain
scf13_20	protein catabolic process
scf13_200	L-phenylalanine catabolic process|aromatic amino acid family metabolic process|oxidation-reduction process
scf13_201	regulation of transcription, DNA-templated
scf13_202	oxidation-reduction process
scf13_206	pathogenesis
scf13_212	phosphorelay signal transduction system
scf13_213	phosphorelay signal transduction system|regulation of transcription, DNA-templated
scf13_216	metabolic process
scf13_217	DNA repair
scf13_220	oxidation-reduction process
scf13_221	metabolic process|oxidation-reduction process
scf13_222	oxidation-reduction process
scf13_223	oxidation-reduction process
scf13_34	translation
scf13_35	regulation of translational fidelity
scf13_37	rRNA processing
scf13_41	proteolysis
scf13_45	cell redox homeostasis|oxidation-reduction process
scf13_49	protein folding|protein transport
scf13_5	regulation of transcription, DNA-templated
scf13_54	tRNA processing|oxidation-reduction process
scf13_56	biosynthetic process
scf13_58	intracellular protein transport
scf13_62	cellular protein modification process
scf13_64	tRNA aminoacylation for protein translation|seryl-tRNA aminoacylation
scf13_66	protein transport|protein transport by the Tat complex
scf13_67	protein secretion|protein transport
scf13_68	chromosome separation
scf13_70	carbohydrate metabolic process
scf13_72	tRNA aminoacylation for protein translation|arginyl-tRNA aminoacylation
scf13_74	protein maturation by iron-sulfur cluster transfer
scf13_75	DNA repair
scf13_78	tRNA aminoacylation for protein translation|valyl-tRNA aminoacylation
scf13_8	DNA repair|DNA recombination
scf13_80	cellular protein modification process
scf13_91	DNA repair|DNA recombination
scf13_98	regulation of transcription, DNA-templated
scf14_10	metabolic process|oxidation-reduction process
scf14_101	metabolic process
scf14_105	aromatic compound catabolic process
scf14_106	metabolic process|oxidation-reduction process|4-hydroxyphenylacetate catabolic process
scf14_108	metabolic process|gamma-aminobutyric acid catabolic process|oxidation-reduction process
scf14_109	metabolic process
scf14_110	metabolic process|aromatic compound catabolic process
scf14_111	phenylacetate catabolic process
scf14_115	regulation of transcription, DNA-templated
scf14_118	transport
scf14_119	transport
scf14_12	transport
scf14_121	oxidation-reduction process
scf14_122	metabolic process|oxidation-reduction process
scf14_123	metabolic process|oxidation-reduction process
scf14_124	regulation of transcription, DNA-templated
scf14_125	regulation of transcription, DNA-templated|phenylacetate catabolic process|negative regulation of transcription, DNA-templated
scf14_126	metabolic process|oxidation-reduction process
scf14_127	response to stress
scf14_130	metabolic process|phosphorylation
scf14_131	metabolic process|phosphorylation
scf14_135	response to stress
scf14_140	magnesium ion transport
scf14_146	nucleoside metabolic process
scf14_149	pyruvate metabolic process|phosphorylation
scf14_15	regulation of transcription, DNA-templated
scf14_150	glycolytic process|glucose 6-phosphate metabolic process
scf14_151	protein refolding
scf14_153	phosphorelay signal transduction system|chemotaxis
scf14_158	nucleoside metabolic process|response to antibiotic
scf14_161	regulation of transcription, DNA-templated
scf14_164	proteolysis
scf14_166	phosphorelay signal transduction system|regulation of transcription, DNA-templated|signal transduction
scf14_167	oxidation-reduction process
scf14_168	oxidation-reduction process
scf14_170	acetyl-CoA metabolic process
scf14_171	response to stress
scf14_174	response to stress
scf14_178	regulation of transcription, DNA-templated
scf14_182	response to stress
scf14_184	phosphatidylinositol phosphorylation
scf14_190	cation transport
scf14_2	response to stress
scf14_22	phosphorelay signal transduction system|cyclic nucleotide biosynthetic process|intracellular signal transduction
scf14_23	phosphorelay signal transduction system
scf14_24	signal transduction
scf14_25	metabolic process
scf14_27	cyclic nucleotide biosynthetic process|protein transport|intracellular signal transduction
scf14_28	oxidation-reduction process
scf14_3	amino acid transmembrane transport
scf14_30	DNA recombination|DNA integration
scf14_34	transposition, DNA-mediated
scf14_42	regulation of transcription, DNA-templated
scf14_5	oxidation-reduction process
scf14_6	carbohydrate metabolic process
scf14_60	protein secretion by the type IV secretion system
scf14_64	transport|pathogenesis
scf14_65	unidirectional conjugation
scf14_85	regulation of transcription, DNA-templated
scf14_88	transport
scf14_89	transport
scf14_90	transport
scf14_92	metabolic process|oxidation-reduction process
scf14_94	regulation of transcription, DNA-templated
scf14_95	metabolic process|oxidation-reduction process
scf14_97	metabolic process|oxidation-reduction process
scf14_98	amino acid transmembrane transport
scf14_99	regulation of transcription, DNA-templated
scf143_1	cellular phosphate ion homeostasis|negative regulation of phosphate metabolic process
scf144_1	arginyl-tRNA aminoacylation
scf145_1	carbohydrate transport|transmembrane transport
scf148_1	cation transport|transmembrane transport
scf149_1	metabolic process
scf15_101	iron ion transport|cellular iron ion homeostasis
scf15_103	carbohydrate metabolic process
scf15_104	proteolysis
scf15_106	rRNA processing
scf15_108	regulation of transcription, DNA-templated
scf15_109	molybdate ion transport
scf15_11	proteolysis|proteolysis involved in cellular protein catabolic process
scf15_110	transport|molybdate ion transport
scf15_111	molybdate ion transport
scf15_112	biosynthetic process|NAD biosynthetic process
scf15_113	proline biosynthetic process|metabolic process|oxidation-reduction process
scf15_114	proline biosynthetic process
scf15_119	translation
scf15_12	histidine biosynthetic process
scf15_120	translation
scf15_130	glutathione catabolic process
scf15_132	transport|transmembrane transport
scf15_133	transport
scf15_135	metabolic process|oxidation-reduction process
scf15_136	oxidation-reduction process
scf15_138	regulation of transcription, DNA-templated
scf15_14	histidine biosynthetic process
scf15_143	carbohydrate metabolic process
scf15_146	metabolic process|oxidation-reduction process
scf15_149	tRNA aminoacylation for protein translation|lysyl-tRNA aminoacylation
scf15_150	translational elongation|peptide biosynthetic process
scf15_151	carbohydrate derivative metabolic process
scf15_152	N-acetylglucosamine metabolic process
scf15_153	carbohydrate derivative metabolic process
scf15_154	regulation of transcription, DNA-templated
scf15_155	carbohydrate metabolic process
scf15_156	L-methionine biosynthetic process from homoserine via O-succinyl-L-homoserine and cystathionine
scf15_157	transport|transmembrane transport
scf15_160	thiamine metabolic process|thiamine diphosphate biosynthetic process
scf15_162	transmembrane transport
scf15_163	proteolysis
scf15_164	DNA-templated transcription, initiation|regulation of transcription, DNA-templated
scf15_17	histidine biosynthetic process|metabolic process
scf15_172	poly-hydroxybutyrate biosynthetic process|oxidation-reduction process
scf15_173	metabolic process
scf15_18	histidine biosynthetic process|metabolic process
scf15_19	histidine biosynthetic process
scf15_20	metabolic process|coenzyme A biosynthetic process
scf15_21	DNA repair|oxidation-reduction process
scf15_22	translational termination
scf15_23	gluconeogenesis
scf15_24	phosphorelay signal transduction system|regulation of transcription, DNA-templated
scf15_25	signal transduction
scf15_26	phosphorelay signal transduction system|regulation of carbohydrate metabolic process
scf15_27	phosphoenolpyruvate-dependent sugar phosphotransferase system
scf15_29	S-adenosylhomocysteine catabolic process
scf15_3	signal transduction
scf15_30	signal transduction
scf15_31	tRNA threonylcarbamoyladenosine modification
scf15_35	glycerol ether metabolic process|cell redox homeostasis
scf15_36	biosynthetic process|folic acid-containing compound biosynthetic process
scf15_37	fatty acid biosynthetic process
scf15_38	tryptophan metabolic process|metabolic process
scf15_39	tryptophan biosynthetic process|tryptophan metabolic process
scf15_4	phosphorelay signal transduction system
scf15_40	tryptophan metabolic process|metabolic process
scf15_44	metabolic process
scf15_47	DNA topological change
scf15_50	peptidoglycan turnover
scf15_53	protein transport|protein tetramerization
scf15_54	DNA replication
scf15_55	coenzyme A biosynthetic process
scf15_56	shikimate metabolic process|oxidation-reduction process
scf15_59	porphyrin-containing compound biosynthetic process
scf15_61	DNA-templated transcription, termination
scf15_62	tRNA modification
scf15_63	tRNA wobble uridine modification|tRNA processing|oxidation-reduction process
scf15_64	rRNA processing
scf15_67	DNA replication
scf15_68	Gram-negative-bacterium-type cell outer membrane assembly
scf15_69	tRNA aminoacylation for protein translation|leucyl-tRNA aminoacylation
scf15_7	glyoxylate cycle
scf15_71	metabolic process
scf15_73	metabolic process|acetyl-CoA biosynthetic process from acetate
scf15_75	proteolysis
scf15_76	regulation of transcription, DNA-templated
scf15_78	purine nucleotide biosynthetic process
scf15_8	oxidation-reduction process
scf15_80	glutamate catabolic process to 2-oxoglutarate
scf15_81	pyridoxal 5'-phosphate salvage
scf15_85	cellular amino acid biosynthetic process|methionine biosynthetic process|threonine biosynthetic process|lysine biosynthetic process via diaminopimelate|isoleucine biosynthetic process|oxidation-reduction process
scf15_87	transmembrane transport
scf15_89	leucine biosynthetic process|oxidation-reduction process
scf15_91	metabolic process|leucine biosynthetic process
scf15_98	DNA repair
scf15_99	DNA replication
scf155_1	proteolysis
scf16_10	signal transduction
scf16_101	metabolic process
scf16_102	cytochrome complex assembly
scf16_103	heme transport|cytochrome complex assembly
scf16_104	heme transport|cytochrome complex assembly
scf16_105	heme transport|cytochrome complex assembly
scf16_106	cytochrome complex assembly
scf16_109	SRP-dependent cotranslational protein targeting to membrane
scf16_11	transmembrane transport
scf16_110	tRNA modification
scf16_111	lysine biosynthetic process via diaminopimelate
scf16_113	SRP-dependent cotranslational protein targeting to membrane
scf16_114	chorismate metabolic process
scf16_115	translation
scf16_116	rRNA processing
scf16_117	tRNA processing
scf16_118	translation
scf16_120	transport
scf16_121	metabolic process|leucine biosynthetic process
scf16_124	phosphorelay signal transduction system|regulation of transcription, DNA-templated
scf16_126	DNA repair
scf16_129	ammonium transport|ammonium transmembrane transport
scf16_130	regulation of nitrogen utilization
scf16_131	acyl-CoA metabolic process
scf16_132	ubiquinone biosynthetic process|oxidation-reduction process
scf16_134	protein catabolic process
scf16_135	glycerol ether metabolic process|cell redox homeostasis
scf16_137	regulation of transcription, DNA-templated
scf16_139	RNA processing
scf16_14	formate metabolic process|oxidation-reduction process
scf16_142	galactose metabolic process
scf16_143	metabolic process
scf16_147	transport
scf16_148	proteolysis
scf16_150	transport
scf16_151	transport
scf16_156	carbohydrate metabolic process
scf16_159	transport|beta-glucan transport|transmembrane transport
scf16_160	regulation of transcription, DNA-templated
scf16_161	pyruvate metabolic process|gluconeogenesis
scf16_164	transport
scf16_166	transmembrane transport
scf16_167	terpenoid biosynthetic process|oxidation-reduction process
scf16_168	histidine biosynthetic process|biosynthetic process
scf16_169	isoprenoid biosynthetic process
scf16_17	regulation of transcription, DNA-templated
scf16_170	peptidoglycan biosynthetic process
scf16_173	translation
scf16_175	regulation of transcription, DNA-templated
scf16_176	metabolic process
scf16_18	regulation of transcription, DNA-templated
scf16_21	transport
scf16_23	thiamine biosynthetic process
scf16_26	ATP synthesis coupled proton transport
scf16_28	ATP synthesis coupled proton transport|proton transport|ATP metabolic process
scf16_29	ATP synthesis coupled proton transport
scf16_30	ATP synthesis coupled proton transport|proton transport|ATP metabolic process
scf16_31	ATP synthesis coupled proton transport
scf16_33	DNA replication|DNA duplex unwinding
scf16_34	metabolic process
scf16_35	oxidation-reduction process
scf16_38	metabolic process
scf16_39	DNA recombination|DNA integration
scf16_41	cell redox homeostasis|oxidation-reduction process
scf16_45	tricarboxylic acid cycle|metabolic process
scf16_47	tricarboxylic acid cycle|metabolic process|oxidation-reduction process
scf16_48	metabolic process
scf16_49	tricarboxylic acid cycle|metabolic process
scf16_50	carbohydrate metabolic process|oxidation-reduction process
scf16_54	tricarboxylic acid cycle|oxidation-reduction process
scf16_55	tricarboxylic acid cycle|electron transport chain|oxidation-reduction process
scf16_56	tricarboxylic acid cycle
scf16_57	tricarboxylic acid cycle
scf16_6	arginine metabolic process
scf16_62	carbohydrate metabolic process|glycerol-3-phosphate metabolic process|glycerol-3-phosphate catabolic process|oxidation-reduction process
scf16_63	tRNA threonylcarbamoyladenosine modification
scf16_64	tetrapyrrole biosynthetic process
scf16_65	tetrapyrrole biosynthetic process
scf16_7	arginine metabolic process
scf16_74	phosphate-containing compound metabolic process
scf16_77	proteolysis
scf16_79	amino acid transport
scf16_8	chemotaxis|signal transduction
scf16_81	transmembrane transport
scf16_82	arginine biosynthetic process
scf16_84	amino acid transport
scf16_86	transport
scf16_88	rRNA processing|tRNA methylation|rRNA base methylation
scf16_91	tetrahydrobiopterin biosynthetic process
scf160_1	nucleobase-containing compound metabolic process|nucleoside metabolic process
scf17_1	transport
scf17_103	metabolic process|oxidation-reduction process
scf17_104	oxidation-reduction process
scf17_113	phosphorelay signal transduction system|regulation of transcription, DNA-templated
scf17_116	oxidation-reduction process
scf17_117	carbohydrate metabolic process
scf17_118	transport
scf17_121	regulation of transcription, DNA-templated
scf17_122	regulation of transcription, DNA-templated
scf17_123	oxidation-reduction process
scf17_128	transport
scf17_129	thiamine biosynthetic process
scf17_13	lipid metabolic process
scf17_130	thiamine biosynthetic process
scf17_132	oxidation-reduction process
scf17_133	thiamine biosynthetic process
scf17_137	proteolysis
scf17_138	regulation of transcription, DNA-templated
scf17_139	proteolysis
scf17_14	phosphatidylinositol phosphorylation|inositol phosphate dephosphorylation
scf17_140	transport
scf17_141	transport
scf17_142	peptide transport
scf17_147	transport
scf17_148	transport
scf17_149	transport
scf17_15	regulation of transcription, DNA-templated
scf17_150	regulation of transcription, DNA-templated
scf17_153	response to stress
scf17_154	protein folding
scf17_157	metabolic process
scf17_16	lipid metabolic process
scf17_162	transport
scf17_163	transport
scf17_167	oxidation-reduction process
scf17_169	transport
scf17_17	transport
scf17_170	transport
scf17_172	phosphatidylinositol phosphorylation|inositol phosphate dephosphorylation
scf17_173	transport
scf17_174	transport
scf17_18	transport
scf17_19	transport
scf17_2	transport
scf17_23	oxidation-reduction process
scf17_26	transport|cysteine transport|transmembrane transport
scf17_27	transport|transmembrane transport
scf17_28	aerobic electron transport chain
scf17_29	oxidation-reduction process
scf17_3	transport
scf17_32	transport
scf17_33	transport
scf17_34	transport
scf17_35	transport
scf17_36	regulation of transcription, DNA-templated
scf17_39	metabolic process|oxidation-reduction process
scf17_41	metabolic process
scf17_42	metabolic process
scf17_43	transport
scf17_44	methionine transport
scf17_46	transmembrane transport
scf17_56	regulation of transcription, DNA-templated
scf17_57	glucuronate catabolic process
scf17_58	carbohydrate metabolic process
scf17_6	regulation of transcription, DNA-templated
scf17_67	regulation of transcription, DNA-templated
scf17_68	glycerol-3-phosphate metabolic process|oxidation-reduction process
scf17_70	transport
scf17_71	transport
scf17_72	transport
scf17_75	carbohydrate metabolic process|glycerol-3-phosphate metabolic process
scf17_79	oxidation-reduction process
scf17_8	transport
scf17_80	oxidation-reduction process
scf17_82	metabolic process
scf17_84	transport
scf17_85	transport
scf17_86	peptide transport
scf17_87	peptide transport
scf17_89	regulation of transcription, DNA-templated
scf17_9	transport
scf17_92	cellular protein modification process|response to antibiotic
scf17_96	oxidation-reduction process
scf18_102	regulation of transcription, DNA-templated
scf18_104	transport|siderophore transport
scf18_108	carbohydrate metabolic process
scf18_11	oxidation-reduction process
scf18_111	regulation of transcription, DNA-templated
scf18_112	regulation of transcription, DNA-templated
scf18_113	monosaccharide metabolic process|fucose metabolic process|metabolic process
scf18_116	transport
scf18_118	phosphorelay signal transduction system|regulation of transcription, DNA-templated
scf18_119	phosphorelay signal transduction system
scf18_12	phosphorelay signal transduction system|cell wall organization
scf18_122	transport
scf18_123	transport
scf18_125	carbohydrate metabolic process|mannose metabolic process
scf18_129	DNA repair
scf18_130	DNA repair
scf18_134	metabolic process|oxidation-reduction process
scf18_136	transmembrane transport
scf18_142	transport|transmembrane transport
scf18_145	phospholipid biosynthetic process
scf18_147	phosphorelay signal transduction system|regulation of transcription, DNA-templated
scf18_148	oxidation-reduction process
scf18_149	signal transduction
scf18_150	transmembrane transport
scf18_151	oxidation-reduction process
scf18_152	signal transduction
scf18_154	metabolic process|oxidation-reduction process
scf18_155	transport
scf18_27	protein metabolic process
scf18_3	oxidation-reduction process
scf18_41	protein dephosphorylation
scf18_42	protein phosphorylation
scf18_43	polysaccharide transport
scf18_47	DNA-templated transcription, initiation|regulation of transcription, DNA-templated
scf18_5	proline biosynthetic process|oxidation-reduction process
scf18_6	transport
scf18_60	metabolic process|oxidation-reduction process
scf18_61	oxidation-reduction process
scf18_62	metabolic process
scf18_63	transport
scf18_64	transport
scf18_67	regulation of transcription, DNA-templated
scf18_68	proline biosynthetic process|oxidation-reduction process
scf18_7	transport
scf18_71	regulation of transcription, DNA-templated
scf18_72	D-amino acid catabolic process|oxidation-reduction process
scf18_73	alanine metabolic process
scf18_75	regulation of transcription, DNA-templated
scf18_77	negative regulation of transcription, DNA-templated
scf18_79	oxidation-reduction process
scf18_8	glycine betaine transport
scf18_88	transport|nitrate transport
scf18_89	nitrate transport
scf18_9	regulation of transcription, DNA-templated
scf18_91	oxidation-reduction process
scf18_92	metabolic process|biosynthetic process
scf18_95	drug transmembrane transport|transmembrane transport
scf18_97	DNA-templated transcription, initiation|regulation of transcription, DNA-templated
scf19_101	organic acid metabolic process|metabolic process|phosphorylation
scf19_102	carbohydrate metabolic process
scf19_106	regulation of transcription, DNA-templated
scf19_108	nitrogen compound metabolic process|oxidation-reduction process
scf19_11	L-arabinose metabolic process
scf19_116	porphyrin-containing compound biosynthetic process|oxidation-reduction process
scf19_120	aerobic respiration|oxidation-reduction process
scf19_123	aerobic electron transport chain
scf19_130	protein flavinylation
scf19_132	transport
scf19_135	oxidation-reduction process
scf19_137	oxidation-reduction process
scf19_144	nitrate assimilation|oxidation-reduction process
scf19_146	denitrification pathway
scf19_148	copper ion transport|response to copper ion
scf19_151	phosphorelay signal transduction system|regulation of transcription, DNA-templated|signal transduction
scf19_152	regulation of transcription, DNA-templated
scf19_153	aerobic respiration|oxidation-reduction process
scf19_154	aerobic respiration|oxidation-reduction process
scf19_158	oxidation-reduction process
scf19_160	cation transport|metal ion transport
scf19_162	regulation of transcription, DNA-templated
scf19_163	phosphorelay signal transduction system|regulation of transcription, DNA-templated
scf19_165	protein-heme linkage|cytochrome complex assembly
scf19_166	heme transport|cytochrome complex assembly
scf19_169	cytochrome complex assembly
scf19_170	heme transport|cytochrome complex assembly
scf19_171	heme transport|cytochrome complex assembly
scf19_172	biosynthetic process|tetrapyrrole biosynthetic process
scf19_173	transport|transmembrane transport
scf19_174	tetrapyrrole biosynthetic process
scf19_18	regulation of transcription, DNA-templated|positive regulation of transcription, DNA-templated|3,4-dihydroxybenzoate metabolic process
scf19_19	metabolic process
scf19_20	metabolic process
scf19_21	metabolic process|3,4-dihydroxybenzoate catabolic process
scf19_24	transmembrane transport
scf19_26	carbohydrate metabolic process|glycogen catabolic process
scf19_27	DNA topological change
scf19_32	nickel cation transmembrane transport
scf19_34	regulation of transcription, DNA-templated
scf19_35	transmembrane transport
scf19_36	chromate transport
scf19_38	superoxide metabolic process|oxidation-reduction process
scf19_48	transport
scf19_51	DNA integration
scf19_62	regulation of transcription, DNA-templated
scf19_69	proteolysis
scf19_7	peptide transport
scf19_72	amino acid transport
scf19_75	protein secretion|protein transport
scf19_78	proteolysis
scf19_79	proteolysis
scf19_8	transport
scf19_86	high-affinity iron ion transmembrane transport
scf19_9	transport
scf19_90	response to stress
scf19_93	cation transport
scf19_94	response to stress
scf19_97	response to stress
scf2_1	metabolic process
scf2_101	regulation of transcription, DNA-templated
scf2_103	translation
scf2_105	regulation of transcription, DNA-templated
scf2_106	response to oxidative stress
scf2_107	regulation of transcription, DNA-templated
scf2_11	potassium ion transport
scf2_118	glucose metabolic process|oxidation-reduction process
scf2_119	regulation of transcription, DNA-templated
scf2_12	cation transport|transmembrane transport
scf2_122	transport
scf2_123	transport
scf2_124	transport
scf2_125	metabolic process|oxidation-reduction process
scf2_127	oxidation-reduction process
scf2_13	cyclic nucleotide biosynthetic process|protein transport|intracellular signal transduction
scf2_133	transport
scf2_135	oxidation-reduction process
scf2_137	transport
scf2_138	transport
scf2_140	regulation of transcription, DNA-templated
scf2_141	oxidation-reduction process
scf2_142	metabolic process
scf2_144	cyclic nucleotide biosynthetic process|intracellular signal transduction
scf2_146	tRNA aminoacylation for protein translation|methionyl-tRNA aminoacylation
scf2_147	NAD biosynthetic process
scf2_148	transmembrane transport
scf2_151	metabolic process
scf2_153	superoxide metabolic process|oxidation-reduction process
scf2_156	amino acid transport
scf2_157	electron transport chain
scf2_161	regulation of transcription, DNA-templated
scf2_162	cation transport|transmembrane transport
scf2_164	oxidation-reduction process
scf2_166	regulation of transcription, DNA-templated
scf2_168	transmembrane transport
scf2_172	proteolysis
scf2_174	carbohydrate metabolic process
scf2_175	oxidation-reduction process
scf2_179	response to stress
scf2_184	protein folding
scf2_185	protein refolding
scf2_193	response to oxidative stress|protein repair|oxidation-reduction process
scf2_195	regulation of transcription, DNA-templated
scf2_198	signal transduction
scf2_20	response to stress
scf2_200	signal transduction
scf2_213	lipid metabolic process
scf2_218	regulation of transcription, DNA-templated
scf2_22	response to antibiotic
scf2_220	regulation of transcription, DNA-templated|biosynthetic process
scf2_222	regulation of transcription, DNA-templated
scf2_23	response to antibiotic
scf2_230	transmembrane transport
scf2_232	phosphorelay signal transduction system|regulation of transcription, DNA-templated
scf2_233	signal transduction
scf2_236	protein-heme linkage|cytochrome complex assembly
scf2_237	heme transport|cytochrome complex assembly
scf2_239	proteolysis
scf2_240	phosphorelay signal transduction system|regulation of transcription, DNA-templated
scf2_241	signal transduction
scf2_243	signal transduction
scf2_244	proteolysis
scf2_251	transport
scf2_252	transmembrane transport
scf2_255	oxidation-reduction process
scf2_259	cation transport|magnesium ion transport
scf2_260	transmembrane transport
scf2_265	protein secretion
scf2_272	transport
scf2_284	DNA-templated transcription, initiation|regulation of transcription, DNA-templated
scf2_289	nucleoside metabolic process|AMP salvage
scf2_294	biosynthetic process
scf2_297	regulation of transcription, DNA-templated
scf2_301	inositol catabolic process
scf2_303	inositol catabolic process
scf2_305	regulation of transcription, DNA-templated|carbohydrate derivative metabolic process
scf2_306	metabolic process|oxidation-reduction process
scf2_307	oxidation-reduction process
scf2_308	transport
scf2_309	nucleotide-sugar biosynthetic process
scf2_310	GDP-mannose metabolic process
scf2_317	biosynthetic process
scf2_321	regulation of transcription, DNA-templated
scf2_329	polysaccharide transport
scf2_335	proteolysis|transport|transmembrane transport
scf2_336	protein transport
scf2_339	metabolic process|lysine biosynthetic process via diaminopimelate
scf2_342	transcription, DNA-templated
scf2_343	guanosine tetraphosphate metabolic process
scf2_346	fatty acid biosynthetic process
scf2_347	proteolysis
scf2_348	RNA processing|rRNA catabolic process
scf2_350	regulation of transcription, DNA-templated
scf2_351	phosphorelay signal transduction system
scf2_352	DNA repair|DNA recombination
scf2_358	superoxide metabolic process|oxidation-reduction process
scf2_359	transmembrane transport
scf2_370	phospholipid biosynthetic process
scf2_371	phospholipid biosynthetic process
scf2_372	transport|transmembrane transport
scf2_375	transport
scf2_376	leucine biosynthetic process|carboxylic acid metabolic process
scf2_377	proteolysis
scf2_378	metabolic process
scf2_379	metabolic process
scf2_380	metabolic process
scf2_382	tRNA aminoacylation for protein translation|cysteinyl-tRNA aminoacylation
scf2_383	peptidoglycan catabolic process|cell wall macromolecule catabolic process
scf2_385	purine nucleobase biosynthetic process|nucleoside metabolic process
scf2_386	toxin biosynthetic process
scf2_387	DNA repair
scf2_388	alanine metabolic process
scf2_389	regulation of transcription, DNA-templated
scf2_392	DNA replication
scf2_393	translation
scf2_395	translation
scf2_396	translation
scf2_398	metabolic process
scf2_399	fatty acid biosynthetic process|oxidation-reduction process
scf2_400	fatty acid biosynthetic process
scf2_401	fatty acid biosynthetic process|metabolic process
scf2_404	purine nucleotide metabolic process
scf2_405	rRNA processing
scf2_406	oxidation-reduction process
scf2_408	response to organic substance|lipopolysaccharide transport|Gram-negative-bacterium-type cell outer membrane assembly|membrane organization
scf2_409	transmembrane transport
scf2_410	transmembrane transport
scf2_412	proteolysis|protein metabolic process
scf2_413	DNA replication
scf2_415	proteolysis
scf2_417	carbohydrate metabolic process
scf2_423	nucleoside diphosphate phosphorylation|GTP biosynthetic process|UTP biosynthetic process|CTP biosynthetic process
scf2_426	transport
scf2_427	Mo-molybdopterin cofactor biosynthetic process
scf2_428	Mo-molybdopterin cofactor biosynthetic process
scf2_429	phospholipid biosynthetic process
scf2_430	DNA repair
scf2_434	rRNA base methylation
scf2_435	oxidation-reduction process
scf2_437	organic phosphonate catabolic process
scf2_438	'de novo' IMP biosynthetic process|biosynthetic process
scf2_439	'de novo' IMP biosynthetic process
scf2_442	polyphosphate biosynthetic process
scf2_443	phosphorus metabolic process
scf2_445	cyclic nucleotide biosynthetic process|intracellular signal transduction
scf2_446	nucleobase-containing compound metabolic process|tRNA processing|cellular metabolic process
scf2_447	oxidation-reduction process
scf2_448	tRNA aminoacylation for protein translation
scf2_452	DNA topological change
scf2_453	response to stress
scf2_456	protein arginylation
scf2_458	tetrapyrrole biosynthetic process
scf2_460	regulation of transcription, DNA-templated
scf2_462	glycine biosynthetic process|tetrahydrofolate interconversion
scf2_463	negative regulation of transcription, DNA-templated
scf2_464	riboflavin biosynthetic process|oxidation-reduction process
scf2_465	oxidation-reduction process
scf2_469	riboflavin biosynthetic process
scf2_470	DNA-templated transcription, termination|regulation of transcription, DNA-templated
scf2_471	proton transport
scf2_475	fatty acid biosynthetic process
scf2_476	fatty acid biosynthetic process|metabolic process
scf2_477	DNA recombination|regulation of transcription, DNA-templated
scf2_478	regulation of transcription, DNA-templated
scf2_479	phosphorelay signal transduction system
scf2_48	peptidoglycan catabolic process|cell wall macromolecule catabolic process
scf2_480	phosphorelay signal transduction system|signal transduction
scf2_483	UDP-glucose metabolic process|cellulose biosynthetic process
scf2_484	UDP-glucose metabolic process
scf2_485	carbohydrate metabolic process
scf2_487	metabolic process
scf2_497	transport
scf2_498	transport
scf2_502	polysaccharide transport
scf2_503	lipopolysaccharide biosynthetic process
scf2_506	heme a biosynthetic process|oxidation-reduction process
scf2_508	arginine biosynthetic process|oxidation-reduction process
scf2_510	transport|transmembrane transport
scf2_511	translation
scf2_512	translation
scf2_513	regulation of transcription, DNA-templated
scf2_515	metabolic process
scf2_519	cellular amino acid metabolic process
scf2_526	oxidation-reduction process
scf2_528	proteolysis
scf2_529	protein folding
scf2_530	proteolysis|protein catabolic process
scf2_534	regulation of transcription, DNA-templated
scf2_535	oxidation-reduction process
scf2_54	proteolysis
scf2_540	response to oxidative stress|oxidation-reduction process
scf2_542	oxidation-reduction process
scf2_543	oxidation-reduction process
scf2_544	oxidation-reduction process
scf2_545	oxidation-reduction process
scf2_547	oxidation-reduction process
scf2_548	oxidation-reduction process
scf2_55	regulation of transcription, DNA-templated
scf2_550	oxidation-reduction process
scf2_551	oxidation-reduction process
scf2_552	oxidation-reduction process
scf2_553	oxidation-reduction process
scf2_554	ATP synthesis coupled electron transport|oxidation-reduction process
scf2_555	ATP synthesis coupled electron transport|oxidation-reduction process
scf2_556	ATP synthesis coupled electron transport|oxidation-reduction process
scf2_557	ATP synthesis coupled electron transport|oxidation-reduction process
scf2_558	cellular protein modification process
scf2_56	regulation of transcription, DNA-templated
scf2_562	tRNA aminoacylation for protein translation|prolyl-tRNA aminoacylation
scf2_563	lipoprotein transport
scf2_566	DNA replication
scf2_567	transmembrane transport
scf2_570	DNA repair
scf2_574	phosphorelay signal transduction system
scf2_575	phosphorelay signal transduction system
scf2_576	translation
scf2_577	transmembrane transport
scf2_579	RNA metabolic process
scf2_58	pathogenesis
scf2_580	DNA topological change
scf2_581	DNA mediated transformation
scf2_582	phospholipid biosynthetic process
scf2_583	pyrimidine nucleotide biosynthetic process
scf2_584	'de novo' pyrimidine nucleobase biosynthetic process|cellular amino acid metabolic process
scf2_585	metabolic process|oxidation-reduction process
scf2_587	RNA processing
scf2_588	peptidoglycan catabolic process
scf2_59	sulfur compound metabolic process
scf2_590	translational termination
scf2_591	lipid catabolic process
scf2_593	NADP biosynthetic process|metabolic process
scf2_597	RNA processing
scf2_598	translational elongation
scf2_6	transport|cation transport
scf2_60	metabolic process|sulfate reduction
scf2_601	protein targeting|intracellular protein transport|protein secretion
scf2_602	regulation of transcription, DNA-templated|regulation of DNA-templated transcription, elongation
scf2_603	translation
scf2_604	translation
scf2_605	ribosome biogenesis
scf2_606	translation
scf2_607	transcription, DNA-templated
scf2_608	transcription, DNA-templated
scf2_61	metabolic process|cysteine biosynthetic process|oxidation-reduction process
scf2_610	translation
scf2_611	translation
scf2_612	translational elongation
scf2_613	translational elongation
scf2_614	translation
scf2_615	translation
scf2_616	translation
scf2_617	translation
scf2_618	translation
scf2_619	translation
scf2_620	translation
scf2_621	translation
scf2_622	translation
scf2_623	translation
scf2_624	translation
scf2_625	translation
scf2_626	translation
scf2_627	translation
scf2_628	translation
scf2_629	translation
scf2_630	translation
scf2_631	translation
scf2_632	translation
scf2_633	translation
scf2_634	translation
scf2_635	protein transport
scf2_636	nucleobase-containing compound metabolic process
scf2_637	translation
scf2_638	translation
scf2_639	transcription, DNA-templated
scf2_640	translation
scf2_642	protein repair
scf2_643	protein repair|nitrate assimilation|oxidation-reduction process
scf2_644	metabolic process|branched-chain amino acid biosynthetic process
scf2_647	proteolysis
scf2_648	DNA replication|DNA repair|DNA recombination
scf2_65	glycine betaine biosynthetic process from choline|oxidation-reduction process
scf2_651	oxidation-reduction process
scf2_653	regulation of transcription, DNA-templated
scf2_654	deoxyribonucleoside monophosphate catabolic process
scf2_655	metabolic process
scf2_656	oxidation-reduction process
scf2_657	signal transduction
scf2_658	regulation of transcription, DNA-templated
scf2_659	metabolic process
scf2_66	metabolic process|glycine betaine biosynthetic process from choline|oxidation-reduction process
scf2_660	metabolic process
scf2_661	metabolic process|oxidation-reduction process
scf2_69	regulation of transcription, DNA-templated
scf2_7	transmembrane transport
scf2_71	oxidation-reduction process
scf2_72	carbohydrate transport|transmembrane transport
scf2_74	regulation of transcription, DNA-templated
scf2_83	regulation of transcription, DNA-templated|response to oxidative stress
scf2_86	regulation of transcription, DNA-templated
scf2_92	regulation of transcription, DNA-templated
scf2_93	signal transduction
scf2_94	lipid metabolic process
scf2_97	DNA repair|DNA recombination
scf2_98	proteolysis
scf20_103	transposition, DNA-mediated
scf20_108	transposition, DNA-mediated
scf20_120	protein secretion
scf20_16	DNA recombination
scf20_2	transposition, DNA-mediated
scf20_21	transport|transmembrane transport
scf20_26	transposition, DNA-mediated
scf20_38	DNA repair
scf20_54	regulation of transcription, DNA-templated
scf20_60	unidirectional conjugation
scf20_61	transport|pathogenesis
scf20_65	protein secretion by the type IV secretion system
scf20_86	DNA methylation
scf20_94	DNA recombination
scf20_95	transposition, DNA-mediated
scf20_96	regulation of transcription, DNA-templated
scf20_99	DNA repair|DNA recombination
scf21_11	carbohydrate metabolic process
scf21_13	transport
scf21_14	transport
scf21_16	peptide transport
scf21_20	regulation of transcription, DNA-templated
scf21_21	transport|choline transport
scf21_22	metabolic process
scf21_30	regulation of transcription, DNA-templated
scf21_33	regulation of transcription, DNA-templated
scf21_35	DNA-templated transcription, initiation|regulation of transcription, DNA-templated
scf21_36	oxidation-reduction process
scf21_40	regulation of transcription, DNA-templated
scf21_41	rhamnose transport
scf21_43	transport
scf21_44	transport
scf21_45	rhamnose metabolic process
scf21_46	carbohydrate metabolic process
scf21_47	metabolic process
scf21_48	regulation of transcription, DNA-templated
scf21_49	transport|siderophore transport
scf21_53	oxidation-reduction process
scf21_54	oxidation-reduction process
scf21_55	transport
scf21_56	transport
scf21_61	regulation of transcription, DNA-templated
scf21_63	metabolic process|oxidation-reduction process
scf21_65	cell redox homeostasis|oxidation-reduction process
scf21_67	oxidation-reduction process
scf21_68	response to copper ion
scf21_69	regulation of ATPase activity
scf21_7	thiamine biosynthetic process
scf21_70	potassium ion transport
scf21_71	potassium ion transport
scf21_72	potassium ion transport
scf21_73	phosphorelay signal transduction system|response to stress|signal transduction
scf21_74	phosphorelay signal transduction system|regulation of transcription, DNA-templated
scf21_75	transport
scf21_76	transport
scf21_77	sulfate transport
scf21_78	transport|sulfate transport
scf21_79	transport|sulfate transport
scf21_8	thiamine biosynthetic process
scf21_80	transport
scf21_82	peptide metabolic process|metabolic process
scf21_85	DNA repair|DNA recombination
scf21_86	DNA repair|DNA recombination
scf21_87	double-strand break repair via nonhomologous end joining
scf21_88	double-strand break repair via nonhomologous end joining
scf21_89	transport
scf21_9	thiamine biosynthetic process
scf21_90	transport
scf21_91	transport
scf21_92	transport
scf21_94	regulation of transcription, DNA-templated
scf22_10	metabolic process
scf22_15	protein secretion by the type IV secretion system
scf22_2	transport
scf22_21	conjugation|transport
scf22_26	DNA recombination
scf22_34	regulation of transcription, DNA-templated
scf22_37	mismatch repair
scf22_42	lipid metabolic process|metabolic process
scf22_49	DNA methylation
scf22_50	signal transduction
scf22_58	unidirectional conjugation
scf22_59	conjugation
scf22_60	conjugation
scf22_62	conjugation
scf22_63	nitrogen compound metabolic process
scf22_65	negative regulation of transcription, DNA-templated
scf22_66	regulation of transcription, DNA-templated
scf22_69	oxidation-reduction process
scf22_70	oxidation-reduction process
scf22_75	oxidation-reduction process
scf22_76	oxidation-reduction process
scf22_79	respiratory electron transport chain
scf22_82	oxidation-reduction process
scf22_87	DNA integration
scf22_89	carbohydrate metabolic process
scf22_9	regulation of transcription, DNA-templated
scf22_91	regulation of transcription, DNA-templated
scf22_94	transport
scf23_11	metabolic process
scf23_26	protein phosphorylation
scf23_27	protein metabolic process
scf23_29	protein dephosphorylation
scf23_3	nucleoside metabolic process
scf23_35	oxidation-reduction process
scf23_42	polysaccharide transport
scf23_46	regulation of transcription, DNA-templated
scf23_50	carbohydrate metabolic process
scf23_51	transport
scf23_53	carbohydrate derivative metabolic process
scf23_54	transport
scf23_55	transport
scf23_56	transport
scf23_59	transport
scf23_60	glycerophosphodiester transmembrane transport|transport|glycerol-3-phosphate transport
scf23_68	metabolic process|oxidation-reduction process
scf23_70	transport
scf23_71	transmembrane transport
scf23_72	cation transport|transmembrane transport
scf23_73	regulation of transcription, DNA-templated
scf23_74	transmembrane transport
scf23_75	transport|transmembrane transport
scf23_76	base-excision repair
scf23_78	regulation of transcription, DNA-templated
scf23_80	regulation of transcription, DNA-templated
scf23_81	metabolic process
scf24_14	metabolic process
scf24_15	proteolysis
scf24_17	regulation of transcription, DNA-templated
scf24_2	regulation of transcription, DNA-templated
scf24_20	transport
scf24_23	fatty acid biosynthetic process
scf24_24	DNA recombination|DNA integration
scf24_27	aromatic amino acid family biosynthetic process
scf24_28	oxidation-reduction process
scf24_32	cobalamin biosynthetic process
scf24_36	translation
scf24_4	transport
scf24_40	methylglyoxal catabolic process to D-lactate via S-lactoyl-glutathione
scf24_41	metabolic process
scf24_42	histidine biosynthetic process|biosynthetic process
scf24_43	tyrosine biosynthetic process|oxidation-reduction process
scf24_46	glutathione catabolic process
scf24_47	metabolic process
scf24_5	transport
scf24_50	cell division
scf24_52	purine ribonucleoside salvage|nucleoside metabolic process
scf24_53	phosphorelay signal transduction system
scf24_55	lysine biosynthetic process via diaminopimelate
scf24_57	arginine biosynthetic process via ornithine
scf24_60	fatty acid metabolic process|oxidation-reduction process
scf24_7	transport
scf24_8	isoprenoid biosynthetic process|oxidation-reduction process
scf25_14	cation transport|transmembrane transport
scf25_17	transmembrane transport
scf25_20	metabolic process
scf25_23	protein targeting|intracellular protein transport|protein import
scf25_25	arginine biosynthetic process
scf25_27	DNA repair
scf25_30	metabolic process
scf25_31	nucleoside metabolic process
scf25_32	cell redox homeostasis
scf25_33	nitrogen compound metabolic process
scf25_35	ubiquinone biosynthetic process
scf25_36	cellular amino acid biosynthetic process|lysine biosynthetic process via diaminopimelate
scf25_37	phosphoenolpyruvate-dependent sugar phosphotransferase system|phosphorylation
scf25_38	translational termination
scf25_39	protein methylation
scf25_41	response to heat|protein processing|protein metabolic process
scf25_8	tRNA aminoacylation
scf25_9	DNA repair|base-excision repair
scf26_1	oxidation-reduction process
scf26_11	DNA recombination|DNA integration
scf26_12	DNA recombination|DNA integration
scf26_13	DNA recombination|DNA integration
scf26_16	DNA recombination
scf26_2	glycolytic process
scf26_21	metabolic process
scf26_22	transmembrane transport
scf26_24	peptide transport
scf26_25	peptide transport
scf26_26	transport
scf26_27	transport
scf26_3	carbohydrate metabolic process|glycolytic process
scf26_32	DNA repair|DNA recombination
scf26_34	DNA repair
scf26_35	DNA replication
scf26_4	carbon fixation
scf26_7	carbohydrate metabolic process|metabolic process
scf26_8	metabolic process|glycolate biosynthetic process
scf26_9	metabolic process
scf27_10	regulation of transcription, DNA-templated|signal transduction
scf27_11	phosphorelay signal transduction system|regulation of transcription, DNA-templated
scf27_12	metabolic process|biosynthetic process
scf27_16	protein complex assembly
scf27_17	cellular protein modification process
scf27_2	oxidation-reduction process
scf27_24	protein processing
scf27_25	transport|respiratory electron transport chain
scf27_28	oxidation-reduction process
scf27_3	metabolic process
scf27_30	metabolic process|gamma-aminobutyric acid catabolic process|oxidation-reduction process
scf27_32	oxidation-reduction process
scf27_35	transport
scf27_36	transport
scf27_4	metabolic process
scf27_5	carbohydrate metabolic process
scf27_6	regulation of transcription, DNA-templated
scf27_7	protein carbamoylation
scf27_9	oxidation-reduction process
scf28_12	aerobic respiration|oxidation-reduction process
scf28_13	aerobic respiration|oxidation-reduction process
scf28_14	regulation of transcription, DNA-templated
scf28_15	phosphorelay signal transduction system|regulation of transcription, DNA-templated|signal transduction
scf28_18	porphyrin-containing compound biosynthetic process|oxidation-reduction process
scf28_20	protein flavinylation
scf28_21	sodium ion transport|oxidation-reduction process
scf28_22	respiratory electron transport chain|oxidation-reduction process
scf28_23	oxidation-reduction process
scf28_24	sodium ion transport|oxidation-reduction process
scf28_25	transport|respiratory electron transport chain|oxidation-reduction process
scf28_26	sodium ion transport|oxidation-reduction process
scf28_28	response to stress
scf28_3	protein-heme linkage|cytochrome complex assembly
scf28_30	metal ion transport
scf28_32	cation transport|metal ion transport
scf28_33	regulation of transcription, DNA-templated|positive regulation of transcription, DNA-templated
scf28_4	regulation of transcription, DNA-templated
scf28_6	cation transport|metal ion transport
scf28_8	oxidation-reduction process
scf29_10	transposition, DNA-mediated
scf29_13	DNA integration
scf29_15	regulation of transcription, DNA-templated
scf29_2	DNA recombination
scf29_23	transposition, DNA-mediated
scf29_24	transposition, DNA-mediated
scf29_28	lipid metabolic process
scf29_30	metabolic process|oxidation-reduction process
scf29_31	transposition, DNA-mediated
scf3_10	oxidation-reduction process
scf3_100	oxidation-reduction process
scf3_103	DNA-templated transcription, initiation|regulation of transcription, DNA-templated
scf3_104	regulation of transcription, DNA-templated
scf3_107	metabolic process
scf3_115	regulation of transcription, DNA-templated
scf3_116	regulation of transcription, DNA-templated
scf3_119	regulation of transcription, DNA-templated
scf3_12	cellular iron ion homeostasis
scf3_120	transport
scf3_123	oxidation-reduction process
scf3_128	signal transduction
scf3_129	phosphorelay signal transduction system
scf3_13	signal transduction
scf3_137	regulation of transcription, DNA-templated
scf3_14	phosphorelay signal transduction system|regulation of transcription, DNA-templated
scf3_140	transport
scf3_142	transport
scf3_143	transport
scf3_144	carbohydrate metabolic process
scf3_146	transport
scf3_148	pantothenate biosynthetic process
scf3_149	oxidation-reduction process
scf3_15	phosphorelay signal transduction system
scf3_150	lipid metabolic process
scf3_151	regulation of transcription, DNA-templated
scf3_154	metal ion transport
scf3_156	transmembrane transport
scf3_157	transmembrane transport
scf3_159	regulation of transcription, DNA-templated
scf3_160	metabolic process
scf3_161	regulation of transcription, DNA-templated
scf3_162	transport
scf3_163	transport
scf3_164	transport
scf3_168	metabolic process
scf3_170	metabolic process
scf3_171	transport
scf3_172	transport
scf3_174	regulation of transcription, DNA-templated
scf3_177	oxidation-reduction process
scf3_179	transport
scf3_181	thiamine biosynthetic process
scf3_182	regulation of transcription, DNA-templated
scf3_189	transport
scf3_19	regulation of transcription, DNA-templated
scf3_191	signal transduction
scf3_192	phosphorelay signal transduction system|regulation of transcription, DNA-templated
scf3_195	transport
scf3_196	transport
scf3_197	metabolic process
scf3_198	phosphatidylinositol phosphorylation|inositol phosphate dephosphorylation
scf3_199	regulation of transcription, DNA-templated
scf3_202	metabolic process
scf3_203	transport
scf3_207	transport
scf3_214	transport
scf3_215	transport
scf3_217	oxidation-reduction process
scf3_218	regulation of transcription, DNA-templated
scf3_224	phosphatidylinositol phosphorylation
scf3_225	carbohydrate metabolic process
scf3_228	transmembrane transport
scf3_229	metabolic process
scf3_232	histidine biosynthetic process|metabolic process|oxidation-reduction process
scf3_233	transport
scf3_234	transport
scf3_235	transport
scf3_236	transport
scf3_238	oxidation-reduction process
scf3_239	oxidation-reduction process
scf3_245	phosphorelay signal transduction system|regulation of transcription, DNA-templated
scf3_246	phosphorelay signal transduction system|regulation of transcription, DNA-templated
scf3_247	metabolic process|oxidation-reduction process
scf3_254	oxidation-reduction process
scf3_257	metabolic process
scf3_259	metabolic process
scf3_262	cellular aromatic compound metabolic process
scf3_264	regulation of transcription, DNA-templated
scf3_266	glycerol-3-phosphate metabolic process|oxidation-reduction process
scf3_267	carbohydrate metabolic process
scf3_268	regulation of transcription, DNA-templated
scf3_271	transport
scf3_274	carbohydrate metabolic process
scf3_275	glycerol-3-phosphate metabolic process|oxidation-reduction process
scf3_278	glycolytic process|metabolic process
scf3_279	carbohydrate metabolic process
scf3_280	glycolytic process
scf3_285	sodium ion transport|regulation of pH
scf3_286	transport
scf3_287	carbohydrate metabolic process|metabolic process|lipid glycosylation
scf3_289	potassium ion transmembrane transport
scf3_29	metabolic process
scf3_294	regulation of transcription, DNA-templated
scf3_3	oxidation-reduction process
scf3_300	DNA repair
scf3_304	DNA replication
scf3_305	carbohydrate metabolic process
scf3_306	glyoxylate metabolic process|oxidation-reduction process
scf3_308	peptide transport
scf3_309	transport
scf3_31	regulation of transcription, DNA-templated
scf3_310	transport
scf3_313	regulation of transcription, DNA-templated
scf3_315	regulation of transcription, DNA-templated
scf3_317	regulation of transcription, DNA-templated
scf3_32	glutathione catabolic process
scf3_326	potassium ion transport
scf3_332	transport
scf3_333	transport
scf3_335	regulation of transcription, DNA-templated
scf3_337	transport
scf3_338	transport
scf3_341	signal transduction
scf3_342	metabolic process
scf3_347	transport
scf3_348	transport
scf3_349	ectoine transport
scf3_351	regulation of transcription, DNA-templated|biosynthetic process
scf3_353	metabolic process|oxidation-reduction process
scf3_355	oxidation-reduction process
scf3_357	metabolic process|oxidation-reduction process
scf3_359	transport
scf3_360	transport
scf3_361	transport
scf3_362	transport
scf3_363	regulation of transcription, DNA-templated
scf3_368	regulation of cell growth
scf3_37	metabolic process|oxidation-reduction process
scf3_370	signal transduction
scf3_371	phosphorelay signal transduction system|regulation of transcription, DNA-templated
scf3_372	phosphorelay signal transduction system
scf3_373	phosphorelay signal transduction system|regulation of transcription, DNA-templated
scf3_374	regulation of transcription, DNA-templated
scf3_379	peptide transport
scf3_381	transport
scf3_382	transport
scf3_384	regulation of transcription, DNA-templated
scf3_387	metabolic process
scf3_389	transport
scf3_39	transport
scf3_390	transport
scf3_393	oxidation-reduction process
scf3_394	carbohydrate metabolic process
scf3_396	glycerol-3-phosphate metabolic process|oxidation-reduction process
scf3_398	DNA-templated transcription, initiation|regulation of transcription, DNA-templated
scf3_399	transport
scf3_40	transport
scf3_41	regulation of transcription, DNA-templated
scf3_422	carbohydrate metabolic process
scf3_423	carbohydrate metabolic process|trehalose biosynthetic process
scf3_424	phosphorelay signal transduction system|signal transduction
scf3_425	phosphorelay signal transduction system|signal transduction
scf3_43	transport
scf3_433	cellular amino acid metabolic process|biosynthetic process
scf3_435	carbohydrate metabolic process|glycogen biosynthetic process
scf3_436	carbohydrate metabolic process
scf3_437	carbohydrate metabolic process
scf3_441	metal ion transport|transmembrane transport
scf3_444	transmembrane transport
scf3_446	transport
scf3_447	transmembrane transport
scf3_448	transmembrane transport
scf3_450	regulation of transcription, DNA-templated
scf3_451	regulation of transcription, DNA-templated
scf3_453	transport
scf3_454	transport
scf3_455	transport
scf3_456	carbohydrate metabolic process
scf3_464	transport
scf3_465	transport
scf3_467	carbohydrate metabolic process
scf3_468	regulation of transcription, DNA-templated
scf3_470	regulation of transcription, DNA-templated
scf3_471	regulation of transcription, DNA-templated
scf3_474	transport
scf3_475	signal transduction
scf3_476	phosphorelay signal transduction system|regulation of transcription, DNA-templated
scf3_479	transport
scf3_48	biosynthetic process|pantothenate biosynthetic process
scf3_480	transport
scf3_484	transport
scf3_489	signal transduction
scf3_49	pantothenate biosynthetic process
scf3_494	protein folding
scf3_495	protein refolding
scf3_497	oxidation-reduction process
scf3_499	regulation of transcription, DNA-templated
scf3_50	regulation of transcription, DNA-templated
scf3_503	arginine biosynthetic process|metabolic process
scf3_504	oxidation-reduction process
scf3_506	metabolic process|oxidation-reduction process
scf3_507	oxidation-reduction process
scf3_508	metabolic process|gamma-aminobutyric acid catabolic process|oxidation-reduction process
scf3_509	oxidation-reduction process
scf3_51	response to oxidative stress|oxidation-reduction process
scf3_510	metabolic process
scf3_512	regulation of transcription, DNA-templated
scf3_513	oxidation-reduction process
scf3_518	metabolic process
scf3_520	transport
scf3_521	transport
scf3_522	peptide transport
scf3_524	oxidation-reduction process
scf3_525	oxidation-reduction process
scf3_527	oxidation-reduction process
scf3_531	metabolic process|oxidation-reduction process
scf3_532	metabolic process|oxidation-reduction process
scf3_535	oxidation-reduction process
scf3_536	signal transduction
scf3_537	signal transduction
scf3_538	metabolic process
scf3_539	metabolic process|oxidation-reduction process
scf3_540	oxidation-reduction process
scf3_541	metabolic process|oxidation-reduction process
scf3_542	regulation of transcription, DNA-templated
scf3_549	transport
scf3_55	carbohydrate metabolic process|pentose-phosphate shunt
scf3_550	transport
scf3_551	transport
scf3_554	transport
scf3_555	metabolic process|oxidation-reduction process
scf3_556	regulation of transcription, DNA-templated
scf3_560	proline biosynthetic process|metabolic process|oxidation-reduction process
scf3_563	regulation of transcription, DNA-templated
scf3_564	transmembrane transport
scf3_568	regulation of transcription, DNA-templated
scf3_569	aromatic compound catabolic process|oxidation-reduction process
scf3_570	oxidation-reduction process
scf3_571	regulation of transcription, DNA-templated
scf3_573	metabolic process|formaldehyde catabolic process
scf3_574	formaldehyde catabolic process
scf3_575	ethanol oxidation|oxidation-reduction process
scf3_58	oxidation-reduction process
scf3_60	metabolic process
scf3_61	metabolic process
scf3_66	cyclic nucleotide biosynthetic process|intracellular signal transduction
scf3_67	metabolic process
scf3_7	metabolic process
scf3_73	transport
scf3_75	transport
scf3_76	transport
scf3_78	glycerol metabolic process
scf3_79	glycerol metabolic process
scf3_81	metabolic process|oxidation-reduction process
scf3_82	transport
scf3_87	carbohydrate metabolic process
scf3_88	glycolytic process|metabolic process
scf3_90	carbon fixation
scf3_91	regulation of transcription, DNA-templated
scf3_93	regulation of transcription, DNA-templated
scf3_95	transport
scf3_96	transport
scf3_99	DNA-templated transcription, initiation|regulation of transcription, DNA-templated
scf30_10	metabolic process|oxidation-reduction process
scf30_11	metabolic process|oxidation-reduction process
scf30_12	metabolic process|gamma-aminobutyric acid catabolic process|oxidation-reduction process
scf30_13	oxidation-reduction process
scf30_16	transposition, DNA-mediated
scf30_20	carbohydrate metabolic process
scf30_21	carbohydrate metabolic process
scf30_22	transposition, DNA-mediated
scf30_23	transposition, DNA-mediated
scf30_26	regulation of transcription, DNA-templated
scf30_3	transposition, DNA-mediated
scf30_5	DNA recombination
scf30_8	transport
scf30_9	oxidation-reduction process
scf31_23	protein secretion by the type IV secretion system
scf31_27	transport|pathogenesis
scf31_28	unidirectional conjugation
scf31_29	transposition, DNA-mediated
scf31_3	regulation of transcription, DNA-templated
scf31_4	transmembrane transport
scf31_5	metabolic process
scf32_10	cell redox homeostasis
scf32_11	cation transport|metal ion transport
scf32_12	regulation of transcription, DNA-templated
scf32_13	oxidation-reduction process
scf32_15	metabolic process|oxidation-reduction process
scf32_18	transmembrane transport
scf32_6	cyclic nucleotide biosynthetic process|intracellular signal transduction
scf32_7	deoxyribonucleotide biosynthetic process|oxidation-reduction process
scf32_8	DNA replication|oxidation-reduction process
scf33_11	DNA recombination
scf33_13	transposition, DNA-mediated
scf33_7	dTMP biosynthetic process
scf33_9	DNA recombination|DNA integration
scf34_10	cation transport|metal ion transport
scf34_11	transmembrane transport
scf34_4	amino acid transport
scf34_7	oxidation-reduction process
scf34_8	C-terminal protein methylation
scf34_9	oxidation-reduction process
scf35_10	protein targeting
scf35_11	protein secretion
scf35_3	protein secretion
scf35_5	nodulation
scf35_6	biosynthetic process|proton transport|protein secretion by the type III secretion system|ATP metabolic process
scf35_7	protein secretion by the type III secretion system
scf35_8	protein secretion|protein transport
scf35_9	protein secretion
scf36_1	transposition, DNA-mediated
scf38_2	DNA replication
scf38_3	viral entry into host cell
scf39_1	DNA replication initiation
scf4_1	oxidation-reduction process
scf4_10	oxidation-reduction process
scf4_100	nucleobase-containing compound metabolic process|DNA replication
scf4_103	5-phosphoribose 1-diphosphate biosynthetic process
scf4_104	organic phosphonate catabolic process
scf4_106	transport|organic phosphonate transport
scf4_107	transport|organic phosphonate transport
scf4_108	organic phosphonate transport|transmembrane transport
scf4_109	organic phosphonate transport
scf4_11	ATP synthesis coupled electron transport|oxidation-reduction process
scf4_113	organic phosphonate catabolic process
scf4_114	organic phosphonate metabolic process
scf4_115	organic phosphonate metabolic process
scf4_116	organic phosphonate transport|organic phosphonate metabolic process
scf4_117	regulation of transcription, DNA-templated
scf4_118	glycolytic process
scf4_119	lysine biosynthetic process via diaminopimelate|oxidation-reduction process
scf4_12	ATP synthesis coupled electron transport|oxidation-reduction process
scf4_120	transport|transmembrane transport
[truncated: 1,037 more rows]

## Sheet: 950 PFam Domains
Gene	PFam_Domains
scf1_1	Fatty acid hydroxylase superfamily
scf1_10	Binding-protein-dependent transport system inner membrane component
scf1_100	Protein of unknown function (DUF982)
scf1_103	SnoaL-like domain
scf1_104	short chain dehydrogenase
scf1_105	Haem-degrading
scf1_106	Helix-turn-helix domain
scf1_107	Protein of unknown function (DUF2938)
scf1_108	Trehalose utilisation
scf1_109	Oxidoreductase family, NAD-binding Rossmann fold
scf1_11	Bacterial extracellular solute-binding proteins, family 3
scf1_110	Winged helix-turn-helix DNA-binding|ROK family
scf1_111	Bacterial extracellular solute-binding protein
scf1_112	Binding-protein-dependent transport system inner membrane component
scf1_113	Binding-protein-dependent transport system inner membrane component
scf1_114	ABC transporter|TOBE domain
scf1_115	Dihydrodipicolinate synthetase family
scf1_116	D-mannonate dehydratase (UxuA)
scf1_117	FCD domain|Bacterial regulatory proteins, gntR family
scf1_118	Bacterial extracellular solute-binding proteins, family 5 Middle
scf1_119	Binding-protein-dependent transport system inner membrane component
scf1_12	Cys/Met metabolism PLP-dependent enzyme
scf1_120	N-terminal TM domain of oligopeptide transport permease C|Binding-protein-dependent transport system inner membrane component
scf1_121	ABC transporter
scf1_122	ABC transporter
scf1_123	Periplasmic binding protein-like domain|Bacterial regulatory proteins, lacI family
scf1_125	Bacterial extracellular solute-binding protein
scf1_126	Binding-protein-dependent transport system inner membrane component
scf1_127	Binding-protein-dependent transport system inner membrane component
scf1_128	TOBE domain|ABC transporter
scf1_13	FAD binding domain
scf1_131	Glutathione-dependent formaldehyde-activating enzyme
scf1_132	Barrel-sandwich domain of CusB or HlyD membrane-fusion
scf1_133	ABC transporter
scf1_134	FtsX-like permease family|MacB-like periplasmic core domain
scf1_135	FCD domain|Bacterial regulatory proteins, gntR family
scf1_136	Oxidoreductase FAD-binding domain
scf1_138	Zinc-binding dehydrogenase|Alcohol dehydrogenase GroES-like domain
scf1_139	ABC transporter
scf1_14	Zinc-finger domain
scf1_140	Branched-chain amino acid transport system / permease component
scf1_141	Branched-chain amino acid transport system / permease component
scf1_142	ABC transporter substrate-binding protein PnrA-like
scf1_143	Periplasmic binding protein domain
scf1_144	ABC transporter
scf1_145	Branched-chain amino acid transport system / permease component
scf1_146	Branched-chain amino acid transport system / permease component
scf1_147	Bacterial regulatory proteins, gntR family|FCD domain
scf1_148	Bacterial transferase hexapeptide (six repeats)|MobA-like NTP transferase domain
scf1_149	Glutamine amidotransferase domain|SIS domain
scf1_15	alpha/beta hydrolase fold
scf1_150	Protein of unknown function (DUF502)
scf1_151	RecG wedge domain|DEAD/DEAH box helicase|Helicase conserved C-terminal domain
scf1_152	Flavinator of succinate dehydrogenase
scf1_153	CarD-like/TRCF domain|TRCF domain|DEAD/DEAH box helicase|Helicase conserved C-terminal domain
scf1_154	OsmC-like protein
scf1_155	DSBA-like thioredoxin domain
scf1_156	Bacterial extracellular solute-binding proteins, family 5 Middle
scf1_157	Invasion associated locus B (IalB) protein
scf1_158	Hemimethylated DNA-binding protein YccV like
scf1_159	Glutamine synthetase, beta-Grasp domain|Glutamine synthetase, catalytic domain
scf1_16	Serine acetyltransferase, N-terminal|Bacterial transferase hexapeptide (six repeats)
scf1_160	Nitrogen regulatory protein P-II
scf1_162	Carbohydrate kinase|YjeF-related protein N-terminus
scf1_163	Protein of unknown function DUF72
scf1_164	ABC transporter
scf1_165	Single-strand binding protein family
scf1_166	MarC family integral membrane protein
scf1_167	DNA gyrase C-terminal domain, beta-propeller|DNA gyrase/topoisomerase IV, subunit A
scf1_17	Protein of unknown function (DUF3126)
scf1_171	Cytidylyltransferase-like
scf1_172	Cyclophilin type peptidyl-prolyl cis-trans isomerase/CLD
scf1_173	Cyclophilin type peptidyl-prolyl cis-trans isomerase/CLD
scf1_174	Queuosine biosynthesis protein
scf1_175	Queuine tRNA-ribosyltransferase
scf1_177	Acyltransferase family
scf1_178	Domain of unknown function (DUF4864)
scf1_179	Beta-ketoacyl synthase, N-terminal domain|Beta-ketoacyl synthase, C-terminal domain
scf1_18	Phasin protein
scf1_180	HxlR-like helix-turn-helix
scf1_184	Calcineurin-like phosphoesterase
scf1_185	TOBE domain|ABC transporter
scf1_186	Binding-protein-dependent transport system inner membrane component
scf1_187	Binding-protein-dependent transport system inner membrane component
scf1_188	Bacterial extracellular solute-binding protein
scf1_189	Periplasmic binding protein-like domain|Bacterial regulatory proteins, lacI family
scf1_19	ATP-dependent Clp protease adaptor protein ClpS
scf1_190	FR47-like protein
scf1_191	MarR family
scf1_192	Major Facilitator Superfamily
scf1_193	Transcriptional regulatory protein, C terminal
scf1_194	Major Facilitator Superfamily
scf1_195	NAD(P)-binding Rossmann-like domain|Flavin containing amine oxidoreductase
scf1_196	ChrR Cupin-like domain
scf1_197	Enoyl-(Acyl carrier protein) reductase
scf1_198	LysR substrate binding domain|Bacterial regulatory helix-turn-helix protein, lysR family
scf1_2	Peptidase M10 serralysin C terminal|Right handed beta helix region
scf1_20	C-terminal, D2-small domain, of ClpB protein|ATPase family associated with various cellular activities (AAA)|Clp amino terminal domain, pathogenicity island component|AAA domain (Cdc48 subfamily)
scf1_200	EF hand
scf1_202	Protein of unknown function, DUF
scf1_203	Copper binding periplasmic protein CusF
scf1_204	Copper binding proteins, plastocyanin/azurin family
scf1_205	Multicopper oxidase
scf1_206	Outer membrane efflux protein
scf1_209	Prokaryotic cytochrome b561
scf1_21	HIT domain
scf1_211	Cytochrome C'
scf1_212	AhpC/TSA family
scf1_213	Double zinc ribbon|Adenylate and Guanylate cyclase catalytic domain|AAA ATPase domain|Tetratricopeptide repeat
scf1_214	CHASE domain|EAL domain|Diguanylate cyclase, GGDEF domain
scf1_217	Integral membrane protein TerC family
scf1_218	Beta-lactamase superfamily domain
scf1_219	TatD related DNase
scf1_22	Peptidogalycan biosysnthesis/recognition
scf1_220	tRNA synthetases class I (M)
scf1_221	Sulfite exporter TauE/SafE
scf1_222	DNA polymerase III, delta subunit
scf1_223	Thymidylate kinase
scf1_224	Penicillin-binding protein 5, C-terminal domain|D-alanyl-D-alanine carboxypeptidase
scf1_225	Lytic transglycolase
scf1_227	Tetratricopeptide repeat|Adenylate and Guanylate cyclase catalytic domain
scf1_228	Endoribonuclease L-PSP
scf1_229	Bacterial regulatory proteins, tetR family|Tetracyclin repressor, C-terminal all-alpha domain
scf1_23	Glycerophosphoryl diester phosphodiesterase family
scf1_231	Major Facilitator Superfamily
scf1_232	LysR substrate binding domain|Bacterial regulatory helix-turn-helix protein, lysR family
scf1_233	Transglutaminase-like superfamily
scf1_234	Transglutaminase-like superfamily|Bacterial transglutaminase-like N-terminal region
scf1_238	Transglycosylase associated protein
scf1_24	YjgF/chorismate_mutase-like, putative endoribonuclease
scf1_240	SurA N-terminal domain|PPIC-type PPIASE domain
scf1_241	Glycosyl transferase family, helical bundle domain|Glycosyl transferase family, a/b domain
scf1_242	Indole-3-glycerol phosphate synthase
scf1_243	MoaC family
scf1_244	MoeA N-terminal region (domain I and II)|MoeA C-terminal region (domain IV)|Probable molybdopterin binding domain
scf1_245	Ribosomal protein L11 methyltransferase (PrmA)
scf1_246	Helicase conserved C-terminal domain|DbpA RNA binding domain|DEAD/DEAH box helicase
scf1_247	CHASE2 domain|Adenylate and Guanylate cyclase catalytic domain
scf1_248	FecR protein
scf1_249	Citrate synthase, C-terminal domain
scf1_25	Domain of unknown function (DUF1849)
scf1_250	Citrate synthase, C-terminal domain
scf1_251	Glutamine amidotransferase class-I|CTP synthase N-terminus
scf1_252	Preprotein translocase SecG subunit
scf1_253	Triosephosphate isomerase
scf1_255	Histidine kinase-, DNA gyrase B-, and HSP90-like ATPase|DNA gyrase B|DNA gyrase B subunit, carboxyl terminus|Toprim domain
scf1_256	Esterase-like activity of phytase
scf1_257	AI-2E family transporter
scf1_258	Acetyltransferase (GNAT) family
scf1_260	Uncharacterised protein conserved in bacteria (DUF2336)
scf1_261	Flavin reductase like domain
scf1_262	Nitroreductase family
scf1_264	Threonyl and Alanyl tRNA synthetase second additional domain|TGS domain|tRNA synthetase class II core domain (G, H, P, S and T)|Anticodon binding domain
scf1_265	Protein of unknown function (DUF1697)
scf1_266	Haemolytic domain
scf1_267	NifU-like N terminal domain
scf1_268	GTP cyclohydrolase I
scf1_269	Phosphoribosyl-AMP cyclohydrolase
scf1_27	Ribosomal protein S2
scf1_270	Patatin-like phospholipase
scf1_271	CBS domain
scf1_272	Rhomboid family
scf1_273	PAS domain
scf1_274	PilZ domain
scf1_275	alpha/beta hydrolase fold
scf1_276	Bacterial transglutaminase-like cysteine proteinase BTLCP
scf1_278	Sporulation related domain|D-alanyl-D-alanine carboxypeptidase
scf1_28	Elongation factor TS
scf1_280	Protein of unknown function (DUF1489)
scf1_281	Serine dehydratase beta chain|Serine dehydratase alpha chain
scf1_282	Protein of unknown function, DUF599
scf1_283	Protein of unknown function (DUF1624)
scf1_284	MerR HTH family regulatory protein
scf1_285	CBS domain|Divalent cation transporter|MgtE intracellular N domain
scf1_286	Polypeptide deformylase
scf1_287	BON domain
scf1_289	Biotin/lipoate A/B protein ligase family
scf1_29	Amino acid kinase family
scf1_290	EamA-like transporter family
scf1_292	Biotin-requiring enzyme|Biotin carboxylase C-terminal domain|Biotin carboxylase, N-terminal domain|Carbamoyl-phosphate synthase L chain, ATP binding domain
scf1_293	Alcohol dehydrogenase GroES-like domain|Zinc-binding dehydrogenase
scf1_294	Acetyltransferase (GNAT) domain
scf1_295	Uncharacterized BCR, YaiI/YqxD family COG1671
scf1_296	Small Multidrug Resistance protein
scf1_297	DoxX
scf1_298	Carboxyl transferase domain
scf1_30	Ribosome recycling factor
scf1_300	ATP12 chaperone protein
scf1_301	Haloacid dehalogenase-like hydrolase
scf1_302	RNA pseudouridylate synthase
scf1_303	CrcB-like protein, Camphor Resistance (CrcB)
scf1_305	Domain of unkown function (DUF1775)|Copper chaperone PCu(A)C
scf1_307	Glycine cleavage T-protein C-terminal barrel domain|Aminomethyltransferase folate-binding domain
scf1_308	Glycine cleavage H-protein
scf1_309	Glycine cleavage system P-protein
scf1_31	Putative undecaprenyl diphosphate synthase
scf1_310	Glycosyl hydrolases family 25
scf1_311	Flagellar basal body rod FlgEFG protein C-terminal|Flagella basal body rod protein
scf1_312	Iron-sulphur cluster biosynthesis
scf1_313	Iron-sulfur cluster assembly protein
scf1_314	Aminotransferase class-V
scf1_315	Uncharacterized protein family (UPF0051)
scf1_316	ABC transporter
scf1_318	Uncharacterized protein family (UPF0051)
scf1_319	Aminotransferase class-V
scf1_32	Cytidylyltransferase family
scf1_320	Serine aminopeptidase, S33
scf1_321	Acetyltransferase (GNAT) domain
scf1_322	Anhydro-N-acetylmuramic acid kinase
scf1_323	tRNA synthetases class I (W and Y)
scf1_325	Alpha amylase, catalytic domain
scf1_326	Protein of unknown function|AsmA-like C-terminal region
scf1_327	AhpC/TSA family
scf1_328	Protein of unknown function (DUF455)
scf1_329	Peptidase family M23
scf1_33	PDZ domain|Peptidase family M50
scf1_330	DEAD/DEAH box helicase|Helicase conserved C-terminal domain
scf1_331	NUDIX domain
scf1_332	TfoX N-terminal domain
scf1_333	Flavin reductase like domain
scf1_334	Periplasmic binding protein
scf1_335	Ribulose-phosphate 3 epimerase family
scf1_336	Predicted secreted protein (DUF2259)
scf1_338	Lyase|Adenylosuccinate lyase C-terminus
scf1_339	Low affinity iron permease
scf1_34	Surface antigen variable number repeat|Surface antigen
scf1_340	Predicted integral membrane protein (DUF2189)
scf1_341	Serine hydrolase
scf1_342	Diguanylate cyclase, GGDEF domain|PAS fold|EAL domain
scf1_343	SAICAR synthetase
scf1_344	Phosphoribosylformylglycinamidine (FGAM) synthase
scf1_345	RNA 2'-phosphotransferase, Tpt1 / KptA family
scf1_346	CobB/CobQ-like glutamine amidotransferase domain
scf1_348	Domain of unknown function (DUF1127)
scf1_349	Bacterial regulatory proteins, gntR family|Aminotransferase class I and II
scf1_35	Bacterial transferase hexapeptide (six repeats)|UDP-3-O-[3-hydroxymyristoyl] glucosamine N-acyltransferase, LpxD
scf1_350	Lipid A 3-O-deacylase (PagL)
scf1_351	AIR synthase related protein, C-terminal domain|AIR synthase related protein, N-terminal domain
scf1_352	BolA-like protein
scf1_353	Oxidoreductase family, NAD-binding Rossmann fold|Oxidoreductase family, C-terminal alpha/beta domain
scf1_354	Dehydroquinase class II
scf1_356	Shikimate dehydrogenase substrate binding domain
scf1_357	ABC transporter
scf1_358	Bacterial extracellular solute-binding proteins, family 3
scf1_359	Binding-protein-dependent transport system inner membrane component
scf1_36	FabA-like domain
scf1_360	Binding-protein-dependent transport system inner membrane component
scf1_361	Xylose isomerase-like TIM barrel
scf1_362	FCD domain|Bacterial regulatory proteins, gntR family
scf1_363	Dioxygenase|Catechol dioxygenase N terminus
scf1_365	HpcH/HpaI aldolase/citrate lyase family
scf1_366	Bacterial extracellular solute-binding proteins, family 3
scf1_369	Glutaredoxin
scf1_37	Udp N-acetylglucosamine O-acyltransferase; Domain 2|Bacterial transferase hexapeptide (six repeats)
scf1_370	Major Facilitator Superfamily
scf1_371	Major Facilitator Superfamily
scf1_372	Acetyltransferase (GNAT) domain
scf1_373	Inositol monophosphatase family
scf1_374	Inositol monophosphatase family
scf1_375	PP-loop family
scf1_376	Glutaminase
scf1_377	S4 domain|Ribosomal protein S4/S9 N-terminal domain
scf1_378	Domain of unknown function DUF87
scf1_379	Asp/Glu/Hydantoin racemase
scf1_38	Protein of unknown function (DUF1009)
scf1_380	SpoU rRNA Methylase family
scf1_381	Fusaric acid resistance protein-like
scf1_383	Isocitrate/isopropylmalate dehydrogenase
scf1_384	Acetyltransferase (GNAT) family
scf1_385	Glutathione S-transferase, N-terminal domain
scf1_386	Helix-turn-helix domain|GyrI-like small molecule binding domain
scf1_387	tRNA synthetases class II (A)|DHHA1 domain|Threonyl and Alanyl tRNA synthetase second additional domain
scf1_388	recA bacterial DNA recombination protein
scf1_389	pfkB family carbohydrate kinase
scf1_39	Lipid-A-disaccharide synthetase
scf1_390	Indigoidine synthase A like protein
scf1_391	Histidine kinase-, DNA gyrase B-, and HSP90-like ATPase|PAS domain|Response regulator receiver domain|PAS fold
scf1_392	Flagellar biosynthesis protein, FliO
scf1_393	Protein of unknown function (DUF1062)
scf1_394	Prokaryotic dksA/traR C4-type zinc finger
scf1_395	Histidine phosphatase superfamily (branch 1)
scf1_396	YcjX-like family, DUF463
scf1_397	Domain of unknown function (DUF697)
scf1_399	7,8-dihydro-6-hydroxymethylpterin-pyrophosphokinase (HPPK)
scf1_40	Citrate synthase, C-terminal domain
scf1_400	Dihydroneopterin aldolase
scf1_401	Pterin binding enzyme
scf1_402	Bacterial protein of unknown function (DUF922)
scf1_403	2Fe-2S iron-sulfur cluster binding domain
scf1_404	Hpt domain
scf1_405	Apolipoprotein A1/A4/E domain
scf1_406	Isochorismatase family
scf1_407	tRNA synthetase class II core domain (G, H, P, S and T)
scf1_408	D-alanyl-D-alanine carboxypeptidase
scf1_409	ABC-type transport auxiliary lipoprotein component
scf1_41	Domain of unknown function (DUF4131)|Competence protein
scf1_410	MlaD protein
scf1_411	ABC transporter
scf1_412	Permease MlaE|STAS domain
scf1_413	Enolase C-terminal domain-like|Mandelate racemase / muconate lactonizing enzyme, N-terminal domain
scf1_414	MFS_1 like family
scf1_415	Calcineurin-like phosphoesterase superfamily domain
scf1_417	Histidine phosphatase superfamily (branch 1)
scf1_419	Berberine and berberine like|FAD binding domain
scf1_42	Peptidase S24-like|LexA DNA binding domain
scf1_420	Malic enzyme, N-terminal domain|Malic enzyme, NAD binding domain|Phosphate acetyl/butaryl transferase
scf1_421	Helix-turn-helix domain, rpiR family
scf1_422	Oxidoreductase family, NAD-binding Rossmann fold|Oxidoreductase family, C-terminal alpha/beta domain
scf1_423	Xylose isomerase-like TIM barrel
scf1_424	ABC transporter
scf1_425	Branched-chain amino acid transport system / permease component
scf1_426	Periplasmic binding protein domain
scf1_427	Bacterial regulatory proteins, lacI family|Periplasmic binding protein-like domain
scf1_428	Xylose isomerase-like TIM barrel
scf1_429	Protein of unknown function (DUF2865)
scf1_43	Glyoxalase-like domain
scf1_430	Nitroreductase family
scf1_431	Methyl-accepting chemotaxis protein (MCP) signalling domain
scf1_433	DAHP synthetase I family
scf1_434	WD40-like Beta Propeller Repeat
scf1_435	NAD synthase|Carbon-nitrogen hydrolase
scf1_436	Protein of unknown function (DUF1003)
scf1_437	Glutathione-dependent formaldehyde-activating enzyme
scf1_439	ABC transporter|ABC transporter transmembrane region
scf1_44	DAHP synthetase I family
scf1_440	Class-II DAHP synthetase family
scf1_441	Putative Flp pilus-assembly TadE/G-like
scf1_442	Pyridine nucleotide-disulphide oxidoreductase, dimerisation domain|Pyridine nucleotide-disulphide oxidoreductase
scf1_444	Acylphosphatase
scf1_445	Uncharacterized protein conserved in bacteria (DUF2059)
scf1_446	Ribose 5-phosphate isomerase A (phosphoriboisomerase A)
scf1_447	Haloacid dehalogenase-like hydrolase
scf1_448	Putative peptidoglycan binding domain|L,D-transpeptidase catalytic domain
scf1_449	Fumarase C C-terminus|Lyase
scf1_45	Enolase, C-terminal TIM barrel domain|Enolase, N-terminal domain
scf1_451	Fumarate hydratase (Fumerase)|Fumarase C-terminus
scf1_453	Diguanylate cyclase, GGDEF domain
scf1_454	Pyridoxamine 5'-phosphate oxidase
scf1_455	Alpha/beta hydrolase family
scf1_456	MarR family
scf1_457	Bacterial low temperature requirement A protein (LtrA)
scf1_458	Protein of unknown function (DUF971)
scf1_459	Molybdenum Cofactor Synthesis C|Radical SAM superfamily|4Fe-4S single cluster domain
scf1_46	Septum formation initiator
scf1_460	Putative sugar-binding domain|MarR family
scf1_461	FGGY family of carbohydrate kinases, N-terminal domain|FGGY family of carbohydrate kinases, C-terminal domain
scf1_462	Transketolase, pyrimidine binding domain|Transketolase, C-terminal domain
scf1_463	Transketolase, thiamine diphosphate binding domain
scf1_464	Branched-chain amino acid transport system / permease component
scf1_465	Periplasmic binding protein domain
scf1_466	ABC transporter
scf1_467	Enoyl-(Acyl carrier protein) reductase
scf1_468	Enoyl-(Acyl carrier protein) reductase
scf1_469	Enoyl-(Acyl carrier protein) reductase
scf1_47	Dehydrogenase E1 component
scf1_470	EamA-like transporter family
scf1_471	MobA-like NTP transferase domain
scf1_472	Molybdopterin guanine dinucleotide synthesis protein B
scf1_473	PAS fold|Histidine kinase-, DNA gyrase B-, and HSP90-like ATPase|Response regulator receiver domain|His Kinase A (phospho-acceptor) domain
scf1_474	KaiC
scf1_475	Cupin domain
scf1_476	Glutathione S-transferase, N-terminal domain
scf1_477	OsmC-like protein
scf1_478	HAMP domain|Histidine kinase-, DNA gyrase B-, and HSP90-like ATPase
scf1_479	Transcriptional regulatory protein, C terminal|Response regulator receiver domain
scf1_48	Transketolase, pyrimidine binding domain|Biotin-requiring enzyme|Transketolase, C-terminal domain
scf1_480	alpha/beta hydrolase fold
scf1_481	Cytochrome C biogenesis protein transmembrane region|AhpC/TSA family
scf1_482	Alpha/beta hydrolase family
scf1_483	OmpA family
scf1_484	Bacterial extracellular solute-binding proteins, family 3
scf1_485	Binding-protein-dependent transport system inner membrane component
scf1_486	Binding-protein-dependent transport system inner membrane component
scf1_487	Usg-like family
scf1_488	Predicted integral membrane protein (DUF2270)
scf1_489	Tetratricopeptide repeat|Methyltransferase domain
scf1_49	Biotin-requiring enzyme|2-oxoacid dehydrogenases acyltransferase (catalytic domain)|e3 binding domain
scf1_490	Glutathione S-transferase, N-terminal domain|Glutathione S-transferase, C-terminal domain
scf1_491	Helix-turn-helix domain
scf1_492	Activator of Hsp90 ATPase homolog 1-like protein
scf1_493	Domain of unknown function (DU1801)
scf1_494	Domain of unknown function (DU1801)
scf1_496	Activator of Hsp90 ATPase homolog 1-like protein
scf1_497	Activator of Hsp90 ATPase homolog 1-like protein
scf1_498	Helix-turn-helix domain
scf1_50	GDSL-like Lipase/Acylhydrolase family
scf1_500	NAD binding domain of 6-phosphogluconate dehydrogenase|NAD-binding of NADP-dependent 3-hydroxyisobutyrate dehydrogenase
scf1_501	DNA alkylation repair enzyme
scf1_502	Porin subfamily
scf1_503	Winged helix-turn-helix DNA-binding|Lrp/AsnC ligand binding domain
scf1_504	Uracil DNA glycosylase superfamily
scf1_505	Staphylococcal nuclease homologue
scf1_506	His Kinase A (phospho-acceptor) domain|Histidine kinase-, DNA gyrase B-, and HSP90-like ATPase
scf1_507	Prokaryotic diacylglycerol kinase
scf1_508	Phosphoribosyltransferase
scf1_509	Cobalamin-5-phosphate synthase
scf1_51	Acetyltransferase (GNAT) family
scf1_511	gag-polyprotein putative aspartyl protease
scf1_512	Major Facilitator Superfamily
scf1_513	EamA-like transporter family
scf1_514	ABC-2 type transporter
scf1_515	ABC transporter
scf1_516	Glycosyl hydrolases family 43
scf1_517	Aldo/keto reductase family
scf1_518	Oxidoreductase family, NAD-binding Rossmann fold
scf1_519	Xylose isomerase-like TIM barrel
scf1_52	Pyridine nucleotide-disulphide oxidoreductase|Pyridine nucleotide-disulphide oxidoreductase, dimerisation domain
scf1_520	Glycosyl hydrolases family 2
scf1_521	ABC transporter|TOBE domain
scf1_522	Binding-protein-dependent transport system inner membrane component
scf1_523	Binding-protein-dependent transport system inner membrane component
scf1_524	Bacterial extracellular solute-binding protein
scf1_525	Bacterial regulatory proteins, lacI family|Periplasmic binding protein-like domain
scf1_526	Peptidase_C39 like family
scf1_527	D-ala D-ala ligase C-terminus|D-ala D-ala ligase N-terminus
scf1_528	AAA domain
scf1_529	Methyltransferase domain
scf1_53	Transglycosylase associated protein
scf1_530	Acetyltransferase (GNAT) domain
scf1_531	Acetyltransferase (GNAT) domain
scf1_532	NAD binding domain of 6-phosphogluconate dehydrogenase|6-phosphogluconate dehydrogenase, C-terminal domain
scf1_533	Helix-turn-helix domain
scf1_535	Glyoxalase/Bleomycin resistance protein/Dioxygenase superfamily
scf1_536	PAS fold
scf1_537	Bacterial lipid A biosynthesis acyltransferase
scf1_538	Alcohol dehydrogenase GroES-like domain|Zinc-binding dehydrogenase
scf1_539	Beta-ketoacyl synthase, C-terminal domain|Beta-ketoacyl synthase, N-terminal domain
scf1_54	Transglycosylase associated protein
scf1_540	Beta-ketoacyl synthase, N-terminal domain
scf1_541	FabA-like domain
scf1_542	Phosphopantetheine attachment site
scf1_543	Cyclic nucleotide-binding domain|Crp-like helix-turn-helix domain
scf1_544	L,D-transpeptidase catalytic domain
scf1_546	CobD/Cbib protein
scf1_547	Aminotransferase class I and II
scf1_548	CobQ/CobB/MinD/ParA nucleotide binding domain|CobB/CobQ-like glutamine amidotransferase domain
scf1_549	Tetrapyrrole (Corrin/Porphyrin) Methylases
scf1_55	N-terminal domain of lipoyl synthase of Radical_SAM family|Radical SAM superfamily
scf1_550	Inosine-uridine preferring nucleoside hydrolase
scf1_551	Cobalamin synthesis G C-terminus
scf1_552	Sulfite exporter TauE/SafE
scf1_553	SnoaL-like domain
scf1_554	Helix-turn-helix domain
scf1_555	ATP:corrinoid adenosyltransferase BtuR/CobO/CobP|Cob(I)alamin adenosyltransferase N terminal
scf1_556	CobN/Magnesium Chelatase
scf1_557	CobW/HypB/UreG, nucleotide-binding domain|Cobalamin synthesis protein cobW C-terminal domain
scf1_558	Cobinamide kinase / cobinamide phosphate guanyltransferase
scf1_559	Voltage gated chloride channel
scf1_560	Adenylate and Guanylate cyclase catalytic domain
scf1_561	CobB/CobQ-like glutamine amidotransferase domain|CobQ/CobB/MinD/ParA nucleotide binding domain
scf1_562	Substrate binding domain of ABC-type glycine betaine transport system
scf1_564	Entericidin EcnA/B family
scf1_565	LysR substrate binding domain|Bacterial regulatory helix-turn-helix protein, lysR family
scf1_567	LysE type translocator
scf1_568	LysR substrate binding domain|Bacterial regulatory helix-turn-helix protein, lysR family
scf1_569	Transcription elongation factor, GreA/GreB, C-term
scf1_570	MgtC family
scf1_571	Protein of unknwon function (DUF3008)
scf1_572	Protein of unknown function (DUF2945)
scf1_573	Uncharacterized protein conserved in bacteria (DUF2171)
scf1_574	MobA-like NTP transferase domain
scf1_575	XdhC and CoxI family|XdhC Rossmann domain
scf1_576	Aldehyde oxidase and xanthine dehydrogenase, a/b hammerhead domain|Molybdopterin-binding domain of aldehyde dehydrogenase
scf1_577	FAD binding domain in molybdopterin dehydrogenase|CO dehydrogenase flavoprotein C-terminal domain
scf1_578	2Fe-2S iron-sulfur cluster binding domain|[2Fe-2S] binding domain
scf1_579	Haloacid dehalogenase-like hydrolase
scf1_58	Polyketide cyclase / dehydrase and lipid transport
scf1_580	Protein of unknown function (DUF3422)
scf1_582	Helix-turn-helix domain|DJ-1/PfpI family
scf1_583	Diguanylate cyclase, GGDEF domain|Response regulator receiver domain
scf1_584	Response regulator receiver domain
scf1_588	Helix-turn-helix domain
scf1_589	Low molecular weight phosphotyrosine protein phosphatase
scf1_59	Competence-damaged protein
scf1_590	Major intrinsic protein
scf1_591	ArsC family
scf1_592	NADPH-dependent FMN reductase
scf1_593	Major Facilitator Superfamily
scf1_595	Mechanosensitive ion channel
scf1_596	Bacterial protein of unknown function (DUF924)
scf1_597	Response regulator receiver domain|Histidine kinase|Histidine kinase-like ATPase domain
scf1_598	Major Facilitator Superfamily
scf1_599	Dak1 domain|DAK2 domain
scf1_6	Domain of unknown function (DUF3597)
scf1_60	YgbB family|2-C-methyl-D-erythritol 4-phosphate cytidylyltransferase
scf1_601	NUDIX domain
scf1_602	Methyltransferase domain
scf1_604	Extensin-like protein C-terminus
scf1_605	Single Cache domain 2|Methyl-accepting chemotaxis protein (MCP) signalling domain
scf1_606	Thioesterase superfamily
scf1_608	Protein of unknown function (DUF1501)
scf1_609	Protein of unknown function (DUF1800)
scf1_61	Dihydrouridine synthase (Dus)
scf1_610	Major Facilitator Superfamily
scf1_611	Methyltransferase domain
scf1_613	Response regulator receiver domain
scf1_614	NADH ubiquinone oxidoreductase, 20 Kd subunit
scf1_615	Protein of unknown function (DUF4087)
scf1_616	Bacterial protein of unknown function (DUF899)
scf1_617	Adenylate and Guanylate cyclase catalytic domain
scf1_618	Protein of unknown function (DUF805)
scf1_62	Histidine kinase-, DNA gyrase B-, and HSP90-like ATPase|His Kinase A (phospho-acceptor) domain|PAS fold
scf1_621	UvrB/uvrC motif|Helicase conserved C-terminal domain|Ultra-violet resistance protein B|Type III restriction enzyme, res subunit
scf1_622	Acetyltransferase (GNAT) domain
scf1_623	Haemolysin-type calcium-binding repeat (2 copies)
scf1_624	Haemolysin-type calcium-binding repeat (2 copies)
scf1_625	Protein of unknown function (DUF3828)
scf1_626	'Cold-shock' DNA-binding domain
scf1_63	Response regulator receiver domain|Sigma-54 interaction domain|Bacterial regulatory protein, Fis family
scf1_631	Phage head-tail joining protein
scf1_632	Phage portal protein
scf1_633	Caudovirus prohead serine protease
scf1_634	Phage gp6-like head-tail connector protein
scf1_635	Phage capsid family
scf1_636	YfbU domain
scf1_637	Phage Terminase
scf1_638	HNH endonuclease
scf1_639	AAA domain
scf1_64	Aldo/keto reductase family
scf1_641	Helix-turn-helix domain
scf1_642	Phage integrase family
scf1_643	Dihydrouridine synthase (Dus)
scf1_644	PDZ domain|Trypsin-like peptidase domain
scf1_645	alpha/beta hydrolase fold
scf1_648	BA14K-like protein
scf1_649	Acetyltransferase (GNAT) domain
scf1_65	PAS fold|Histidine kinase-, DNA gyrase B-, and HSP90-like ATPase|His Kinase A (phospho-acceptor) domain
scf1_650	Protein of unknown function (DUF3313)
scf1_651	Histidine kinase-, DNA gyrase B-, and HSP90-like ATPase
scf1_652	Response regulator receiver domain|Transcriptional regulatory protein, C terminal
scf1_654	Activator of Hsp90 ATPase homolog 1-like protein
scf1_655	HxlR-like helix-turn-helix
scf1_656	RibD C-terminal domain
scf1_657	Adenylate and Guanylate cyclase catalytic domain
scf1_66	Bacterial regulatory protein, Fis family|Response regulator receiver domain|Sigma-54 interaction domain
scf1_662	Protein of unknown function (DUF808)
scf1_663	Lrp/AsnC ligand binding domain|Winged helix-turn-helix DNA-binding
scf1_664	Arginosuccinate synthase
scf1_666	Phosphodiester glycosidase
scf1_667	Ubiquinone biosynthesis protein COQ7
scf1_668	ABC transporter|ABC transporter transmembrane region
scf1_669	Glutathione-dependent formaldehyde-activating enzyme
scf1_67	Amino-transferase class IV
scf1_670	3-demethylubiquinone-9 3-methyltransferase
scf1_671	Glyoxalase/Bleomycin resistance protein/Dioxygenase superfamily
scf1_673	Ornithine cyclodeaminase/mu-crystallin family
scf1_674	Acetyltransferase (GNAT) domain
scf1_676	Helix-turn-helix domain|AraC-like ligand binding domain
scf1_677	Phytanoyl-CoA dioxygenase (PhyH)
scf1_678	SnoaL-like domain
scf1_679	Bacterial regulatory helix-turn-helix protein, lysR family|LysR substrate binding domain
scf1_68	Hfq protein
scf1_680	Pyridoxal-dependent decarboxylase conserved domain
scf1_681	Pyridoxal-dependent decarboxylase conserved domain
scf1_686	Sodium/hydrogen exchanger family
scf1_687	K potassium transporter
scf1_688	Dioxygenase
scf1_69	GTP-binding GTPase Middle Region|50S ribosome-binding GTPase|GTP-binding GTPase N-terminal
scf1_690	Right handed beta helix region
scf1_691	Right handed beta helix region
scf1_693	Dienelactone hydrolase family
scf1_694	Prokaryotic Cytochrome C oxidase subunit IV
scf1_695	Cytochrome c oxidase subunit III
scf1_696	Cytochrome c oxidase subunit III
scf1_697	Cytochrome C and Quinol oxidase polypeptide I
scf1_698	Cytochrome C oxidase subunit II, periplasmic domain
scf1_699	Cytochrome c
scf1_70	MazG nucleotide pyrophosphohydrolase domain
scf1_700	Uncharacterised protein family (UPF0160)
scf1_702	Metallo-beta-lactamase superfamily|Putative phosphatase (DUF442)
scf1_704	Tubulin/FtsZ family, GTPase domain|FtsZ family, C-terminal domain
scf1_709	Haemolysin-type calcium-binding repeat (2 copies)
scf1_71	Cytidine and deoxycytidylate deaminase zinc-binding region
scf1_72	Sirohaem synthase dimerisation region|Tetrapyrrole (Corrin/Porphyrin) Methylases|Putative NAD(P)-binding
scf1_73	Protein of unknown function (DUF2849)
scf1_74	Nitrite and sulphite reductase 4Fe-4S domain|Nitrite/Sulfite reductase ferredoxin-like half domain
scf1_75	Bacterial protein of unknown function (DUF934)
scf1_76	FAD binding domain
scf1_77	Membrane transport protein
scf1_78	Cytochrome C biogenesis protein transmembrane region
scf1_8	ABC transporter
scf1_82	Protein of unknown function (DUF4236)
scf1_83	Protein of unknown function (DUF4238)
scf1_84	SOS response associated peptidase (SRAP)
scf1_89	L,D-transpeptidase catalytic domain
scf1_9	Binding-protein-dependent transport system inner membrane component
scf1_90	Cytidine and deoxycytidylate deaminase zinc-binding region
scf1_92	FAD binding domain
scf1_94	Adenylate and Guanylate cyclase catalytic domain
scf1_95	LysR substrate binding domain|Bacterial regulatory helix-turn-helix protein, lysR family
scf1_96	ABC transporter|ABC transporter transmembrane region
scf1_98	Protein of unknown function (DUF982)
scf1_99	Adenylate and Guanylate cyclase catalytic domain|Protein of unknown function (DUF4242)
scf10_1	ABC transporter
scf10_100	Glycosyl transferase family 2
scf10_101	Glycosyl transferase family 2
scf10_102	Glycosyl transferase family 2
scf10_103	Glycosyl transferase family 2
scf10_104	Glycosyl transferase family 2
scf10_105	O-Antigen ligase
scf10_106	Acyltransferase family
scf10_107	Oligosaccharide biosynthesis protein Alg14 like
scf10_108	Glycosyltransferase family 28 C-terminal domain
scf10_109	GDSL-like Lipase/Acylhydrolase family
scf10_11	Adenylate and Guanylate cyclase catalytic domain
scf10_110	Biotin-lipoyl like|HlyD family secretion protein
scf10_111	ABC transporter transmembrane region|ABC transporter
scf10_112	Right handed beta helix region
scf10_115	G-rich domain on putative tyrosine kinase|Chain length determinant protein|AAA domain
scf10_117	SLBB domain|Polysaccharide biosynthesis/export protein
scf10_118	O-Antigen ligase
scf10_119	Bacterial transglutaminase-like cysteine proteinase BTLCP
scf10_120	UDP-glucose/GDP-mannose dehydrogenase family, central domain|UDP-glucose/GDP-mannose dehydrogenase family, NAD binding domain|UDP-glucose/GDP-mannose dehydrogenase family, UDP binding domain
scf10_121	Calcineurin-like phosphoesterase
scf10_122	Dienelactone hydrolase family
scf10_123	Glyoxalase/Bleomycin resistance protein/Dioxygenase superfamily
scf10_124	Uracil DNA glycosylase superfamily
scf10_125	Phosphoglucomutase/phosphomannomutase, C-terminal domain|Phosphoglucomutase/phosphomannomutase, alpha/beta/alpha domain II|Phosphoglucomutase/phosphomannomutase, alpha/beta/alpha domain I|Phosphoglucomutase/phosphomannomutase, alpha/beta/alpha domain III
scf10_126	Nucleotidyl transferase|Mannose-6-phosphate isomerase
scf10_128	Endonuclease/Exonuclease/phosphatase family
scf10_129	NAD dependent epimerase/dehydratase family
scf10_13	Dual specificity phosphatase, catalytic domain
scf10_131	Domain of unknown function (DUF1956)|Bacterial regulatory proteins, tetR family
scf10_132	Barrel-sandwich domain of CusB or HlyD membrane-fusion
scf10_133	ABC transporter
scf10_134	ABC-2 family transporter protein
scf10_135	ABC-2 family transporter protein
scf10_136	Protein of unknown function (DUF1236)
scf10_137	Oxidoreductase family, NAD-binding Rossmann fold|Oxidoreductase family, C-terminal alpha/beta domain
scf10_138	Trehalose utilisation
scf10_139	Small Multidrug Resistance protein
scf10_14	Putative methyltransferase|Serine aminopeptidase, S33
scf10_140	Bacterial regulatory proteins, tetR family
scf10_141	Bacterial-like globin
scf10_142	Protein of unknown function (DUF423)
scf10_143	Antibiotic biosynthesis monooxygenase
scf10_145	Uncharacterized protein conserved in bacteria (DUF2325)
scf10_146	TonB C terminal
scf10_148	Hemin uptake protein hemP
scf10_149	Haemin-degrading HemS.ChuX domain
scf10_15	CDP-alcohol phosphatidyltransferase
scf10_150	Periplasmic binding protein
scf10_151	FecCD transport family
scf10_152	ABC transporter
scf10_153	Bacterial protein of unknown function (DUF883)
scf10_155	Sigma-70 region 2|Sigma-70, region 4
scf10_157	Response regulator receiver domain
scf10_158	HWE histidine kinase
scf10_159	Pyridine nucleotide-disulphide oxidoreductase|Dihydroprymidine dehydrogenase domain II, 4Fe-4S cluster
scf10_16	PspA/IM30 family
scf10_160	4Fe-4S dicluster domain|Dihydroorotate dehydrogenase
scf10_161	Carbohydrate-binding module 48 (Isoamylase N-terminal domain)|Alpha amylase, catalytic domain|Domain of unknown function (DUF3459)
scf10_162	SIR2-like domain
scf10_164	Luciferase-like monooxygenase
scf10_165	Alpha amylase, catalytic domain
scf10_166	Alpha amylase, catalytic domain|Maltogenic Amylase, C-terminal domain
scf10_167	RF-1 domain
scf10_168	tRNA-splicing ligase RtcB
scf10_169	DJ-1/PfpI family|Helix-turn-helix domain
scf10_17	Protein of unknown function (DUF1449)
scf10_170	Rhodanese-like domain
scf10_172	GAF domain|PAS fold|Response regulator receiver domain|Phytochrome region|HWE histidine kinase
scf10_173	Bacterial regulatory proteins, tetR family|YcdC-like protein, C-terminal region
scf10_174	Peptidase family M20/M25/M40|Peptidase dimerisation domain
scf10_176	Amidohydrolase family
scf10_177	Cupin domain
scf10_178	ABC transporter
scf10_179	Protein of unknown function (DUF559)
scf10_18	SPFH domain / Band 7 family|Flotillin
scf10_180	Binding-protein-dependent transport system inner membrane component
scf10_181	Binding-protein-dependent transport system inner membrane component
scf10_182	NMT1/THI5 like
scf10_183	HlyD family secretion protein
scf10_184	AcrB/AcrD/AcrF family
scf10_185	CobW/HypB/UreG, nucleotide-binding domain
scf10_186	UreF
scf10_187	UreE urease accessory protein, C-terminal domain|UreE urease accessory protein, N-terminal domain
scf10_188	Diguanylate cyclase, GGDEF domain
scf10_189	Protein of unknown function (DUF2459)
scf10_19	Calcineurin-like phosphoesterase superfamily domain
scf10_190	Urease alpha-subunit, N-terminal domain|Amidohydrolase family
scf10_192	Lysozyme inhibitor LprI
scf10_193	Urease beta subunit
scf10_194	Protein of unknown function (DUF1272)
scf10_195	Urease, gamma subunit
scf10_196	UreD urease accessory protein
scf10_197	ABC transporter
scf10_199	Branched-chain amino acid ATP-binding cassette transporter|ABC transporter
scf10_20	HIUase/Transthyretin family
scf10_200	Branched-chain amino acid transport system / permease component
scf10_201	Branched-chain amino acid transport system / permease component
scf10_202	Periplasmic binding protein domain
scf10_203	PAP2 superfamily|Passenger-associated-transport-repeat
scf10_204	Histidine kinase-, DNA gyrase B-, and HSP90-like ATPase|Response regulator receiver domain|His Kinase A (phospho-acceptor) domain
scf10_205	Response regulator receiver domain|Bacterial regulatory proteins, luxR family
scf10_206	Periplasmic binding protein
scf10_208	ABC transporter
scf10_209	Branched-chain amino acid ATP-binding cassette transporter|ABC transporter
scf10_21	Ureidoglycolate lyase
scf10_210	Domain of unknown function (DUF3382)|Branched-chain amino acid transport system / permease component
scf10_211	Branched-chain amino acid transport system / permease component
scf10_213	Inositol monophosphatase family
scf10_214	Bacterial sugar transferase
scf10_215	Protein of unknown function (DUF1153)
scf10_216	Paraquat-inducible protein A
scf10_217	GCN5-related N-acetyl-transferase
scf10_219	Response regulator receiver domain|Transcriptional regulatory protein, C terminal
scf10_22	Protein of unknown function DUF86
scf10_220	Response regulator receiver domain
scf10_221	Histidine phosphotransferase C-terminal domain
scf10_222	Protein of unknown function (DUF1134)
scf10_224	SpoU rRNA Methylase family
scf10_226	RNA pseudouridylate synthase|S4 domain
scf10_227	Sigma-70 factor, region 1.2|Sigma-70 region 2|Sigma-70, region 4
scf10_229	Adenylosuccinate synthetase
scf10_23	OHCU decarboxylase
scf10_230	EamA-like transporter family
scf10_231	Acetyltransferase (GNAT) family
scf10_232	PAS fold|EAL domain|Diguanylate cyclase, GGDEF domain
scf10_233	Dehydratase family
scf10_234	AcrB/AcrD/AcrF family
scf10_24	Polysaccharide deacetylase
scf10_25	Protein of unknown function (DUF1045)
scf10_26	FAD dependent oxidoreductase
scf10_27	S-adenosyl-L-methionine-dependent methyltransferase
scf10_28	His Kinase A (phospho-acceptor) domain|Histidine kinase-, DNA gyrase B-, and HSP90-like ATPase|PAS fold|Response regulator receiver domain
scf10_3	EF hand
scf10_30	Sugar (and other) transporter
scf10_32	Dihydrodipicolinate synthetase family
scf10_33	Bacterial regulatory proteins, lacI family|Periplasmic binding protein-like domain
scf10_34	DNA alkylation repair enzyme
scf10_35	Helicase conserved C-terminal domain|DEAD/DEAH box helicase
scf10_36	Helix-turn-helix domain|Cupin
scf10_37	Major Facilitator Superfamily
scf10_38	EamA-like transporter family
scf10_39	Circularly permuted ATP-grasp type 2
scf10_4	E1-E2 ATPase|haloacid dehalogenase-like hydrolase
scf10_40	A predicted alpha-helical domain with a conserved ER motif.
scf10_41	Transglutaminase-like superfamily|Bacterial transglutaminase-like N-terminal region
scf10_42	Dehydratase family
scf10_43	Aldehyde dehydrogenase family
scf10_45	Branched-chain amino acid transport system / permease component
scf10_46	ABC transporter
scf10_47	Periplasmic binding protein domain
scf10_48	Bacterial regulatory helix-turn-helix protein, lysR family|LysR substrate binding domain
scf10_5	Isoprenylcysteine carboxyl methyltransferase (ICMT) family
scf10_50	Hint domain
scf10_52	Oxidoreductase family, NAD-binding Rossmann fold|Oxidoreductase family, C-terminal alpha/beta domain
scf10_53	Winged helix-turn-helix DNA-binding|ROK family
scf10_54	Periplasmic binding protein domain
scf10_55	Branched-chain amino acid transport system / permease component
scf10_56	ABC transporter
scf10_57	Response regulator receiver domain
scf10_58	Bacterial regulatory helix-turn-helix protein, lysR family|LysR substrate binding domain
scf10_59	SnoaL-like domain
scf10_6	Protein of unknown function (DUF2933)
scf10_60	Enoyl-(Acyl carrier protein) reductase
scf10_62	Acyltransferase family
scf10_63	FAD dependent oxidoreductase|Rieske [2Fe-2S] domain
scf10_64	Bacterial protein of unknown function (DUF882)
scf10_65	Protein of unknown function (DUF982)
scf10_66	BON domain
scf10_67	Protein of unknown function (DUF1236)
scf10_68	Protein of unknown function (DUF1236)
scf10_69	GYD domain
scf10_70	Branched-chain amino acid transport system / permease component
scf10_71	ABC transporter
scf10_72	NAD dependent epimerase/dehydratase family
scf10_73	Periplasmic binding protein domain
scf10_74	LysR substrate binding domain|Bacterial regulatory helix-turn-helix protein, lysR family
scf10_75	Beta-lactamase
scf10_76	NAD dependent epimerase/dehydratase family
scf10_77	Glycosyl transferase family 2
scf10_78	Glycosyl transferase family 2|Polysaccharide deacetylase|Nodulation protein S (NodS)
scf10_79	Glycosyl transferase family 2
scf10_80	ABC transporter|ABC transporter transmembrane region
scf10_81	Glycosyl transferase family 2
scf10_85	TfuA-like protein
scf10_86	YcaO cyclodehydratase, ATP-ad Mg2+binding
scf10_89	Helix-turn-helix
scf10_90	Methyltransferase domain
scf10_92	Glycosyl hydrolase family 10
scf10_93	Glycosyltransferase Family 4|Glycosyl transferases group 1
scf10_94	Hexapeptide repeat of succinyl-transferase
scf10_95	Polysaccharide pyruvyl transferase
scf10_97	Polysaccharide biosynthesis protein
scf10_98	Polysaccharide pyruvyl transferase
scf100_1	Thermophilic metalloprotease (M29)
scf101_2	Argininosuccinate lyase C-terminal|Lyase
scf103_1	Phosphoribosylglycinamide synthetase, N domain
scf103_2	AICARFT/IMPCHase bienzyme
scf105_1	Mur ligase family, glutamate ligase domain
scf106_1	Sodium:alanine symporter family
scf107_1	Amino acid permease
scf108_1	Barrel-sandwich domain of CusB or HlyD membrane-fusion
scf109_1	Protein of unknown function, DUF393
scf11_1	AAA domain, putative AbiEii toxin, Type IV TA system
scf11_10	FCD domain|Bacterial regulatory proteins, gntR family
scf11_100	L,D-transpeptidase catalytic domain
scf11_101	Alpha-2-macroglobulin MG1 domain|Alpha-2-macroglobulin family N-terminal region|MG2 domain|Alpha-2-macroglobulin family|PAN domain
scf11_102	Penicillin-Binding Protein C-terminus Family|Penicillin binding protein transpeptidase domain|Transglycosylase
scf11_103	Alpha amylase, catalytic domain
scf11_104	YHS domain|E1-E2 ATPase|haloacid dehalogenase-like hydrolase
scf11_105	MerR family regulatory protein|MerR, DNA binding
scf11_107	Sigma-70 region 2|Sigma-70, region 4
scf11_109	Inhibitor of apoptosis-promoting Bax1
scf11_11	Bacterial extracellular solute-binding protein
scf11_110	HTH DNA binding domain|Protein of unknown function (DUF1612)
scf11_111	Replication protein C N-terminal domain|Replication protein C C-terminal region
scf11_112	ParB-like nuclease domain|RepB plasmid partitioning protein
scf11_113	AAA domain
scf11_114	Tetrapyrrole (Corrin/Porphyrin) Methylases
scf11_115	Nitrite/Sulfite reductase ferredoxin-like half domain
scf11_116	Precorrin-8X methylmutase
scf11_117	Tetrapyrrole (Corrin/Porphyrin) Methylases
scf11_118	Tetrapyrrole (Corrin/Porphyrin) Methylases
scf11_119	Precorrin-6x reductase CbiJ/CobK
scf11_12	Binding-protein-dependent transport system inner membrane component
scf11_120	Protein-L-isoaspartate(D-aspartate) O-methyltransferase (PCMT)|Tetrapyrrole (Corrin/Porphyrin) Methylases
scf11_121	Tetrapyrrole (Corrin/Porphyrin) Methylases
scf11_122	Xylose isomerase-like TIM barrel
scf11_123	Bacterial regulatory proteins, lacI family|Periplasmic binding protein domain
scf11_124	Fatty acid desaturase
scf11_125	Rieske [2Fe-2S] domain
scf11_126	Reductase C-terminal|Pyridine nucleotide-disulphide oxidoreductase
scf11_127	Ketopantoate hydroxymethyltransferase
scf11_129	Quinolinate synthetase A protein
scf11_13	Binding-protein-dependent transport system inner membrane component
scf11_130	FAD binding domain|Fumarate reductase flavoprotein C-term
scf11_131	Quinolinate phosphoribosyl transferase, N-terminal domain|Quinolinate phosphoribosyl transferase, C-terminal domain
scf11_132	Tetratricopeptide repeat|Bacterial transcriptional activator domain
scf11_134	YcaO cyclodehydratase, ATP-ad Mg2+binding
scf11_135	TfuA-like protein
scf11_137	Helix-turn-helix
scf11_138	Amidohydrolase
scf11_139	Bacterial transcriptional regulator|IclR helix-turn-helix domain
scf11_14	ABC transporter|TOBE domain
scf11_140	Enoyl-(Acyl carrier protein) reductase
scf11_141	Enolase C-terminal domain-like
scf11_142	Sarcosine oxidase, gamma subunit family
scf11_143	Aminomethyltransferase folate-binding domain|2Fe-2S iron-sulfur cluster binding domain|Pyridine nucleotide-disulphide oxidoreductase|Glycine cleavage T-protein C-terminal barrel domain
scf11_144	Sarcosine oxidase, delta subunit family
scf11_145	FAD dependent oxidoreductase
scf11_146	DJ-1/PfpI family|Helix-turn-helix domain
scf11_147	Helix-turn-helix|Cupin domain
scf11_148	Glutamine amidotransferase domain
scf11_149	GXGXG motif
scf11_15	Mandelate racemase / muconate lactonizing enzyme, N-terminal domain|Enolase C-terminal domain-like
scf11_150	Conserved region in glutamate synthase
scf11_151	Glutamine synthetase, catalytic domain
scf11_152	Formyl transferase
scf11_153	Septum formation inhibitor MinC, C-terminal domain
scf11_154	CobQ/CobB/MinD/ParA nucleotide binding domain
scf11_155	Septum formation topological specificity factor MinE
scf11_156	Aldo/keto reductase family
scf11_157	Flavin containing amine oxidoreductase
scf11_159	Response regulator receiver domain|Transcriptional regulatory protein, C terminal
scf11_16	Aldolase/RraA
scf11_160	Histidine kinase-, DNA gyrase B-, and HSP90-like ATPase
scf11_161	Exonuclease
scf11_162	Domain of unknown function (DUF1127)
scf11_163	KduI/IolB family
scf11_164	Enoyl-(Acyl carrier protein) reductase
scf11_165	FCD domain|Bacterial regulatory proteins, gntR family
scf11_166	Glycosyl hydrolase 36 superfamily, catalytic domain
scf11_167	Glycosyl hydrolase family 20, domain 2|Glycosyl hydrolase family 20, catalytic domain
scf11_168	HxlR-like helix-turn-helix
scf11_169	Alcohol dehydrogenase GroES-like domain|Zinc-binding dehydrogenase
scf11_17	Family 4 glycosyl hydrolase C-terminal domain|Family 4 glycosyl hydrolase
scf11_170	Helix-turn-helix domain
scf11_171	EamA-like transporter family
scf11_172	ROK family|Winged helix-turn-helix DNA-binding
scf11_174	Enoyl-(Acyl carrier protein) reductase
scf11_175	SIS domain|Helix-turn-helix domain, rpiR family
scf11_176	Endoribonuclease L-PSP
scf11_178	MlrC C-terminus|Metallopeptidase family M81
scf11_179	Putative serine dehydratase domain|Alanine racemase, N-terminal domain
scf11_18	ABC transporter|Oligopeptide/dipeptide transporter, C-terminal region
scf11_180	Methyltransferase domain
scf11_181	Helix-turn-helix domain|DJ-1/PfpI family
scf11_183	TspO/MBR family
scf11_184	Domain of unknown function (DUF378)
scf11_185	Fasciclin domain
scf11_186	Cupin domain|Helix-turn-helix
scf11_187	Helix-turn-helix domain
scf11_188	Activator of Hsp90 ATPase homolog 1-like protein
scf11_189	TOBE domain|ABC transporter
scf11_19	Binding-protein-dependent transport system inner membrane component|N-terminal TM domain of oligopeptide transport permease C
scf11_190	Bacterial extracellular solute-binding protein
scf11_191	Binding-protein-dependent transport system inner membrane component
scf11_192	Binding-protein-dependent transport system inner membrane component
scf11_193	Oxidoreductase family, C-terminal alpha/beta domain|Oxidoreductase family, NAD-binding Rossmann fold
scf11_194	Dienelactone hydrolase family
scf11_195	Putative inner membrane exporter, YdcZ
scf11_196	Putative inner membrane exporter, YdcZ
scf11_197	Pirin
scf11_20	Binding-protein-dependent transport system inner membrane component
scf11_200	AraC-binding-like domain|Helix-turn-helix domain
scf11_201	GYD domain
scf11_202	Bacterial regulatory proteins, lacI family|Periplasmic binding protein-like domain
scf11_203	Bacterial extracellular solute-binding protein
scf11_204	Binding-protein-dependent transport system inner membrane component
scf11_205	Binding-protein-dependent transport system inner membrane component
scf11_206	ABC transporter
scf11_207	Periplasmic copper-binding protein (NosD)
scf11_208	Glycosyl hydrolases family 32 N-terminal domain
scf11_209	Carboxymuconolactone decarboxylase family
scf11_21	Bacterial extracellular solute-binding proteins, family 5 Middle
scf11_210	Taurine catabolism dioxygenase TauD, TfdA family
scf11_211	Fumarase C C-terminus|Lyase
scf11_212	L-asparaginase II
scf11_213	Amino acid permease
scf11_214	Bacterial regulatory proteins, gntR family|FCD domain
scf11_215	Bacterial regulatory proteins, gntR family|FCD domain
scf11_216	Cupin domain
scf11_217	ABC transporter|Oligopeptide/dipeptide transporter, C-terminal region
scf11_218	L-seryl-tRNA selenium transferase
scf11_219	YjgF/chorismate_mutase-like, putative endoribonuclease
scf11_22	Family 4 glycosyl hydrolase|Family 4 glycosyl hydrolase C-terminal domain
scf11_220	Binding-protein-dependent transport system inner membrane component|N-terminal TM domain of oligopeptide transport permease C
scf11_221	Binding-protein-dependent transport system inner membrane component
scf11_222	Bacterial extracellular solute-binding proteins, family 5 Middle
scf11_223	Protein of unknown function (DUF1349)
scf11_224	Protein of unknown function (DUF2283)
scf11_23	Helix-turn-helix domain|AraC-like ligand binding domain
scf11_24	Methyltransferase domain
scf11_28	FAD dependent oxidoreductase|Aminomethyltransferase folate-binding domain|FAD dependent oxidoreductase central domain|Glycine cleavage T-protein C-terminal barrel domain
scf11_29	PAP2 superfamily
scf11_3	Diguanylate cyclase, GGDEF domain
scf11_31	Aromatic amino acid lyase
scf11_32	ABC transporter
scf11_33	Binding-protein-dependent transport system inner membrane component
scf11_34	Binding-protein-dependent transport system inner membrane component
scf11_35	Bacterial extracellular solute-binding proteins, family 3
scf11_36	UTRA domain|Bacterial regulatory proteins, gntR family
scf11_37	Bacterial regulatory proteins, gntR family|UTRA domain
scf11_38	Amidohydrolase family
scf11_39	Amidohydrolase family
scf11_4	AMP-binding enzyme
scf11_40	Aromatic amino acid lyase
scf11_42	N-formylglutamate amidohydrolase
scf11_43	Urocanase C-terminal domain|Urocanase N-terminal domain|Urocanase Rossmann-like domain
scf11_44	HutD
scf11_45	DnaJ domain
scf11_46	Bacterial protein of unknown function (DUF899)
scf11_48	Alpha/beta hydrolase family
scf11_49	RES domain
scf11_5	C-terminal domain of tail specific protease (DUF3340)|Peptidase family S41|PDZ domain (Also known as DHR or GLGF)
scf11_50	Protein of unknown function (DUF2384)
scf11_51	LysR substrate binding domain|Bacterial regulatory helix-turn-helix protein, lysR family
scf11_52	Serine aminopeptidase, S33
scf11_53	Carboxymuconolactone decarboxylase family
scf11_54	Dioxygenase|Protocatechuate 3,4-dioxygenase beta subunit N terminal
scf11_55	Dioxygenase
scf11_56	Lyase
scf11_57	Beta-lactamase superfamily domain
scf11_58	Glutathione-dependent formaldehyde-activating enzyme
scf11_59	alpha/beta hydrolase fold
scf11_60	Polysaccharide deacetylase
scf11_61	Glycosyl transferases group 1
scf11_62	Adenylate and Guanylate cyclase catalytic domain|2Fe-2S iron-sulfur cluster binding domain
scf11_63	Methyltransferase FkbM domain
scf11_64	Protein of unknown function (DUF805)
scf11_65	Pyridine nucleotide-disulphide oxidoreductase
scf11_66	Transcriptional regulator
scf11_67	S-adenosyl-L-methionine methyltransferase
scf11_68	Protein of unknown function (DUF3095)
scf11_69	UDP-glucose/GDP-mannose dehydrogenase family, UDP binding domain|UDP-glucose/GDP-mannose dehydrogenase family, central domain|UDP-glucose/GDP-mannose dehydrogenase family, NAD binding domain
scf11_7	Enolase C-terminal domain-like|Mandelate racemase / muconate lactonizing enzyme, N-terminal domain
scf11_70	Adenylate and Guanylate cyclase catalytic domain
scf11_71	Oligopeptide/dipeptide transporter, C-terminal region|ABC transporter
scf11_72	Bacterial extracellular solute-binding proteins, family 5 Middle
scf11_73	Binding-protein-dependent transport system inner membrane component
scf11_74	N-terminal TM domain of oligopeptide transport permease C|Binding-protein-dependent transport system inner membrane component
scf11_75	Glycosyltransferase family 28 C-terminal domain
scf11_76	Glycosyl transferases group 1
scf11_77	Glycosyltransferase family 28 C-terminal domain
scf11_78	ABC transporter transmembrane region|ABC transporter
scf11_79	Cyclic nucleotide-binding domain
scf11_8	Mandelate racemase / muconate lactonizing enzyme, N-terminal domain|Enolase C-terminal domain-like
scf11_80	ParE toxin of type II toxin-antitoxin system, parDE
scf11_82	Major Facilitator Superfamily
scf11_83	COX Aromatic Rich Motif|Cytochrome C oxidase subunit II, periplasmic domain
scf11_84	Cytochrome C and Quinol oxidase polypeptide I
scf11_85	Cytochrome c oxidase subunit III
scf11_86	Prokaryotic Cytochrome C oxidase subunit IV
scf11_87	SURF1 family
scf11_88	Acyltransferase family
scf11_89	PAS domain|Response regulator receiver domain|His Kinase A (phospho-acceptor) domain|Histidine kinase-, DNA gyrase B-, and HSP90-like ATPase
scf11_9	Enolase C-terminal domain-like|Mandelate racemase / muconate lactonizing enzyme, N-terminal domain
scf11_90	FAD-NAD(P)-binding
scf11_91	NADPH-dependent FMN reductase
scf11_92	ABC transporter transmembrane region|ABC transporter
scf11_93	ABC transporter|ABC transporter transmembrane region
scf11_95	Periplasmic binding protein-like domain|Bacterial regulatory proteins, lacI family
scf11_96	Periplasmic binding protein-like domain|Bacterial regulatory proteins, lacI family
scf11_97	Major Facilitator Superfamily
scf11_98	AefR-like transcriptional repressor, C-terminal region|Bacterial regulatory proteins, tetR family
scf11_99	Response regulator receiver domain
scf111_1	E1-E2 ATPase|haloacid dehalogenase-like hydrolase
scf112_1	Protein kinase domain
scf114_1	Thiolase, N-terminal domain|Thiolase, C-terminal domain
scf115_1	tRNA synthetases class I (I, L, M and V)
scf116_1	DNA / pantothenate metabolism flavoprotein|Flavoprotein
scf117_2	Transcriptional regulatory protein, C terminal|Response regulator receiver domain
scf118_1	Pyridine nucleotide-disulphide oxidoreductase
scf119_1	FAD binding domain
scf12_1	haloacid dehalogenase-like hydrolase
scf12_101	Coproporphyrinogen III oxidase
scf12_103	PhoU domain|Naﳸcotransporter
scf12_104	SpoU rRNA Methylase family
scf12_105	ABC transporter transmembrane region|ABC transporter
scf12_107	ABC transporter transmembrane region|ABC transporter
scf12_108	Endonuclease/Exonuclease/phosphatase family
scf12_109	Rieske [2Fe-2S] domain|Ubiquitinol-cytochrome C reductase Fe-S subunit TAT signal
scf12_11	Hsp20/alpha crystallin family
scf12_110	Cytochrome b/b6/petB|Cytochrome b(C-terminal)/b6/petD
scf12_111	Cytochrome C1 family
scf12_112	Phosphoribosyl transferase domain
scf12_113	MaoC like domain
scf12_114	MaoC like domain
scf12_116	Protein of unknown function (DUF933)|50S ribosome-binding GTPase
scf12_117	ATP-dependent Clp protease adaptor protein ClpS
scf12_118	Acetyltransferase (GNAT) family
scf12_119	Peptidyl-tRNA hydrolase
scf12_12	BON domain
scf12_120	Bacterial extracellular solute-binding proteins, family 3
scf12_121	HAMP domain|Diguanylate cyclase, GGDEF domain|EAL domain|PAS domain
scf12_122	Ribosomal L25p family|Ribosomal protein TL5, C-terminal domain
scf12_124	Phosphoribosyl transferase domain|N-terminal domain of ribose phosphate pyrophosphokinase
scf12_126	Metallopeptidase family M24|Creatinase/Prolidase N-terminal domain
scf12_127	Multi-copper polyphenol oxidoreductase laccase
scf12_128	Putative S-adenosyl-L-methionine-dependent methyltransferase
scf12_129	Prolipoprotein diacylglyceryl transferase
scf12_13	BON domain
scf12_130	Membrane fusogenic activity
scf12_131	Putative bacterial sensory transduction regulator
scf12_132	Pyrroline-5-carboxylate reductase dimerisation|NADP oxidoreductase coenzyme F420-dependent
scf12_133	Putative tRNA binding domain
scf12_134	Metallo-beta-lactamase superfamily
scf12_135	Protein of unknown function (DUF1236)|Bacterial SH3 domain
scf12_137	MarR family
scf12_138	Transcriptional regulatory protein, C terminal|Response regulator receiver domain
scf12_139	Histidine kinase-, DNA gyrase B-, and HSP90-like ATPase
scf12_14	Metallo-beta-lactamase superfamily|Zn-dependent metallo-hydrolase RNA specificity domain|Beta-Casp domain
scf12_140	HxlR-like helix-turn-helix
scf12_141	short chain dehydrogenase
scf12_142	BA14K-like protein
scf12_143	'Cold-shock' DNA-binding domain
scf12_144	EamA-like transporter family
scf12_146	Glucose / Sorbosone dehydrogenase
scf12_147	Sortase family
scf12_148	von Willebrand factor type A domain|Vault protein inter-alpha-trypsin domain
scf12_149	Dolichyl-phosphate-mannose-protein mannosyltransferase
scf12_150	Aminotransferase class I and II
scf12_151	Antitoxin Phd_YefM, type II toxin-antitoxin system
scf12_152	PIN domain
scf12_153	Glycosyl transferase family 8
scf12_155	Sodium/calcium exchanger protein
scf12_156	Uncharacterized protein conserved in bacteria (DUF2188)
scf12_157	GrpB protein
scf12_158	Aminoglycoside/hydroxyurea antibiotic resistance kinase
scf12_159	NADH:flavin oxidoreductase / NADH oxidase family
scf12_16	Acetokinase family
scf12_161	Helix-turn-helix domain
scf12_162	LysR substrate binding domain|Bacterial regulatory helix-turn-helix protein, lysR family
scf12_163	Pyridine nucleotide-disulphide oxidoreductase
scf12_164	Lrp/AsnC ligand binding domain|Winged helix-turn-helix DNA-binding
scf12_165	Response regulator receiver domain|Sigma-54 interaction domain|Bacterial regulatory protein, Fis family
scf12_166	His Kinase A (phospho-acceptor) domain|Cache domain|Histidine kinase-, DNA gyrase B-, and HSP90-like ATPase
scf12_167	Sodium:dicarboxylate symporter family
scf12_168	Glycosyl transferases group 1
scf12_169	Transcription elongation factor, N-terminal|Transcription elongation factor, GreA/GreB, C-term
scf12_17	CBS domain|BON domain
scf12_170	Helix-hairpin-helix motif
scf12_171	Domain of unknown function (DUF4130|Uracil DNA glycosylase superfamily
scf12_172	Carbamoyl-phosphate synthetase large chain, oligomerisation domain|Carbamoyl-phosphate synthase L chain, ATP binding domain|MGS-like domain
scf12_173	Alcohol dehydrogenase GroES-like domain|Zinc-binding dehydrogenase
scf12_175	Putative neutral zinc metallopeptidase
scf12_176	Major Facilitator Superfamily
scf12_177	MatE
scf12_178	Enoyl-(Acyl carrier protein) reductase
scf12_179	Glucose / Sorbosone dehydrogenase
scf12_180	X-Pro dipeptidyl-peptidase (S15 family)
scf12_181	Bacterial regulatory helix-turn-helix protein, lysR family|LysR substrate binding domain
scf12_183	Tetratricopeptide repeat|Adenylate and Guanylate cyclase catalytic domain
scf12_184	Carbamoyl-phosphate synthase small chain, CPSase domain|Glutamine amidotransferase class-I
scf12_185	Yqey-like protein
scf12_187	CHC2 zinc finger|DnaB-helicase binding domain of primase|Toprim domain|DNA primase catalytic core, N-terminal domain
scf12_188	RecQ zinc-binding|HRDC domain|Helicase conserved C-terminal domain|RQC domain|DEAD/DEAH box helicase
scf12_189	Methyltransferase domain
scf12_19	FMN-dependent dehydrogenase
scf12_190	Aminotransferase class I and II
scf12_191	Alcohol dehydrogenase GroES-like domain|Zinc-binding dehydrogenase
scf12_192	Glutathione-dependent formaldehyde-activating enzyme
scf12_193	Sigma-70 region 3|Sigma-70, region 4|Sigma-70 factor, region 1.2|Sigma-70 factor, region 1.1|Sigma-70 region 2|Sigma-70, non-essential region
scf12_194	GYD domain
scf12_195	Domain of Unknown Function (DUF930)
scf12_197	Phosphotransferase enzyme family
scf12_198	Helix-turn-helix domain|AraC-like ligand binding domain
scf12_199	EamA-like transporter family
scf12_2	Universal stress protein family
scf12_20	Amidohydrolase family
scf12_200	B3/4 domain
scf12_201	Domain of unknown function (DUF427)
scf12_204	Cyclic nucleotide-binding domain|Crp-like helix-turn-helix domain
scf12_205	Bacterial protein of unknown function (DUF922)
scf12_206	Protein of unknown function (DUF1428)
scf12_207	Uncharacterised protein family UPF0047
scf12_21	Urate oxidase N-terminal
scf12_210	Protein of unknown function (DUF541)
scf12_23	LysR substrate binding domain|Bacterial regulatory helix-turn-helix protein, lysR family
scf12_25	XdhC Rossmann domain|XdhC and CoxI family
scf12_27	Molybdopterin-binding domain of aldehyde dehydrogenase|Aldehyde oxidase and xanthine dehydrogenase, a/b hammerhead domain
scf12_28	2Fe-2S iron-sulfur cluster binding domain|CO dehydrogenase flavoprotein C-terminal domain|FAD binding domain in molybdopterin dehydrogenase|[2Fe-2S] binding domain
scf12_29	Enoyl-(Acyl carrier protein) reductase
scf12_3	Pyridoxamine 5'-phosphate oxidase
scf12_30	FGGY family of carbohydrate kinases, C-terminal domain|FGGY family of carbohydrate kinases, N-terminal domain
scf12_31	YCII-related domain
scf12_32	Sigma-70, region 4|Sigma-70 region 2
scf12_33	Activator of Hsp90 ATPase homolog 1-like protein
scf12_34	Luciferase-like monooxygenase
scf12_35	Metallopeptidase family M24
scf12_36	Uncharacterised MFS-type transporter YbfB
scf12_37	SbmA/BacA-like family
scf12_39	NnrU protein
scf12_40	Tetratricopeptide repeat-like domain
scf12_41	50S ribosome-binding GTPase|KH-domain-like of EngA bacterial GTPase enzymes, C-terminal
scf12_42	MarR family
scf12_43	alpha/beta hydrolase fold
scf12_44	Glycosyltransferase Family 4|Glycosyl transferases group 1
scf12_45	Glutamine synthetase, catalytic domain|Glutamine synthetase, beta-Grasp domain
scf12_46	Protein of unknown function (DUF2735)
scf12_47	pfkB family carbohydrate kinase
scf12_49	ABC transporter|Oligopeptide/dipeptide transporter, C-terminal region
scf12_5	Alcohol dehydrogenase GroES-like domain
scf12_50	Oligopeptide/dipeptide transporter, C-terminal region|ABC transporter
scf12_51	N-terminal TM domain of oligopeptide transport permease C|Binding-protein-dependent transport system inner membrane component
scf12_52	Binding-protein-dependent transport system inner membrane component
scf12_53	Bacterial extracellular solute-binding proteins, family 5 Middle
scf12_54	Maltogenic Amylase, C-terminal domain|Alpha amylase, catalytic domain
scf12_55	Adenine deaminase C-terminal domain|Amidohydrolase family
scf12_56	TonB C terminal
scf12_57	Periplasmic binding protein
scf12_58	Domain of unknown function (DUF3391)|HD domain
scf12_59	Aminotransferase class-III
scf12_6	BON domain
scf12_60	Bacterial regulatory protein, arsR family
scf12_61	Pyridoxamine 5'-phosphate oxidase
scf12_62	ABC transporter
scf12_63	Binding-protein-dependent transport system inner membrane component
scf12_64	Substrate binding domain of ABC-type glycine betaine transport system
scf12_65	Thymidine kinase
scf12_67	Uncharacterized protein conserved in bacteria (DUF2333)
scf12_68	Autoinducer binding domain|Bacterial regulatory proteins, luxR family
scf12_7	Histidine kinase-, DNA gyrase B-, and HSP90-like ATPase|PAS domain|Response regulator receiver domain|PAS fold|His Kinase A (phospho-acceptor) domain
scf12_70	Uncharacterized protein family, UPF0114
scf12_71	Formate--tetrahydrofolate ligase
scf12_73	Extensin-like protein C-terminus
scf12_74	TonB-dependent Receptor Plug Domain|TonB dependent receptor
scf12_75	chorismate binding enzyme|Anthranilate synthase component I, N terminal region|Glutamine amidotransferase class-I
scf12_77	Putative PD-(D/E)XK phosphodiesterase (DUF2161)
scf12_78	Cation efflux family|Dimerisation domain of Zinc Transporter
scf12_79	QueF-like protein
scf12_8	Crp-like helix-turn-helix domain|Cyclic nucleotide-binding domain
scf12_80	Uncharacterized protein conserved in bacteria (DUF2076)
scf12_81	Clp protease
scf12_82	Benzoate membrane transport protein
scf12_83	HMGL-like|LeuA allosteric (dimerisation) domain
scf12_85	Sigma-70, region 4|Sigma-70 region 2
scf12_87	Calcineurin-like phosphoesterase
scf12_88	NUDIX domain
scf12_89	Glutathione S-transferase, N-terminal domain|Glutathione S-transferase, C-terminal domain
scf12_9	Transcriptional regulatory protein, C terminal|Response regulator receiver domain
scf12_90	Acetyltransferase (GNAT) family
scf12_91	Acetyltransferase (GNAT) family
scf12_93	Domain of unknown function (DUF4159)|Aerotolerance regulator N-terminal
scf12_94	Protein of unknown function DUF58
scf12_95	ATPase family associated with various cellular activities (AAA)
scf12_96	Protein of unknown function (DUF1285)
scf12_97	NUDIX domain
scf12_98	Poly A polymerase head domain|Probable RNA and SrmB- binding site of polymerase A
scf12_99	Protein of unknown function (DUF1059)
scf120_1	Sugar (and other) transporter
scf121_1	Aldehyde dehydrogenase family
scf122_1	Aminotransferase class-V
scf124_1	CDP-Glycerol:Poly(glycerophosphate) glycerophosphotransferase
scf125_1	Arsenical pump membrane protein
scf126_1	BCCT, betaine/carnitine/choline family transporter
scf128_1	Bacterial protein of unknown function (DUF896)
scf129_1	Substrate binding domain of ABC-type glycine betaine transport system
scf13_10	Homoserine dehydrogenase|ACT domain|Homoserine dehydrogenase, NAD binding domain
scf13_105	Phage lysozyme
scf13_11	Aminotransferase class I and II
scf13_111	Putative phage tail protein
scf13_112	NlpC/P60 family
scf13_113	Domain of unknown function (DUF1833)
scf13_118	Phage tail tube protein, GTA-gp10
scf13_119	Phage tail tube protein
scf13_120	Protein of unknown function (DUF3168)
scf13_121	Bacteriophage HK97-gp10, putative tail-component
scf13_122	Phage head-tail joining protein
scf13_125	Phage gp6-like head-tail connector protein
scf13_127	Phage capsid family
scf13_128	Caudovirus prohead serine protease
scf13_129	Phage portal protein
scf13_13	Poly-beta-hydroxybutyrate polymerase (PhaC) N-terminus
scf13_130	Phage Terminase
scf13_138	AAA domain
scf13_14	Protein of unknown function (DUF2778)
scf13_140	Prophage CP4-57 regulatory protein (AlpA)
scf13_141	Peptidase C39 family
scf13_142	Phage integrase family|Arm DNA-binding domain
scf13_143	CsbD-like
scf13_149	MOFRL family|Domain of unknown function (DUF4147)
scf13_15	Aminotransferase class I and II
scf13_151	NAD dependent epimerase/dehydratase family
scf13_152	Transglycosylase SLT domain
scf13_153	C-terminal domain of 1-Cys peroxiredoxin|AhpC/TSA family
scf13_154	Response regulator receiver domain|ANTAR domain
scf13_155	NMT1-like family
scf13_156	Major Facilitator Superfamily
scf13_157	Nitrite/Sulfite reductase ferredoxin-like half domain|BFD-like [2Fe-2S] binding domain|Pyridine nucleotide-disulphide oxidoreductase|Nitrite and sulphite reductase 4Fe-4S domain
scf13_158	Rieske-like [2Fe-2S] domain
scf13_159	Molybdopterin oxidoreductase Fe4S4 domain|Molybdopterin oxidoreductase|BFD-like [2Fe-2S] binding domain|Molydopterin dinucleotide binding domain
scf13_16	DSBA-like thioredoxin domain
scf13_160	Haloacid dehalogenase-like hydrolase
scf13_162	Mycolic acid cyclopropane synthetase
scf13_163	short chain dehydrogenase
scf13_164	Pyridoxal-phosphate dependent enzyme
scf13_165	Threonyl and Alanyl tRNA synthetase second additional domain|tRNA synthetases class II (A)
scf13_166	Rhodanese-like domain
scf13_168	Major Facilitator Superfamily
scf13_17	Dehydroquinase class II
scf13_170	Protein of unknown function (DUF1203)
scf13_171	Alanine dehydrogenase/PNT, C-terminal domain|Alanine dehydrogenase/PNT, N-terminal domain
scf13_172	Winged helix-turn-helix DNA-binding|Lrp/AsnC ligand binding domain
scf13_173	EamA-like transporter family
scf13_174	PilZ domain
scf13_175	5'-nucleotidase, C-terminal domain|Calcineurin-like phosphoesterase
scf13_176	Bacterial regulatory helix-turn-helix protein, lysR family|LysR substrate binding domain
scf13_177	Flavodoxin-like fold
scf13_178	Bacterial regulatory proteins, tetR family
scf13_179	Enoyl-(Acyl carrier protein) reductase
scf13_18	Biotin-requiring enzyme
scf13_180	Diguanylate cyclase, GGDEF domain
scf13_181	Transcriptional activator HlyU
scf13_182	Pyridoxal-phosphate dependent enzyme|C-terminal regulatory domain of Threonine dehydratase
scf13_183	VanZ like family
scf13_184	Probable molybdopterin binding domain
scf13_185	Universal stress protein family
scf13_186	Phosphoribosyl transferase domain
scf13_187	Ribonucleotide reductase, barrel domain|Class II vitamin B12-dependent ribonucleotide reductase
scf13_188	Histidine phosphatase superfamily (branch 1)
scf13_189	Patatin-like phospholipase
scf13_19	Biotin carboxylase, N-terminal domain|Carbamoyl-phosphate synthase L chain, ATP binding domain|Biotin carboxylase C-terminal domain
scf13_193	MEKHLA domain
scf13_194	Glutathione S-transferase, N-terminal domain|Glutathione S-transferase, C-terminal domain
scf13_195	Fumarylacetoacetate (FAA) hydrolase family
scf13_196	homogentisate 1,2-dioxygenase
scf13_197	Hydroxyphenylpyruvate dioxygenase, HPPD, N-terminal|Glyoxalase/Bleomycin resistance protein/Dioxygenase superfamily
scf13_198	Winged helix-turn-helix DNA-binding|Lrp/AsnC ligand binding domain
scf13_199	Winged helix-turn-helix DNA-binding|Lrp/AsnC ligand binding domain
scf13_2	ETC complex I subunit conserved region
scf13_20	Leucyl/phenylalanyl-tRNA protein transferase
scf13_200	Biopterin-dependent aromatic amino acid hydroxylase
scf13_201	Cupin|Helix-turn-helix domain
scf13_202	AhpC/TSA family
scf13_203	Putative peptidoglycan binding domain|L,D-transpeptidase catalytic domain
scf13_206	BA14K-like protein
scf13_208	Protein of unknown function (DUF1236)
scf13_21	Protein of unknown function (DUF2167)
scf13_210	Methyltransferase domain
scf13_212	Histidine kinase
scf13_213	Bacterial regulatory proteins, luxR family|Response regulator receiver domain
scf13_216	Glutathione-dependent formaldehyde-activating enzyme
scf13_217	Endonuclease/Exonuclease/phosphatase family
scf13_22	Uncharacterized protein conserved in bacteria (DUF2155)
scf13_220	FAD binding domain
scf13_221	Oxidoreductase family, NAD-binding Rossmann fold|Oxidoreductase family, C-terminal alpha/beta domain
scf13_222	GMC oxidoreductase
scf13_223	GMC oxidoreductase|NAD(P)-binding Rossmann-like domain
scf13_23	NADH ubiquinone oxidoreductase subunit NDUFA12
scf13_26	Acetyltransferase (GNAT) domain
scf13_27	GatB/GatE catalytic domain|GatB domain
scf13_30	Acetyltransferase (GNAT) domain
scf13_31	Putative toxin of bacterial toxin-antitoxin pair
scf13_33	Acetyltransferase (GNAT) family
scf13_34	Amidase
scf13_35	Glu-tRNAGln amidotransferase C subunit
scf13_36	Beta-lactamase superfamily domain
scf13_37	Holliday junction resolvase
scf13_4	Uncharacterized ACR, COG1430
scf13_40	Bacterial regulatory proteins, tetR family
scf13_41	Metallopeptidase family M24
scf13_42	RadC-like JAB domain
scf13_44	FMN-dependent dehydrogenase
scf13_45	Pyridine nucleotide-disulphide oxidoreductase, dimerisation domain|Pyridine nucleotide-disulphide oxidoreductase
scf13_46	Endonuclease/Exonuclease/phosphatase family
scf13_47	Radical SAM superfamily
scf13_48	SnoaL-like domain
scf13_49	Bacterial trigger factor protein (TF) C-terminus|Bacterial trigger factor protein (TF)|FKBP-type peptidyl-prolyl cis-trans isomerase
scf13_5	'Cold-shock' DNA-binding domain
scf13_50	GDYXXLXY protein
scf13_51	Predicted membrane protein (DUF2157)
scf13_52	Domain of unknown function (DUF1127)
scf13_53	Domain of unknown function (DUF1127)
scf13_54	Glucose inhibited division protein A
scf13_56	Squalene/phytoene synthase
scf13_57	Protein of unknown function (DUF498/DUF598)
scf13_58	SecD/SecF GG Motif|Protein export membrane protein
scf13_59	Preprotein translocase subunit
scf13_6	Glyoxalase/Bleomycin resistance protein/Dioxygenase superfamily
scf13_60	Protein of unknown function (DUF815)
scf13_61	Peptidase family M23|LysM domain
scf13_62	Protein-L-isoaspartate(D-aspartate) O-methyltransferase (PCMT)
scf13_63	Survival protein SurE
scf13_64	tRNA synthetase class II core domain (G, H, P, S and T)|Seryl-tRNA synthetase N-terminal domain
scf13_65	Sec-independent protein translocase protein (TatC)
scf13_66	mttA/Hcf106 family
scf13_67	mttA/Hcf106 family
scf13_68	Segregation and condensation complex subunit ScpB
scf13_69	Segregation and condensation protein ScpA
scf13_7	Peptidase M15
scf13_70	Glycosyl hydrolase family 3 N terminal domain
scf13_71	Sporulation related domain
scf13_72	DALR anticodon binding domain|tRNA synthetases class I (R)|Arginyl tRNA synthetase N terminal domain
scf13_73	Phosphohydrolase-associated domain|HD domain
scf13_74	Iron-sulphur cluster biosynthesis
scf13_75	Endonuclease/Exonuclease/phosphatase family
scf13_76	Sel1 repeat
scf13_77	Outer membrane protein transport protein (OMPP1/FadL/TodX)
scf13_78	Anticodon-binding domain of tRNA|tRNA synthetases class I (I, L, M and V)|Valyl tRNA synthetase tRNA binding arm
scf13_79	Protein of unknown function (DUF2497)
scf13_8	DHH family|DHHA1 domain
scf13_80	Protein-L-isoaspartate(D-aspartate) O-methyltransferase (PCMT)
scf13_82	KTSC domain
scf13_85	HNH endonuclease
scf13_88	Helix-turn-helix domain
scf13_91	ATP dependent DNA ligase domain|ATP dependent DNA ligase C terminal region
scf13_95	Staphylococcal nuclease homologue
scf13_96	Protein of unknown function (DUF2934)
scf13_98	Crp-like helix-turn-helix domain
scf131_1	Helix-hairpin-helix motif|S1 RNA binding domain
scf132_1	LysM domain
scf133_1	Kinase/pyrophosphorylase
scf134_1	Rhodanese-like domain
scf14_1	E1-E2 ATPase
scf14_10	Oxidoreductase family, NAD-binding Rossmann fold|Oxidoreductase family, C-terminal alpha/beta domain
scf14_100	Uncharacterised protein family (UPF0261)
scf14_101	Haloacid dehalogenase-like hydrolase
scf14_102	Aminotransferase class-III
scf14_103	Aminotransferase class-III
scf14_104	Phosphotransferase enzyme family
scf14_105	5-carboxymethyl-2-hydroxymuconate isomerase
scf14_106	Aldehyde dehydrogenase family
scf14_107	Glyoxalase/Bleomycin resistance protein/Dioxygenase superfamily
scf14_108	Aldehyde dehydrogenase family
scf14_109	Fumarylacetoacetate (FAA) hydrolase family
scf14_11	Periplasmic binding protein domain
scf14_111	HpcH/HpaI aldolase/citrate lyase family
scf14_112	Enoyl-(Acyl carrier protein) reductase
scf14_113	MoaF N-terminal domain|MoaF C-terminal domain
scf14_114	SnoaL-like domain
scf14_115	Helix-turn-helix domain|AraC-binding-like domain
scf14_116	ABC transporter
scf14_117	Branched-chain amino acid ATP-binding cassette transporter|ABC transporter
scf14_118	Branched-chain amino acid transport system / permease component
scf14_119	Branched-chain amino acid transport system / permease component
scf14_12	Branched-chain amino acid transport system / permease component
scf14_120	Periplasmic binding protein
scf14_121	GMC oxidoreductase
scf14_122	Aldehyde dehydrogenase family
scf14_123	Aldehyde dehydrogenase family
scf14_124	AraC-binding-like domain|Helix-turn-helix domain
scf14_125	MarR family
scf14_126	Aldehyde dehydrogenase family
scf14_127	Universal stress protein family
scf14_128	Zn-dependent metallo-hydrolase RNA specificity domain|Beta-Casp domain
scf14_13	ABC transporter
scf14_130	Acetokinase family
scf14_131	Acetokinase family
scf14_133	Domain of unknown function (DUF1476)
scf14_134	Cation transporting ATPase, C-terminus
scf14_135	Universal stress protein family
scf14_136	Biotin-lipoyl like|HlyD family secretion protein
scf14_137	ABC transporter|ABC-2 family transporter protein
scf14_138	ABC-2 family transporter protein
scf14_139	BON domain|CBS domain
scf14_14	ABC transporter
scf14_140	Cation transporter/ATPase, N-terminus|E1-E2 ATPase|Cation transporting ATPase, C-terminus|haloacid dehalogenase-like hydrolase
scf14_141	Hsp20/alpha crystallin family
scf14_142	Protein required for attachment to host cells
scf14_146	Phosphoribosyl transferase domain
scf14_149	Pyruvate phosphate dikinase, PEP/pyruvate binding domain|PEP-utilising enzyme, TIM barrel domain|PEP-utilising enzyme, mobile domain
scf14_15	Bacterial regulatory proteins, lacI family|Periplasmic binding protein domain
scf14_150	Glucokinase
scf14_151	TCP-1/cpn60 chaperonin family
scf14_152	E1-E2 ATPase
scf14_153	CheB methylesterase
scf14_156	BON domain
scf14_158	Erythromycin esterase|Phosphoribosyl transferase domain
scf14_159	Pyridoxamine 5'-phosphate oxidase
scf14_161	Cyclic nucleotide-binding domain|Crp-like helix-turn-helix domain
scf14_163	Protein of unknown function (DUF3775)
scf14_164	Peptidase family M41|ATPase family associated with various cellular activities (AAA)
scf14_165	BON domain
scf14_166	Response regulator receiver domain|PAS domain|Histidine kinase-, DNA gyrase B-, and HSP90-like ATPase|His Kinase A (phospho-acceptor) domain|PAS fold
scf14_167	Alcohol dehydrogenase GroES-like domain
scf14_168	Zinc-binding dehydrogenase|Alcohol dehydrogenase GroES-like domain
scf14_169	BON domain|CBS domain
scf14_170	Acetyl-CoA hydrolase/transferase C-terminal domain|Acetyl-CoA hydrolase/transferase N-terminal domain
scf14_171	Universal stress protein family
scf14_172	EF hand
scf14_174	Universal stress protein family
scf14_175	Sulfite exporter TauE/SafE
scf14_178	Bacterial regulatory protein, arsR family
scf14_179	Putative phosphatase (DUF442)|Metallo-beta-lactamase superfamily
scf14_180	Hemerythrin HHE cation binding domain
scf14_182	Universal stress protein family
scf14_183	AAA domain|Phosphotransferase enzyme family
scf14_184	Inositol monophosphatase family
scf14_186	S-adenosylmethionine synthetase (AdoMet synthetase)
scf14_188	Putative glucoamylase
scf14_190	YHS domain|E1-E2 ATPase|haloacid dehalogenase-like hydrolase
scf14_2	Universal stress protein family
scf14_22	Adenylate and Guanylate cyclase catalytic domain|Response regulator receiver domain
scf14_23	Response regulator receiver domain
scf14_24	Histidine kinase-, DNA gyrase B-, and HSP90-like ATPase|GAF domain|His Kinase A (phospho-acceptor) domain
scf14_25	UDP-glucoronosyl and UDP-glucosyl transferase
scf14_26	Uncharacterized protein conserved in bacteria (DUF2062)
scf14_27	Adenylate and Guanylate cyclase catalytic domain
scf14_28	Cytochrome P450
scf14_3	Amino acid permease
scf14_30	Phage integrase family
scf14_31	AAA domain
scf14_32	ParB-like nuclease domain|RepB plasmid partitioning protein
scf14_33	Replication protein C C-terminal region|Replication protein C N-terminal domain
scf14_34	Transposase
scf14_36	Nucleotidyl transferase AbiEii toxin, Type IV TA system
scf14_37	Transcriptional regulator, AbiEi antitoxin, Type IV TA system|Transcriptional regulator, AbiEi antitoxin N-terminal domain
scf14_38	ParB-like nuclease domain
scf14_4	E1-E2 ATPase|Cation transporter/ATPase, N-terminus
scf14_42	P-loop containing NTP hydrolase pore-1|C-terminal domain on Strawberry notch homologue
scf14_43	Toprim domain
scf14_44	Protein of unknown function (DUF2493)
scf14_45	Antitoxin Phd_YefM, type II toxin-antitoxin system
scf14_47	Protein of unknown function (DUF736)
scf14_49	Bacterial DNA-binding protein
scf14_5	Zinc-binding dehydrogenase|Alcohol dehydrogenase GroES-like domain
scf14_54	Transglycosylase SLT domain
scf14_55	TrbC/VIRB2 family
scf14_56	Type IV secretory pathway, VirB3-like protein
scf14_57	CagE, TrbE, VirB family, component of type IV transporter system
scf14_58	Transglycosylase SLT domain
scf14_6	Carbohydrate phosphorylase
scf14_60	TrbL/VirB6 plasmid conjugal transfer protein
scf14_61	VirB8 protein
scf14_62	Conjugal transfer protein
scf14_63	Bacterial conjugation TrbI-like protein
scf14_64	Type II/IV secretion system protein
scf14_65	Type IV secretory system Conjugative DNA transfer
scf14_69	Cro/C1-type HTH DNA-binding domain
scf14_73	Staphylococcal nuclease homologue
scf14_77	CobQ/CobB/MinD/ParA nucleotide binding domain
scf14_80	Relaxase/Mobilisation nuclease domain
scf14_82	Abhydrolase domain containing 18
scf14_85	Bacterial regulatory helix-turn-helix protein, lysR family
scf14_87	Bacterial extracellular solute-binding protein
scf14_88	Binding-protein-dependent transport system inner membrane component
scf14_89	Binding-protein-dependent transport system inner membrane component
scf14_9	AP endonuclease family 2 C terminus|Xylose isomerase-like TIM barrel
scf14_90	ABC transporter|TOBE domain
scf14_91	Oxidoreductase family, NAD-binding Rossmann fold
scf14_92	Oxidoreductase family, C-terminal alpha/beta domain|Oxidoreductase family, NAD-binding Rossmann fold
scf14_94	Helix-turn-helix domain
scf14_95	4-hydroxyphenylacetate 3-hydroxylase C terminal|4-hydroxyphenylacetate 3-hydroxylase N terminal
scf14_96	Flavin reductase like domain
scf14_97	Aldehyde dehydrogenase family
scf14_98	Amino acid permease
scf14_99	Bacterial transcriptional regulator|IclR helix-turn-helix domain
scf143_1	PhoU domain
scf144_1	tRNA synthetases class I (R)
scf145_1	Major Facilitator Superfamily
scf148_1	Sodium/hydrogen exchanger family
scf149_1	Dehydratase family
scf15_1	Ornithine cyclodeaminase/mu-crystallin family
scf15_10	ATPase family associated with various cellular activities (AAA)|AAA domain (Cdc48 subfamily)|C-terminal, D2-small domain, of ClpB protein
scf15_100	BFD-like [2Fe-2S] binding domain
scf15_101	Ferritin-like domain
scf15_102	NUDIX domain
scf15_103	Divergent polysaccharide deacetylase
scf15_104	PDZ domain|Peptidase family S41
scf15_105	Peptidase family M23
scf15_106	Predicted SPOUT methyltransferase
scf15_107	Ribosomal silencing factor during starvation
scf15_108	Bacterial regulatory helix-turn-helix protein, lysR family
scf15_109	ABC transporter|TOBE domain
scf15_11	Proteasome subunit
scf15_110	Binding-protein-dependent transport system inner membrane component
scf15_111	Bacterial extracellular solute-binding protein
scf15_112	Cytidylyltransferase-like
scf15_113	Aldehyde dehydrogenase family
scf15_114	PUA domain|Amino acid kinase family
scf15_115	50S ribosome-binding GTPase|GTP1/OBG
scf15_116	Endonuclease/Exonuclease/phosphatase family
scf15_117	Acetyltransferase (GNAT) domain
scf15_118	Acetyltransferase (GNAT) domain
scf15_119	Ribosomal L27 protein
scf15_12	Imidazoleglycerol-phosphate dehydratase
scf15_120	Ribosomal prokaryotic L21 protein
scf15_125	PAN domain
scf15_127	Bacterial regulatory proteins, tetR family|Bacterial transcriptional repressor C-terminal
scf15_128	NIPSNAP
scf15_129	Metallopeptidase family M81|MlrC C-terminus
scf15_13	Protein of unknown function (DUF2628)
scf15_130	Gamma-glutamyltranspeptidase
scf15_131	Putative glucoamylase
scf15_132	ABC transporter|TOBE domain
scf15_133	Binding-protein-dependent transport system inner membrane component
scf15_134	Bacterial extracellular solute-binding protein
scf15_135	Aldehyde dehydrogenase family
scf15_136	FAD dependent oxidoreductase
scf15_137	Domain of unknown function (DUF1338)
scf15_138	Bacterial regulatory helix-turn-helix protein, lysR family|LysR substrate binding domain
scf15_139	Lrp/AsnC ligand binding domain
scf15_14	Glutamine amidotransferase class-I
scf15_140	Glycosyl transferases group 1|Glycosyltransferase Family 4
scf15_141	Polysaccharide biosynthesis protein|Polysaccharide biosynthesis C-terminal domain
scf15_142	Glycosyl transferases group 1
scf15_144	Domain of unknown function (DUF1839)
scf15_146	Acyl-CoA dehydrogenase, C-terminal domain|Acyl-CoA dehydrogenase, N-terminal domain
scf15_147	Phosphopantetheine attachment site
scf15_148	Radical SAM superfamily|4Fe-4S single cluster domain
scf15_149	tRNA synthetases class II (D, K and N)
scf15_150	Elongation factor P, C-terminal|Elongation factor P (EF-P) KOW-like domain|Elongation factor P (EF-P) OB domain
scf15_151	SIS domain
scf15_152	Amidohydrolase family
scf15_153	SIS domain
scf15_154	Bacterial regulatory proteins, gntR family|UTRA domain
scf15_155	Aldose 1-epimerase
scf15_156	Homoserine O-succinyltransferase
scf15_157	ABC transporter transmembrane region 2
scf15_159	ABC transporter C-terminal domain|ABC transporter
scf15_160	Thiamin pyrophosphokinase, catalytic domain|Thiamin pyrophosphokinase, vitamin B1 binding domain
scf15_161	MarR family
scf15_162	Major Facilitator Superfamily
scf15_163	Peptidase family M48
scf15_164	Sigma-70 region 2|Sigma-70, region 4
scf15_165	CarD-like/TRCF domain
scf15_166	4Fe-4S binding domain|Domain of unknown function (DUF3470)
scf15_167	S4 domain
scf15_168	Helicase conserved C-terminal domain
scf15_169	Protein of unknown function (DUF3309)
scf15_17	Histidine biosynthesis protein
scf15_170	Glycine zipper
scf15_172	Enoyl-(Acyl carrier protein) reductase
scf15_173	Thiolase, C-terminal domain
scf15_18	Histidine biosynthesis protein
scf15_19	Phosphoribosyl-ATP pyrophosphohydrolase
scf15_2	Helicase conserved C-terminal domain|Helicase associated domain (HA2)|ATP-dependent helicase C-terminal|DEAD/DEAH box helicase
scf15_20	Phosphoribulokinase / Uridine kinase family
scf15_21	2OG-Fe(II) oxygenase superfamily
scf15_22	RF-1 domain
scf15_23	Phosphoenolpyruvate carboxykinase
scf15_24	Transcriptional regulatory protein, C terminal|Response regulator receiver domain
scf15_25	HAMP domain|Stimulus-sensing domain|Histidine kinase-, DNA gyrase B-, and HSP90-like ATPase|His Kinase A (phospho-acceptor) domain|Sensor N-terminal transmembrane domain
scf15_26	HPr Serine kinase C-terminal domain
scf15_27	PTS system fructose IIA component
scf15_28	PTS HPr component phosphorylation site
scf15_29	S-adenosyl-L-homocysteine hydrolase|S-adenosyl-L-homocysteine hydrolase, NAD binding domain
scf15_3	Histidine kinase-, DNA gyrase B-, and HSP90-like ATPase|His Kinase A (phospho-acceptor) domain
scf15_30	PAS fold|PAS domain|Histidine kinase-, DNA gyrase B-, and HSP90-like ATPase|His Kinase A (phospho-acceptor) domain
scf15_31	Threonylcarbamoyl adenosine biosynthesis protein TsaE|Phosphotransferase enzyme family
scf15_32	MobA-like NTP transferase domain
scf15_33	PD-(D/E)XK nuclease superfamily
scf15_34	UvrD-like helicase C-terminal domain|UvrD/REP helicase N-terminal domain|PD-(D/E)XK nuclease superfamily
scf15_35	Thioredoxin
scf15_36	Mur ligase middle domain
scf15_37	Carboxyl transferase domain
scf15_38	Tryptophan synthase alpha chain
scf15_39	Pyridoxal-phosphate dependent enzyme
scf15_4	Response regulator receiver domain|Bacterial regulatory protein, Fis family
scf15_40	N-(5'phosphoribosyl)anthranilate (PRA) isomerase
scf15_41	Protein of unknown function DUF45
scf15_42	Protein of unknown function (DUF2852)
scf15_43	PHB de-polymerase C-terminus
scf15_44	Fumarylacetoacetate (FAA) hydrolase family
scf15_45	Uncharacterized protein conserved in bacteria (DUF2218)
scf15_46	Nitroreductase family
scf15_47	Histidine kinase-, DNA gyrase B-, and HSP90-like ATPase|DNA gyrase B subunit, carboxyl terminus|Toprim domain|DNA gyrase B
scf15_48	Helix-turn-helix domain
scf15_49	Smr domain
scf15_5	DNA repair protein MmcB-like
scf15_50	3D domain|MltA specific insert domain
scf15_51	Tim44-like domain
scf15_52	FxsA cytoplasmic membrane protein
scf15_53	Preprotein translocase subunit SecB
scf15_54	Exonuclease
scf15_55	Dephospho-CoA kinase
scf15_56	Shikimate / quinate 5-dehydrogenase|Shikimate dehydrogenase substrate binding domain
scf15_57	Maf-like protein
scf15_58	Kinase/pyrophosphorylase
scf15_59	Uroporphyrinogen decarboxylase (URO-D)
scf15_6	L,D-transpeptidase catalytic domain
scf15_60	Uncharacterised protein family (UPF0093)
scf15_61	ATP synthase alpha/beta family, nucleotide-binding domain|Rho termination factor, N-terminal domain|Rho termination factor, RNA-binding domain
scf15_62	GTP-binding protein TrmE N-terminus|MnmE helical domain|50S ribosome-binding GTPase
scf15_63	GidA associated domain|Glucose inhibited division protein A
scf15_64	rRNA small subunit methyltransferase G
scf15_65	AAA domain
scf15_66	ParB-like nuclease domain
scf15_67	DNA polymerase III, delta subunit
scf15_68	Lipopolysaccharide-assembly
scf15_69	Anticodon-binding domain of tRNA|tRNA synthetases class I (I, L, M and V)|Leucyl-tRNA synthetase, Domain 2
scf15_7	Malate synthase
scf15_70	Alanine racemase, N-terminal domain
scf15_71	Acetyl-coenzyme A synthetase N-terminus|AMP-binding enzyme|AMP-binding enzyme C-terminal domain
scf15_72	Protein of unknown function (DUF1013)
scf15_73	Acetyl-coenzyme A synthetase N-terminus|AMP-binding enzyme|AMP-binding enzyme C-terminal domain
scf15_74	Protein of unknown function (DUF1674)
scf15_75	Peptidase family M48
scf15_76	16S rRNA methyltransferase RsmB/F|NusB family
scf15_77	Heparinase II/III-like protein
scf15_78	MGS-like domain|AICARFT/IMPCHase bienzyme
scf15_79	Vacuole effluxer Atg22 like
scf15_8	Cytochrome P450
scf15_80	Bacterial NAD-glutamate dehydrogenase
scf15_81	Phosphomethylpyrimidine kinase
scf15_82	Carbonic anhydrase
scf15_83	Diguanylate cyclase, GGDEF domain
scf15_84	Transglycosylase SLT domain
scf15_85	Semialdehyde dehydrogenase, dimerisation domain|Semialdehyde dehydrogenase, NAD binding domain
scf15_87	Sugar (and other) transporter
scf15_88	PAP2 superfamily
scf15_89	Isocitrate/isopropylmalate dehydrogenase
scf15_9	Protein of unknown function (DUF1402)
scf15_90	Pyridoxal-phosphate dependent enzyme
scf15_91	Aconitase C-terminal domain
scf15_92	Glyoxalase/Bleomycin resistance protein/Dioxygenase superfamily
scf15_94	HpcH/HpaI aldolase/citrate lyase family
scf15_95	Domain of unknown function (DUF1737)
scf15_96	Zincin-like metallopeptidase
scf15_98	impB/mucB/samB family
scf15_99	Bacterial DNA polymerase III alpha subunit|OB-fold nucleic acid binding domain|PHP domain|Helix-hairpin-helix motif
scf150_1	Domain of unknown function (DUF4082)|Putative Ig domain
scf155_1	Peptidase family U32
scf16_10	PAS fold|Methyl-accepting chemotaxis protein (MCP) signalling domain
scf16_100	Protein of unknown function (DUF1223)
scf16_101	Aconitase family (aconitate hydratase)|Aconitase C-terminal domain
scf16_102	ABC transporter
scf16_103	CcmB protein
scf16_104	Cytochrome C assembly protein
scf16_105	Heme exporter protein D (CcmD)
scf16_106	Redoxin
scf16_107	Protein of unknown function (DUF2585)
scf16_108	Intracellular septation protein A
scf16_109	SRP54-type protein, GTPase domain|SRP54-type protein, helical bundle domain
scf16_11	Major Facilitator Superfamily
scf16_110	Uncharacterized protein family UPF0004|Radical SAM superfamily
scf16_111	Diaminopimelate epimerase
scf16_113	SRP54-type protein, helical bundle domain|SRP54-type protein, GTPase domain|Signal peptide binding domain
scf16_114	Chorismate mutase type II
scf16_115	Ribosomal protein S16
scf16_116	PRC-barrel domain|RimM N-terminal domain
scf16_117	tRNA (Guanine-1)-methyltransferase
scf16_118	Ribosomal protein L19
scf16_119	Bacterial extracellular solute-binding proteins, family 3
scf16_12	NADH-dependant formate dehydrogenase delta subunit FdsD
scf16_120	Binding-protein-dependent transport system inner membrane component
scf16_121	Aconitase family (aconitate hydratase)
scf16_122	Aldo/keto reductase family
scf16_123	L,D-transpeptidase catalytic domain
scf16_124	Response regulator receiver domain|Transcriptional regulatory protein, C terminal
scf16_125	Cyclic nucleotide-binding domain
scf16_126	Endonuclease/Exonuclease/phosphatase family
scf16_127	Outer membrane lipoprotein carrier protein LolA
scf16_128	4TM region of DNA translocase FtsK/SpoIIIE|Ftsk gamma domain|FtsK/SpoIIIE family
scf16_129	Ammonium Transporter Family
scf16_13	FdhD/NarQ family
scf16_130	Nitrogen regulatory protein P-II
scf16_131	Thioesterase-like superfamily
scf16_132	FAD binding domain
scf16_133	Trm112p-like protein
scf16_134	ATP-dependent protease La (LON) substrate-binding domain
scf16_135	Tetratricopeptide repeat|Thioredoxin
scf16_136	Aminoacyl-tRNA editing domain
scf16_137	Sigma-54 interaction domain|Regulator of RNA terminal phosphate cyclase
scf16_138	TROVE domain
scf16_139	tRNA-splicing ligase RtcB
scf16_14	Molybdopterin oxidoreductase|NADH-ubiquinone oxidoreductase-G iron-sulfur binding region|Molybdopterin oxidoreductase Fe4S4 domain|2Fe-2S iron-sulfur cluster binding domain|Molydopterin dinucleotide binding domain|4Fe-4S dicluster domain
scf16_140	Protein of unknown function (DUF2934)
scf16_141	Trehalose utilisation
scf16_142	GDP-mannose 4,6 dehydratase
scf16_143	Sulfatase|Domain of unknown function (DUF4976)
scf16_144	Domain of unknown function (DUF1993)
scf16_145	Periplasmic binding protein domain
scf16_146	ABC transporter
scf16_147	Branched-chain amino acid transport system / permease component
scf16_148	Membrane dipeptidase (Peptidase family M19)
scf16_149	Bacterial extracellular solute-binding proteins, family 5 Middle
scf16_15	Respiratory-chain NADH dehydrogenase 51 Kd subunit|NADH-ubiquinone oxidoreductase-F iron-sulfur binding region
scf16_150	Binding-protein-dependent transport system inner membrane component
scf16_151	Binding-protein-dependent transport system inner membrane component|N-terminal TM domain of oligopeptide transport permease C
scf16_152	ABC transporter
scf16_153	ABC transporter
scf16_156	Glycosyl hydrolase 36 superfamily, catalytic domain|Putative glucoamylase|Glycosyltransferase family 36
scf16_157	OpgC protein
scf16_158	Glyoxalase/Bleomycin resistance protein/Dioxygenase superfamily
scf16_159	ABC transporter transmembrane region|ABC transporter
scf16_16	Thioredoxin-like [2Fe-2S] ferredoxin
scf16_160	Autoinducer binding domain|Bacterial regulatory proteins, luxR family
scf16_161	Biotin-requiring enzyme|Carbamoyl-phosphate synthase L chain, ATP binding domain|Biotin carboxylase, N-terminal domain|Biotin carboxylase C-terminal domain|HMGL-like|Conserved carboxylase domain
scf16_162	NADPH-dependent FMN reductase
scf16_163	ABC transporter
scf16_164	Binding-protein-dependent transport system inner membrane component
scf16_165	Bacterial extracellular solute-binding proteins, family 3
scf16_166	Major Facilitator Superfamily
scf16_167	GcpE protein
scf16_168	Aminotransferase class I and II
scf16_169	Polyprenyl synthetase
scf16_17	Bacterial regulatory helix-turn-helix protein, lysR family|LysR substrate binding domain
scf16_170	Transglycosylase
scf16_171	Domain of unknown function (DUF1868)
scf16_172	Glutathione S-transferase, N-terminal domain
scf16_173	Ribosomal L32p protein family
scf16_175	PHB accumulation regulatory domain|PHB/PHA accumulation regulator DNA-binding domain
scf16_176	Thiolase, N-terminal domain
scf16_18	Bacterial regulatory protein, arsR family
scf16_19	Enoyl-(Acyl carrier protein) reductase
scf16_2	YMGG-like Gly-zipper
scf16_21	Binding-protein-dependent transport system inner membrane component
scf16_22	ABC transporter
scf16_23	NMT1/THI5 like
scf16_24	Acyltransferase family
scf16_25	Bacterial sugar transferase
scf16_26	ATP synthase, Delta/Epsilon chain, beta-sandwich domain
scf16_28	ATP synthase alpha/beta family, beta-barrel domain|ATP synthase alpha/beta family, nucleotide-binding domain
scf16_29	ATP synthase
scf16_3	Surface antigen variable number repeat|Surface antigen
scf16_30	ATP synthase alpha/beta chain, C terminal domain|ATP synthase alpha/beta family, nucleotide-binding domain|ATP synthase alpha/beta family, beta-barrel domain
scf16_31	ATP synthase delta (OSCP) subunit
scf16_33	DEAD/DEAH box helicase
scf16_34	Dihydrodipicolinate synthetase family
scf16_35	GMC oxidoreductase
scf16_38	Acyltransferase
scf16_39	Phage integrase, N-terminal SAM-like domain|Phage integrase family
scf16_4	TamB, inner membrane protein subunit of TAM complex
scf16_40	TraB family
scf16_41	Pyridine nucleotide-disulphide oxidoreductase|Pyridine nucleotide-disulphide oxidoreductase, dimerisation domain
scf16_42	Enoyl-(Acyl carrier protein) reductase
scf16_44	Protein of unknown function (DUF4241)
scf16_45	Biotin-requiring enzyme|e3 binding domain|2-oxoacid dehydrogenases acyltransferase (catalytic domain)
scf16_46	YCII-related domain
scf16_47	2-oxoglutarate dehydrogenase N-terminus|Transketolase, pyrimidine binding domain|2-oxoglutarate dehydrogenase C-terminal|Dehydrogenase E1 component
scf16_48	CoA-ligase|CoA binding domain
scf16_49	ATP-grasp domain|CoA-ligase
scf16_5	Lrp/AsnC ligand binding domain|AsnC-type helix-turn-helix domain
scf16_50	lactate/malate dehydrogenase, alpha/beta C-terminal domain|lactate/malate dehydrogenase, NAD binding domain
scf16_51	AFG1-like ATPase
scf16_52	Protease inhibitor Inh
scf16_53	Predicted nucleotidyltransferase
scf16_54	2Fe-2S iron-sulfur cluster binding domain|4Fe-4S dicluster domain
scf16_55	FAD binding domain|Fumarate reductase flavoprotein C-term
scf16_56	Succinate dehydrogenase/Fumarate reductase transmembrane subunit
scf16_57	Succinate dehydrogenase/Fumarate reductase transmembrane subunit
scf16_59	Ribosomal protein L11 methyltransferase (PrmA)
scf16_6	Arginase family
scf16_60	EVE domain
scf16_61	YCII-related domain
scf16_62	NAD-dependent glycerol-3-phosphate dehydrogenase C-terminus|NAD-dependent glycerol-3-phosphate dehydrogenase N-terminus
scf16_63	Glycoprotease family
scf16_64	Porphobilinogen deaminase, C-terminal domain|Porphobilinogen deaminase, dipyromethane cofactor binding domain
scf16_65	Uroporphyrinogen-III synthase HemD
scf16_67	HemY protein N-terminus
scf16_68	Tellurite resistance protein TerB
scf16_69	Glutamine amidotransferase class-I
scf16_7	Aminotransferase class-III
scf16_71	Transmembrane secretion effector
scf16_72	YGGT family
scf16_73	Uncharacterised ACR, YggU family COG1872
scf16_74	Inorganic pyrophosphatase
scf16_75	Acetyltransferase (GNAT) family
scf16_76	Elongation factor Tu domain 2|Elongation factor G C-terminus|Elongation factor Tu GTP binding domain
scf16_77	Peptidase family M3
scf16_79	LysE type translocator
scf16_8	CheW-like domain
scf16_80	NUDIX domain
scf16_81	Mechanosensitive ion channel
scf16_82	Arginosuccinate synthase
scf16_83	short chain dehydrogenase
scf16_84	LysE type translocator
scf16_85	ABC transporter
scf16_86	Branched-chain amino acid transport system / permease component
scf16_87	ABC transporter substrate binding protein
scf16_88	Radical SAM superfamily
scf16_90	Protein of unknown function (DUF1232)
scf16_91	Pterin 4 alpha carbinolamine dehydratase
scf16_92	Low molecular weight phosphotyrosine protein phosphatase
scf16_93	2'-5' RNA ligase superfamily
scf16_94	GDSL-like Lipase/Acylhydrolase family
scf16_95	ABC transporter
scf16_96	FtsX-like permease family
scf16_97	Inhibitor of apoptosis-promoting Bax1
scf16_98	Acetyltransferase (GNAT) domain
scf16_99	Protein of unknown function (DUF2794)
scf160_1	Phosphorylase superfamily
scf162_1	Domain of unknown function (DUF4082)
scf17_1	Binding-protein-dependent transport system inner membrane component
scf17_10	ABC transporter
scf17_103	Oxidoreductase family, NAD-binding Rossmann fold|Oxidoreductase family, C-terminal alpha/beta domain
scf17_104	Zinc-binding dehydrogenase|Alcohol dehydrogenase GroES-like domain
scf17_105	NAD dependent epimerase/dehydratase family
scf17_106	NAD dependent epimerase/dehydratase family
scf17_107	Glycosyltransferase Family 4|Glycosyl transferases group 1
scf17_108	Glycosyl transferases group 1
scf17_109	Glycosyl transferases group 1
scf17_11	ABC transporter
scf17_110	Glycosyl transferases group 1
scf17_111	GDP-mannose 4,6 dehydratase
scf17_112	Protein of unknown function (DUF1698)
scf17_113	Crp-like helix-turn-helix domain|Response regulator receiver domain
scf17_116	GMC oxidoreductase
scf17_117	Aldose 1-epimerase
scf17_118	Branched-chain amino acid transport system / permease component
scf17_119	ABC transporter
scf17_12	Aminotransferase class-V
scf17_120	Periplasmic binding protein domain
scf17_121	Bacterial regulatory proteins, gntR family|FCD domain
scf17_122	Bacterial regulatory proteins, gntR family|FCD domain
scf17_123	Pyridoxal phosphate biosynthetic protein PdxA
scf17_124	Tripartite tricarboxylate transporter family receptor
scf17_125	Tripartite tricarboxylate transporter TctB family
scf17_126	Tripartite tricarboxylate transporter TctA family
scf17_128	BCCT, betaine/carnitine/choline family transporter
scf17_129	Thiamine monophosphate synthase
scf17_130	Thiazole biosynthesis protein ThiG
scf17_131	ThiS family
scf17_132	FAD dependent oxidoreductase
scf17_133	Radical SAM ThiC family|ThiC-associated domain
scf17_136	Acetamidase/Formamidase family
scf17_137	alpha/beta hydrolase fold
scf17_138	Autoinducer binding domain|Bacterial regulatory proteins, luxR family
scf17_139	alpha/beta hydrolase fold
scf17_14	Inositol monophosphatase family
scf17_140	Binding-protein-dependent transport system inner membrane component
scf17_141	Binding-protein-dependent transport system inner membrane component|N-terminal TM domain of oligopeptide transport permease C
scf17_142	Oligopeptide/dipeptide transporter, C-terminal region|ABC transporter
scf17_143	Bacterial extracellular solute-binding proteins, family 5 Middle
scf17_144	Glutathione S-transferase, N-terminal domain|Glutathione S-transferase, C-terminal domain
scf17_145	Cupin domain
scf17_146	Oxidoreductase family, NAD-binding Rossmann fold
scf17_147	Binding-protein-dependent transport system inner membrane component
scf17_148	Binding-protein-dependent transport system inner membrane component
scf17_149	Bacterial extracellular solute-binding protein
scf17_15	Bacterial regulatory proteins, lacI family|Periplasmic binding proteins and sugar binding domain of LacI family
scf17_150	Bacterial regulatory proteins, gntR family|FCD domain
scf17_151	Uncharacterised protein family (UPF0261)
scf17_152	Phosphoenolpyruvate hydrolase-like
scf17_153	Universal stress protein family
scf17_154	DnaJ domain|DnaJ C terminal domain
scf17_155	MerR HTH family regulatory protein
scf17_156	Cytidylyltransferase family
scf17_157	Acyltransferase
scf17_159	ABC transporter substrate-binding protein PnrA-like
scf17_16	Glycerophosphoryl diester phosphodiesterase family
scf17_160	Amidase
scf17_161	ABC transporter
scf17_162	Branched-chain amino acid transport system / permease component
scf17_163	Branched-chain amino acid transport system / permease component
scf17_164	Amidohydrolase family
scf17_165	Methyltransferase domain
scf17_166	alpha/beta hydrolase fold
scf17_167	Peptide methionine sulfoxide reductase
scf17_168	Bacterial extracellular solute-binding protein
scf17_169	Binding-protein-dependent transport system inner membrane component
scf17_17	TOBE domain|ABC transporter
scf17_170	Binding-protein-dependent transport system inner membrane component
scf17_171	ABC transporter
scf17_172	Inositol monophosphatase family
scf17_173	TOBE domain|ABC transporter
scf17_18	Binding-protein-dependent transport system inner membrane component
scf17_19	Binding-protein-dependent transport system inner membrane component
scf17_2	Binding-protein-dependent transport system inner membrane component
scf17_21	Aminoacyl-tRNA editing domain
scf17_22	Tim44-like domain
scf17_23	D-isomer specific 2-hydroxyacid dehydrogenase, NAD binding domain
scf17_24	HupE / UreJ protein
scf17_25	MarR family
scf17_26	ABC transporter|ABC transporter transmembrane region
scf17_27	ABC transporter
scf17_28	Cytochrome bd terminal oxidase subunit I
scf17_29	Cytochrome bd terminal oxidase subunit II
scf17_3	Bacterial extracellular solute-binding protein
scf17_30	Membrane bound YbgT-like protein
scf17_31	Aldo/keto reductase family|Oxidoreductase family, NAD-binding Rossmann fold
scf17_32	TOBE domain|ABC transporter
scf17_33	Binding-protein-dependent transport system inner membrane component
scf17_34	Binding-protein-dependent transport system inner membrane component
scf17_35	Bacterial extracellular solute-binding protein
scf17_36	Cupin domain|Helix-turn-helix domain
scf17_37	Glyoxalase/Bleomycin resistance protein/Dioxygenase superfamily
scf17_39	Oxidoreductase family, C-terminal alpha/beta domain|Oxidoreductase family, NAD-binding Rossmann fold
scf17_4	Xylose isomerase-like TIM barrel
scf17_40	Oxidoreductase family, NAD-binding Rossmann fold
scf17_41	Fumarylacetoacetate (FAA) hydrolase family
scf17_42	B12 binding domain|Methylmalonyl-CoA mutase
scf17_43	Binding-protein-dependent transport system inner membrane component
scf17_44	ABC transporter|NIL domain
scf17_45	NLPA lipoprotein
scf17_46	Major Facilitator Superfamily
scf17_47	Helix-turn-helix
scf17_48	AAA domain
scf17_49	RepB plasmid partitioning protein|ParB-like nuclease domain
scf17_5	Oxidoreductase family, NAD-binding Rossmann fold
scf17_50	Replication protein C N-terminal domain|Replication protein C C-terminal region
scf17_51	Bacterial protein of unknown function (DUF839)
scf17_52	Bacterial sugar transferase
scf17_53	Polysaccharide biosynthesis protein|CoA-binding domain
scf17_54	O-Antigen ligase
scf17_55	Protein of unknown function (DUF2934)
scf17_56	Bacterial regulatory proteins, gntR family|FCD domain
scf17_57	D-mannonate dehydratase (UxuA)
scf17_58	Aldose 1-epimerase
scf17_6	Periplasmic binding protein-like domain|Bacterial regulatory proteins, lacI family
scf17_60	ABC transporter
scf17_62	Protein of unknown function (DUF1328)
scf17_63	Protein of unknown function (DUF992)
scf17_64	Acetyltransferase (GNAT) family
scf17_65	LysR substrate binding domain
scf17_66	EamA-like transporter family
scf17_67	DeoR-like helix-turn-helix domain|DeoR C terminal sensor domain
scf17_68	C-terminal domain of alpha-glycerophosphate oxidase|FAD dependent oxidoreductase
scf17_69	ABC transporter
scf17_7	Bacterial extracellular solute-binding proteins, family 5 Middle
scf17_70	ABC transporter|TOBE domain
scf17_71	Binding-protein-dependent transport system inner membrane component
scf17_72	Binding-protein-dependent transport system inner membrane component
scf17_73	Predicted small integral membrane protein (DUF2160)
scf17_75	FGGY family of carbohydrate kinases, C-terminal domain|FGGY family of carbohydrate kinases, N-terminal domain
scf17_77	Protein of unknown function (DUF2384)
scf17_78	RES domain
scf17_79	Pyridoxal phosphate biosynthetic protein PdxA
scf17_8	Binding-protein-dependent transport system inner membrane component
scf17_80	Iron-containing alcohol dehydrogenase
scf17_81	BNR repeat-like domain
scf17_82	Dihydrodipicolinate synthetase family
scf17_83	Bacterial extracellular solute-binding proteins, family 5 Middle
scf17_84	Binding-protein-dependent transport system inner membrane component
scf17_85	Binding-protein-dependent transport system inner membrane component|N-terminal TM domain of oligopeptide transport permease C
scf17_86	Oligopeptide/dipeptide transporter, C-terminal region|ABC transporter
scf17_87	ABC transporter|Oligopeptide/dipeptide transporter, C-terminal region
scf17_88	Putative nucleotide-binding of sugar-metabolising enzyme|Putative sugar-binding N-terminal domain
scf17_89	Bacterial regulatory proteins, gntR family|FCD domain
scf17_9	Binding-protein-dependent transport system inner membrane component|N-terminal TM domain of oligopeptide transport permease C
scf17_90	Protein of unknown function (DUF2934)
scf17_91	Domain of unknown function (DUF4142)
scf17_92	Protein-L-isoaspartate(D-aspartate) O-methyltransferase (PCMT)|Erythromycin esterase
scf17_95	short chain dehydrogenase
scf17_96	Alcohol dehydrogenase GroES-associated|Zinc-binding dehydrogenase|Alcohol dehydrogenase GroES-like domain
scf17_98	Calcineurin-like phosphoesterase
scf17_99	Uncharacterised nucleotidyltransferase
scf18_1	Electron transfer flavoprotein domain
scf18_100	FecCD transport family
scf18_101	short chain dehydrogenase
scf18_102	Helix-turn-helix domain|Cupin
scf18_103	FhuF 2Fe-2S C-terminal domain|Ferric iron reductase FhuF-like transporter
scf18_104	TonB dependent receptor|TonB-dependent Receptor Plug Domain
scf18_105	L,D-transpeptidase catalytic domain
scf18_106	OmpA family
scf18_107	Hsp20/alpha crystallin family
scf18_108	Glycosyl hydrolase family 3 C-terminal domain|Fibronectin type III-like domain|PA14 domain|Glycosyl hydrolase family 3 N terminal domain
scf18_109	Bacterial regulatory proteins, tetR family|BetI-type transcriptional repressor, C-terminal
scf18_11	Molydopterin dinucleotide binding domain|Molybdopterin oxidoreductase
scf18_110	Alpha/beta hydrolase family
scf18_111	Bacterial regulatory helix-turn-helix protein, lysR family|LysR substrate binding domain
scf18_112	Helix-turn-helix domain|AraC-like ligand binding domain
scf18_113	L-fucose isomerase, C-terminal domain|L-arabinose isomerase
scf18_114	Periplasmic binding protein domain
scf18_115	ABC transporter
scf18_116	Branched-chain amino acid transport system / permease component
scf18_117	X-Pro dipeptidyl-peptidase (S15 family)|X-Pro dipeptidyl-peptidase C-terminal non-catalytic domain
scf18_118	Response regulator receiver domain
scf18_119	Histidine kinase|Histidine kinase-, DNA gyrase B-, and HSP90-like ATPase
scf18_12	PAS fold|Diguanylate cyclase, GGDEF domain|5TMR of 5TMR-LYT
scf18_120	Periplasmic binding protein domain
scf18_121	ABC transporter
scf18_122	Branched-chain amino acid transport system / permease component
scf18_123	Branched-chain amino acid transport system / permease component
scf18_124	SMP-30/Gluconolaconase/LRE-like region
scf18_125	Glycosyl hydrolases family 38 N-terminal domain|Alpha mannosidase middle domain|Glycosyl hydrolases family 38 C-terminal domain
scf18_127	D-mannose binding lectin
scf18_129	impB/mucB/samB family
scf18_13	Aldo/keto reductase family
scf18_130	impB/mucB/samB family C-terminal domain
scf18_133	Winged helix-turn-helix DNA-binding|Lrp/AsnC ligand binding domain
scf18_134	D-isomer specific 2-hydroxyacid dehydrogenase, catalytic domain|D-isomer specific 2-hydroxyacid dehydrogenase, NAD binding domain
scf18_135	Dimerisation domain|O-methyltransferase
scf18_136	Sugar (and other) transporter
[truncated: 3,884 more rows]

## Sheet: 1002 Biological Process GO
Gene	Biological_Processs
scf1_10	oxidation-reduction process
scf1_100	metabolic process|Entner-Doudoroff pathway through 6-phosphogluconate
scf1_102	transport
scf1_103	carbohydrate metabolic process
scf1_104	transport
scf1_105	transport
scf1_106	transport
scf1_107	regulation of transcription, DNA-templated
scf1_108	oxidation-reduction process
scf1_11	oxidation-reduction process
scf1_110	biosynthetic process
scf1_115	protein targeting|bacterial-type flagellum assembly
scf1_116	protein secretion|bacterial-type flagellum assembly
scf1_117	protein secretion|bacterial-type flagellum assembly
scf1_119	mRNA catabolic process|negative regulation of bacterial-type flagellum assembly
scf1_12	regulation of transcription, DNA-templated
scf1_120	bacterial-type flagellum organization
scf1_121	bacterial-type flagellum-dependent cell motility
scf1_122	bacterial-type flagellum assembly
scf1_123	bacterial-type flagellum-dependent cell motility
scf1_124	phosphorelay signal transduction system|regulation of transcription, DNA-templated
scf1_130	bacterial-type flagellum-dependent cell motility
scf1_131	bacterial-type flagellum-dependent cell motility
scf1_132	bacterial-type flagellum-dependent cell motility
scf1_133	bacterial-type flagellum-dependent cell motility
scf1_135	protein secretion
scf1_136	chemotaxis|bacterial-type flagellum-dependent cell motility
scf1_137	bacterial-type flagellum-dependent cell motility
scf1_139	bacterial-type flagellum-dependent cell motility
scf1_14	phosphate ion transport
scf1_141	bacterial-type flagellum-dependent cell motility
scf1_142	bacterial-type flagellum-dependent cell motility
scf1_143	bacterial-type flagellum-dependent cell motility
scf1_144	bacterial-type flagellum-dependent cell motility
scf1_146	biosynthetic process|protein secretion by the type III secretion system|bacterial-type flagellum assembly|bacterial-type flagellum organization
scf1_147	bacterial-type flagellum-dependent cell motility
scf1_148	transport
scf1_15	rRNA processing
scf1_150	chemotaxis|bacterial-type flagellum-dependent cell motility
scf1_151	chemotaxis|bacterial-type flagellum-dependent cell motility
scf1_152	protein secretion|protein transport|bacterial-type flagellum assembly
scf1_154	regulation of transcription, DNA-templated
scf1_155	regulation of transcription, DNA-templated
scf1_156	bacterial-type flagellum-dependent cell motility
scf1_158	chemotaxis
scf1_159	phosphorelay signal transduction system
scf1_16	glutathione biosynthetic process|cellular modified amino acid biosynthetic process
scf1_160	phosphorelay signal transduction system|chemotaxis
scf1_162	chemotaxis|signal transduction
scf1_163	phosphorelay signal transduction system|chemotaxis|signal transduction
scf1_164	phosphorelay signal transduction system
scf1_166	signal transduction
scf1_170	cation transport|potassium ion transport|transmembrane transport
scf1_172	intracellular protein transport
scf1_173	signal transduction
scf1_174	phosphorelay signal transduction system
scf1_175	regulation of transcription, DNA-templated
scf1_176	phosphorelay signal transduction system
scf1_177	regulation of transcription, DNA-templated|signal transduction
scf1_178	phosphorelay signal transduction system
scf1_179	phosphorelay signal transduction system|signal transduction
scf1_182	oxidation-reduction process
scf1_186	double-strand break repair via nonhomologous end joining
scf1_187	DNA repair|DNA recombination
scf1_188	double-strand break repair via nonhomologous end joining
scf1_19	regulation of transcription, DNA-templated
scf1_190	regulation of transcription, DNA-templated
scf1_192	transport
scf1_193	transport
scf1_194	metabolic process
scf1_195	peptide transport
scf1_196	peptide transport
scf1_197	metabolic process
scf1_203	proteolysis
scf1_205	transmembrane transport
scf1_206	transport
scf1_208	lipid metabolic process|metabolic process
scf1_209	phosphorelay signal transduction system|regulation of transcription, DNA-templated
scf1_212	signal transduction
scf1_213	arsenite transport
scf1_222	translational initiation
scf1_225	histidine biosynthetic process|metabolic process|oxidation-reduction process
scf1_227	UDP-N-acetylgalactosamine biosynthetic process
scf1_23	purine nucleotide biosynthetic process|oxidation-reduction process
scf1_237	galactose metabolic process
scf1_238	biosynthetic process
scf1_239	transport
scf1_240	phosphorelay signal transduction system|signal transduction
scf1_242	transmembrane transport
scf1_244	metabolic process
scf1_246	regulation of transcription, DNA-templated
scf1_247	fatty acid metabolic process|metabolic process|oxidation-reduction process
scf1_248	metabolic process
scf1_249	metabolic process|oxidation-reduction process
scf1_25	transport|transmembrane transport
scf1_250	DNA repair|base-excision repair
scf1_254	riboflavin biosynthetic process|oxidation-reduction process
scf1_260	oxidation-reduction process
scf1_266	drug transmembrane transport|transmembrane transport
scf1_267	'de novo' pyrimidine nucleobase biosynthetic process|oxidation-reduction process
scf1_27	RNA methylation|methylation
scf1_270	phosphorelay signal transduction system|regulation of transcription, DNA-templated
scf1_276	signal transduction
scf1_280	transport
scf1_281	transmembrane transport
scf1_283	2'-deoxyribonucleotide metabolic process
scf1_284	homocysteine biosynthetic process
scf1_287	protein folding
scf1_288	cellular amino acid metabolic process|ornithine metabolic process
scf1_289	arginine metabolic process
scf1_29	phosphorelay signal transduction system|regulation of transcription, DNA-templated
scf1_291	phosphorelay signal transduction system|regulation of transcription, DNA-templated|phosphate ion transport
scf1_292	cellular phosphate ion homeostasis|negative regulation of phosphate metabolic process
scf1_293	phosphate ion transmembrane transport
scf1_294	transport|phosphate ion transmembrane transport
scf1_295	transport|phosphate ion transport
scf1_297	phosphorelay signal transduction system|signal transduction
scf1_298	phosphorus metabolic process
scf1_30	phosphorelay signal transduction system|regulation of transcription, DNA-templated
scf1_300	oxidation-reduction process
scf1_301	DNA recombination|DNA integration
scf1_303	DNA recombination
scf1_318	transmembrane transport
scf1_319	transport|transmembrane transport
scf1_321	regulation of transcription, DNA-templated
scf1_324	monosaccharide metabolic process
scf1_327	transport
scf1_328	oxidation-reduction process
scf1_329	copper ion homeostasis
scf1_330	regulation of transcription, DNA-templated
scf1_331	transport
scf1_332	transport
scf1_334	transport
scf1_337	metabolic process
scf1_338	gluconeogenesis|glycolytic process
scf1_339	trehalose biosynthetic process
scf1_34	nucleotide-sugar biosynthetic process
scf1_341	pyrimidine nucleotide biosynthetic process|nucleoside metabolic process
scf1_347	pyrimidine nucleobase biosynthetic process
scf1_35	GDP-mannose metabolic process
scf1_350	transport
scf1_353	monosaccharide metabolic process
scf1_357	phosphorelay signal transduction system|regulation of transcription, DNA-templated|protein transport
scf1_36	nucleotide-sugar metabolic process
scf1_360	oxidation-reduction process
scf1_369	DNA methylation
scf1_372	signal transduction
scf1_373	tRNA processing
scf1_374	protein insertion into membrane
scf1_376	regulation of transcription, DNA-templated
scf1_38	metabolic process
scf1_381	DNA-templated transcription, initiation|regulation of transcription, DNA-templated
scf1_382	arginine biosynthetic process
scf1_384	lipid metabolic process|oxidation-reduction process
scf1_387	DNA repair|regulation of transcription, DNA-templated
scf1_388	chlorophyll biosynthetic process|oxidation-reduction process
scf1_389	metabolic process
scf1_392	lysine biosynthetic process via diaminopimelate
scf1_393	metabolic process|lysine biosynthetic process via diaminopimelate
scf1_395	pseudouridine synthesis|RNA modification
scf1_396	biosynthetic process|conversion of methionyl-tRNA to N-formyl-methionyl-tRNA
scf1_398	regulation of transcription, DNA-templated
scf1_4	DNA repair|base-excision repair
scf1_400	signal transduction
scf1_402	D-ribose metabolic process
scf1_404	regulation of transcription, DNA-templated
scf1_405	signal transduction
scf1_406	transport|phosphoenolpyruvate-dependent sugar phosphotransferase system
scf1_407	primary metabolic process
scf1_408	DNA-templated transcription, initiation|regulation of transcription, DNA-templated
scf1_409	transmembrane transport
scf1_412	proteolysis
scf1_413	DNA recombination|regulation of transcription, DNA-templated
scf1_418	RNA processing
scf1_419	proteolysis
scf1_420	phosphorelay signal transduction system|signal transduction
scf1_422	metabolic process|oxidation-reduction process
scf1_423	mismatch repair
scf1_425	nitrogen compound metabolic process
scf1_429	signal transduction
scf1_430	phosphorelay signal transduction system|regulation of transcription, DNA-templated
scf1_431	transport
scf1_432	transmembrane transport
scf1_434	regulation of transcription, DNA-templated
scf1_439	tRNA aminoacylation for protein translation|tryptophanyl-tRNA aminoacylation
scf1_440	response to stress
scf1_441	iron-sulfur cluster assembly
scf1_442	tRNA threonylcarbamoyladenosine modification
scf1_444	regulation of transcription, DNA-templated
scf1_445	metabolic process
scf1_446	tRNA modification
scf1_448	rRNA processing
scf1_449	oxidation-reduction process
scf1_450	nitrogen compound metabolic process|lipoprotein biosynthetic process
scf1_452	S-adenosylmethionine biosynthetic process
scf1_453	tRNA modification
scf1_457	protein folding
scf1_458	regulation of transcription, DNA-templated
scf1_459	tRNA processing
scf1_461	nucleoside triphosphate catabolic process
scf1_462	porphyrin-containing compound biosynthetic process|oxidation-reduction process
scf1_463	oxidation-reduction process
scf1_464	DNA replication initiation|regulation of DNA replication
scf1_465	translation
scf1_466	metabolic process
scf1_467	DNA repair|base-excision repair|nucleotide-excision repair
scf1_469	ubiquinone biosynthetic process
scf1_472	metabolic process
scf1_478	transmembrane transport
scf1_479	regulation of transcription, DNA-templated
scf1_48	carbohydrate biosynthetic process
scf1_481	coenzyme A biosynthetic process|pantothenate catabolic process
scf1_483	regulation of transcription, DNA-templated
scf1_484	transmembrane transport
scf1_485	proteolysis
scf1_486	metabolic process
scf1_488	transport|protein secretion by the type I secretion system|transmembrane transport
scf1_489	protein transport
scf1_492	translational termination
scf1_493	dUTP metabolic process
scf1_497	amino acid transport
scf1_498	cysteine biosynthetic process from serine
scf1_501	glutathione biosynthetic process
scf1_504	metabolic process
scf1_505	DNA replication
scf1_509	'de novo' pyrimidine nucleobase biosynthetic process|metabolic process|'de novo' UMP biosynthetic process
scf1_51	biosynthetic process
scf1_513	dephosphorylation
scf1_515	tRNA processing|queuosine biosynthetic process
scf1_526	nucleoside metabolic process
scf1_527	purine nucleotide biosynthetic process|GMP biosynthetic process
scf1_528	riboflavin biosynthetic process|oxidation-reduction process
scf1_530	regulation of transcription, DNA-templated
scf1_531	regulation of transcription, DNA-templated
scf1_535	DNA repair
scf1_537	metabolic process
scf1_542	proteolysis
scf1_544	regulation of transcription, DNA-templated
scf1_546	DNA catabolic process
scf1_550	polysaccharide biosynthetic process|transport
scf1_556	regulation of transcription, DNA-templated
scf1_559	phenylalanyl-tRNA aminoacylation
scf1_560	phenylalanyl-tRNA aminoacylation|tRNA aminoacylation
scf1_561	translation
scf1_562	translation
scf1_563	translational initiation
scf1_566	oxidation-reduction process
scf1_569	regulation of DNA repair
scf1_57	biosynthetic process|extracellular polysaccharide biosynthetic process
scf1_571	metabolic process
scf1_574	thiamine metabolic process
scf1_576	metabolic process
scf1_580	pathogenesis
scf1_594	lipid biosynthetic process
scf1_598	carbohydrate metabolic process
scf1_60	DNA-templated transcription, initiation|regulation of transcription, DNA-templated
scf1_601	'de novo' IMP biosynthetic process|biosynthetic process
scf1_605	regulation of transcription, DNA-templated
scf1_607	transport
scf1_608	transport
scf1_612	proteolysis|protein metabolic process
scf1_614	amino acid transport
scf1_617	transport
scf1_62	metabolic process
scf1_620	protein secretion
scf1_627	metabolic process|nucleotide metabolic process|cellular metabolic compound salvage
scf1_628	adenine catabolic process
scf1_629	uracil salvage
scf1_63	C-terminal protein methylation
scf1_631	pyrimidine nucleobase metabolic process|pyrimidine nucleoside metabolic process|metabolic process
scf1_632	deoxyribonucleotide catabolic process
scf1_633	nucleobase-containing compound metabolic process|nucleoside metabolic process
scf1_634	cytidine deamination
scf1_635	transport
scf1_636	transport
scf1_64	oxidation-reduction process
scf1_643	NAD biosynthetic process|nicotinate nucleotide biosynthetic process
scf1_645	oxidation-reduction process
scf1_646	peptide transport
scf1_647	transport
scf1_648	transport
scf1_65	carbohydrate metabolic process
scf1_650	proteolysis
scf1_651	methylglyoxal biosynthetic process
scf1_652	glycolytic process|glucose 6-phosphate metabolic process
scf1_653	transport|transmembrane transport
scf1_654	lysine biosynthetic process via diaminopimelate|oxidation-reduction process
scf1_655	glycolytic process
scf1_656	regulation of transcription, DNA-templated
scf1_657	organic phosphonate transport|organic phosphonate metabolic process
scf1_658	organic phosphonate metabolic process
scf1_659	organic phosphonate metabolic process
scf1_66	peptide transport
scf1_660	organic phosphonate catabolic process
scf1_665	organic phosphonate catabolic process
scf1_666	5-phosphoribose 1-diphosphate biosynthetic process
scf1_669	nucleobase-containing compound metabolic process|DNA replication
scf1_67	peptide transport
scf1_670	regulation of transcription, DNA-templated
scf1_672	metabolic process
scf1_676	protein folding
scf1_677	protein folding|response to heat
scf1_68	transport
scf1_680	DNA repair
scf1_683	metabolic process|oxidation-reduction process
scf1_686	transmembrane transport
scf1_689	L-phenylalanine biosynthetic process
scf1_69	transport
scf1_695	DNA replication
scf1_698	DNA repair|DNA recombination
scf1_702	ribosomal small subunit biogenesis
scf1_703	DNA-templated transcription, termination|regulation of DNA-templated transcription, termination|transcription antitermination
scf1_705	translational initiation
scf1_707	rRNA processing
scf1_708	pseudouridine synthesis|RNA processing|RNA modification
scf1_710	translation
scf1_711	RNA processing|mRNA catabolic process
scf1_713	fatty acid biosynthetic process|oxidation-reduction process
scf1_714	metabolic process
scf1_715	fatty acid biosynthetic process
scf1_716	regulation of transcription, DNA-templated
scf1_72	proteolysis
scf1_723	nucleobase-containing compound metabolic process
scf1_724	translation
scf1_726	nucleobase-containing compound metabolic process
scf1_727	regulation of transcription, DNA-templated
scf1_728	gamma-aminobutyric acid metabolic process
scf1_729	metabolic process|gamma-aminobutyric acid catabolic process|oxidation-reduction process
scf1_731	glucuronate catabolic process
scf1_732	oxidation-reduction process
scf1_737	transport
scf1_738	transport
scf1_74	metabolic process|oxidation-reduction process
scf1_740	oxidation-reduction process
scf1_741	regulation of transcription, DNA-templated
scf1_742	oxidation-reduction process
scf1_744	transport
scf1_745	metabolic process|oxidation-reduction process
scf1_746	transport
scf1_747	transport
scf1_750	metabolic process|oxidation-reduction process
scf1_753	metabolic process|oxidation-reduction process
scf1_754	metabolic process|oxidation-reduction process
scf1_756	regulation of transcription, DNA-templated
scf1_758	substituted mannan metabolic process
scf1_76	regulation of transcription, DNA-templated
scf1_761	galactose metabolic process
scf1_764	regulation of transcription, DNA-templated
scf1_80	regulation of transcription, DNA-templated|signal transduction
scf1_81	lipid metabolic process|metabolic process
scf1_83	transport
scf1_84	transport
scf1_85	transport|polyamine transport
scf1_87	regulation of transcription, DNA-templated
scf1_88	carboxylic acid metabolic process
scf1_90	regulation of transcription, DNA-templated
scf1_92	signal transduction
scf1_93	signal transduction
scf1_95	oxidation-reduction process
scf1_96	glutamine biosynthetic process|nitrogen compound metabolic process
scf1_97	oxidation-reduction process
scf1_98	glucose metabolic process|oxidation-reduction process
scf1_99	carbohydrate metabolic process|pentose-phosphate shunt
scf10_102	metabolic process|oxidation-reduction process
scf10_103	transport
scf10_104	transport
scf10_106	transport
scf10_107	regulation of transcription, DNA-templated
scf10_110	transport
scf10_112	response to stress
scf10_118	regulation of transcription, DNA-templated|carbohydrate derivative metabolic process
scf10_120	carbohydrate transport
scf10_123	regulation of transcription, DNA-templated
scf10_124	carbohydrate metabolic process
scf10_126	regulation of transcription, DNA-templated
scf10_127	oxidation-reduction process
scf10_128	pectin catabolic process
scf10_131	oxidation-reduction process
scf10_133	amino acid transmembrane transport
scf10_135	regulation of barrier septum assembly|cell division
scf10_137	cell morphogenesis|regulation of cell cycle|regulation of cell septum assembly
scf10_138	signal transduction
scf10_139	oxidation-reduction process
scf10_14	transport
scf10_141	oxidation-reduction process
scf10_144	oxidation-reduction process
scf10_145	'de novo' IMP biosynthetic process|biosynthetic process
scf10_146	glutamine biosynthetic process|nitrogen compound metabolic process
scf10_147	glutamate biosynthetic process|oxidation-reduction process
scf10_148	metabolic process|oxidation-reduction process
scf10_15	transport
scf10_151	regulation of transcription, DNA-templated
scf10_152	tetrahydrofolate metabolic process|oxidation-reduction process
scf10_153	tetrahydrofolate metabolic process
scf10_154	tetrahydrofolate metabolic process|oxidation-reduction process
scf10_156	carbohydrate catabolic process
scf10_158	regulation of transcription, DNA-templated
scf10_16	oxidation-reduction process
scf10_167	NAD biosynthetic process|pyridine nucleotide biosynthetic process
scf10_168	NAD biosynthetic process|oxidation-reduction process
scf10_169	NAD biosynthetic process
scf10_17	oxidation-reduction process
scf10_171	pantothenate biosynthetic process
scf10_172	oxidation-reduction process
scf10_173	oxidation-reduction process
scf10_174	lipid metabolic process
scf10_175	regulation of transcription, DNA-templated
scf10_177	metabolic process|cobalamin biosynthetic process
scf10_178	metabolic process|cobalamin biosynthetic process
scf10_180	metabolic process|cobalamin biosynthetic process
scf10_181	metabolic process|cobalamin biosynthetic process
scf10_182	cobalamin biosynthetic process
scf10_183	oxidation-reduction process
scf10_184	metabolic process|cobalamin biosynthetic process
scf10_191	DNA-templated transcription, initiation|regulation of transcription, DNA-templated
scf10_193	regulation of transcription, DNA-templated|positive regulation of transcription, DNA-templated
scf10_194	cation transport
scf10_196	carbohydrate metabolic process
scf10_197	peptidoglycan biosynthetic process
scf10_199	oxidation-reduction process
scf10_2	response to copper ion
scf10_201	phosphorelay signal transduction system
scf10_203	transport|transmembrane transport
scf10_204	transmembrane transport
scf10_205	regulation of transcription, DNA-templated
scf10_206	regulation of transcription, DNA-templated
scf10_208	transport|transmembrane transport
scf10_209	transport|transmembrane transport
scf10_21	transport|siderophore transport
scf10_211	transport
scf10_215	regulation of transcription, DNA-templated
scf10_216	oxidation-reduction process
scf10_217	phosphorelay signal transduction system|signal transduction
scf10_22	regulation of transcription, DNA-templated
scf10_220	electron transport coupled proton transport
scf10_221	aerobic electron transport chain
scf10_222	aerobic respiration|oxidation-reduction process
scf10_223	electron transport chain|oxidation-reduction process
scf10_224	transmembrane transport
scf10_226	transport|transmembrane transport
scf10_23	metabolic process
scf10_230	transport
scf10_231	transport
scf10_233	peptide transport
scf10_234	cyclic nucleotide biosynthetic process|intracellular signal transduction
scf10_235	oxidation-reduction process
scf10_239	oxidation-reduction process
scf10_24	carbohydrate metabolic process
scf10_25	rhamnose metabolic process
scf10_26	transport
scf10_27	transport
scf10_29	rhamnose transport
scf10_3	oxidation-reduction process
scf10_30	regulation of transcription, DNA-templated
scf10_34	oxidation-reduction process
scf10_35	DNA-templated transcription, initiation|regulation of transcription, DNA-templated
scf10_38	regulation of transcription, DNA-templated
scf10_39	regulation of transcription, DNA-templated
scf10_48	metabolic process
scf10_49	regulation of transcription, DNA-templated
scf10_5	cell redox homeostasis|oxidation-reduction process
scf10_54	peptide transport
scf10_56	transport
scf10_57	transport
scf10_59	carbohydrate metabolic process
scf10_61	thiamine biosynthetic process
scf10_62	thiamine biosynthetic process
scf10_63	thiamine biosynthetic process
scf10_69	DNA integration
scf10_7	metabolic process|oxidation-reduction process
scf10_70	transposition, DNA-mediated
scf10_76	transport
scf10_77	transport
scf10_80	peptide transport
scf10_82	regulation of transcription, DNA-templated
scf10_83	regulation of transcription, DNA-templated
scf10_84	transport|transmembrane transport
scf10_86	tricarboxylic acid cycle|aspartate metabolic process
scf10_87	oxidation-reduction process
scf10_88	oxidation-reduction process
scf10_89	amino acid transport
scf10_9	regulation of transcription, DNA-templated
scf10_90	regulation of transcription, DNA-templated
scf10_93	transmembrane transport
scf10_95	regulation of transcription, DNA-templated
scf102_1	DNA integration
scf106_2	transport
scf107_1	transmembrane transport
scf11_1	regulation of transcription, DNA-templated
scf11_10	regulation of transcription, DNA-templated|histidine metabolic process|negative regulation of transcription, DNA-templated
scf11_101	phosphorelay signal transduction system|regulation of transcription, DNA-templated
scf11_102	phosphorelay signal transduction system|signal transduction
scf11_105	transport
scf11_106	transport
scf11_110	nitrogen compound metabolic process
scf11_111	urea metabolic process|urea catabolic process
scf11_116	nitrogen compound metabolic process
scf11_119	protein folding|protein complex assembly|enzyme active site formation|urea metabolic process
scf11_12	transport
scf11_120	nitrogen compound metabolic process
scf11_121	nitrogen compound metabolic process
scf11_122	transport
scf11_123	transmembrane transport
scf11_124	thiamine biosynthetic process
scf11_125	transport
scf11_126	transport
scf11_13	transport
scf11_131	metabolic process
scf11_132	negative regulation of transcription, DNA-templated
scf11_133	phosphorelay signal transduction system|regulation of transcription, DNA-templated|detection of visible light|protein-chromophore linkage
scf11_135	regulation of transcription, DNA-templated
scf11_136	oxidation-reduction process
scf11_139	regulation of transcription, DNA-templated
scf11_140	RNA processing
scf11_142	translational termination
scf11_144	oxidation-reduction process
scf11_145	oxidation-reduction process
scf11_147	phosphorelay signal transduction system|DNA-templated transcription, initiation|regulation of transcription, DNA-templated
scf11_149	DNA-templated transcription, initiation|regulation of transcription, DNA-templated
scf11_155	iron ion transport
scf11_158	transport
scf11_16	transport
scf11_169	metabolic process|oxidation-reduction process
scf11_18	transport
scf11_181	polysaccharide biosynthetic process|polysaccharide metabolic process|biosynthetic process
scf11_182	carbohydrate metabolic process|organic substance metabolic process
scf11_183	DNA repair|base-excision repair
scf11_188	oxidation-reduction process
scf11_19	transport
scf11_191	polysaccharide transport
scf11_193	extracellular carbohydrate transport|lipopolysaccharide biosynthetic process|extracellular polysaccharide biosynthetic process
scf11_197	transport|protein secretion by the type I secretion system|transmembrane transport
scf11_198	protein transport
scf11_201	dolichol-linked oligosaccharide biosynthetic process
scf11_213	carbohydrate metabolic process
scf11_226	transport|transmembrane transport
scf11_228	carbohydrate metabolic process|oligosaccharide biosynthetic process|nodulation
scf11_232	regulation of transcription, DNA-templated
scf11_236	transport
scf11_24	galactitol metabolic process
scf11_242	potassium ion transmembrane transport
scf11_244	DNA integration
scf11_246	transport
scf11_247	D-xylose transport
scf11_27	oxidation-reduction process
scf11_28	oxidation-reduction process
scf11_30	oxidation-reduction process
scf11_31	oxidation-reduction process
scf11_32	oxidation-reduction process
scf11_33	oxidation-reduction process
scf11_34	oxidation-reduction process
scf11_35	oxidation-reduction process
scf11_36	oxidation-reduction process
scf11_37	ATP synthesis coupled electron transport|oxidation-reduction process
scf11_38	ATP synthesis coupled electron transport|oxidation-reduction process
scf11_42	ATP synthesis coupled electron transport|oxidation-reduction process
scf11_43	oxidation-reduction process
scf11_44	transport
scf11_46	carbohydrate derivative metabolic process
scf11_47	transport
scf11_48	transport
scf11_49	transport
scf11_52	transport
scf11_53	glycerophosphodiester transmembrane transport|transport|glycerol-3-phosphate transport
scf11_6	biosynthetic process
scf11_60	metabolic process|oxidation-reduction process
scf11_62	transport
scf11_63	transmembrane transport
scf11_64	cation transport|transmembrane transport
scf11_66	regulation of transcription, DNA-templated
scf11_68	base-excision repair
scf11_71	regulation of transcription, DNA-templated
scf11_72	metabolic process
scf11_73	transmembrane transport
scf11_74	transport
scf11_75	metabolic process
scf11_78	purine nucleotide biosynthetic process
scf11_8	oxidation-reduction process
scf11_80	DNA-templated transcription, initiation|regulation of transcription, DNA-templated|response to heat
scf11_81	pseudouridine synthesis|RNA modification
scf11_83	RNA processing
scf11_87	phosphorelay signal transduction system
scf11_88	phosphorelay signal transduction system|regulation of transcription, DNA-templated
scf11_9	regulation of transcription, DNA-templated
scf11_94	phosphatidylinositol phosphorylation
scf11_95	transport
scf11_96	transport
scf112_1	homophilic cell adhesion via plasma membrane adhesion molecules
scf12_10	oxidation-reduction process
scf12_100	metabolic process|biosynthetic process
scf12_103	oxidation-reduction process
scf12_104	metabolic process|gamma-aminobutyric acid catabolic process|oxidation-reduction process
scf12_105	transport
scf12_106	transport
scf12_107	transport
scf12_110	metabolic process|oxidation-reduction process
scf12_111	oxidation-reduction process
scf12_115	regulation of transcription, DNA-templated
scf12_116	oxidation-reduction process
scf12_118	taurine transport
scf12_120	transport
scf12_133	trehalose biosynthetic process
scf12_134	regulation of transcription, DNA-templated
scf12_137	transport
scf12_14	cellular amino acid metabolic process
scf12_141	oxidation-reduction process
scf12_142	transport
scf12_147	translation
scf12_15	oxidation-reduction process
scf12_150	regulation of transcription, DNA-templated
scf12_153	phosphorus metabolic process
scf12_154	oxidation-reduction process
scf12_155	transport
scf12_156	transport
scf12_157	transport
scf12_160	regulation of transcription, DNA-templated
scf12_161	regulation of transcription, DNA-templated
scf12_168	carbohydrate metabolic process
scf12_169	biosynthetic process
scf12_170	regulation of transcription, DNA-templated
scf12_172	transport
scf12_173	transport
scf12_178	metabolic process
scf12_182	transport
scf12_183	transport
scf12_186	regulation of transcription, DNA-templated
scf12_187	oxidation-reduction process
scf12_188	transport
scf12_19	metabolic process
scf12_196	transport
scf12_197	transport
scf12_2	oxidation-reduction process
scf12_201	phosphorelay signal transduction system
scf12_202	phosphorelay signal transduction system|regulation of transcription, DNA-templated
scf12_204	transport|transmembrane transport
scf12_205	signal transduction
scf12_206	oxidation-reduction process
scf12_209	transport
scf12_211	oxidation-reduction process
scf12_212	carbohydrate metabolic process
scf12_214	metabolic process|oxidation-reduction process
scf12_215	oxidation-reduction process
scf12_216	regulation of transcription, DNA-templated
scf12_219	DNA-templated transcription, initiation|regulation of transcription, DNA-templated
scf12_22	metabolic process|oxidation-reduction process
scf12_220	metabolic process
scf12_23	metabolic process
scf12_26	regulation of transcription, DNA-templated
scf12_27	oxidation-reduction process
scf12_28	oxidation-reduction process
scf12_3	transport
scf12_32	metabolic process|oxidation-reduction process
scf12_33	cellular amino acid metabolic process|oxidation-reduction process
scf12_34	metabolic process|oxidation-reduction process
scf12_35	metabolic process|lysine biosynthetic process via diaminopimelate
scf12_36	tricarboxylic acid cycle
scf12_4	transport
scf12_40	oxidation-reduction process
scf12_41	regulation of transcription, DNA-templated
scf12_42	metabolic process|oxidation-reduction process
scf12_43	DNA integration
scf12_49	cell redox homeostasis|oxidation-reduction process
scf12_50	metabolic process
scf12_51	metabolic process
scf12_52	metabolic process|branched-chain amino acid catabolic process
scf12_53	metabolic process|oxidation-reduction process
scf12_54	metabolic process
scf12_56	regulation of transcription, DNA-templated
scf12_57	metabolic process|oxidation-reduction process
scf12_6	peptide transport
scf12_62	transport
scf12_63	signal transduction
scf12_64	phosphorelay signal transduction system|regulation of transcription, DNA-templated
scf12_65	transmembrane transport
scf12_66	transport
scf12_68	oxidation-reduction process
scf12_7	regulation of transcription, DNA-templated
scf12_70	carbohydrate metabolic process
scf12_72	peptide transport
scf12_73	peptide transport
scf12_74	transport
scf12_75	transport
scf12_77	regulation of transcription, DNA-templated
scf12_78	carbohydrate metabolic process
scf12_80	regulation of transcription, DNA-templated
scf12_81	metabolic process
scf12_82	regulation of transcription, DNA-templated
scf12_84	transport
scf12_85	transport
scf12_86	transport
scf12_87	transport
scf12_88	oxidation-reduction process
scf12_89	regulation of transcription, DNA-templated|biosynthetic process
scf12_90	transport|polyamine transport
scf12_92	transport
scf12_93	transport
scf12_95	carbohydrate derivative metabolic process
scf120_1	regulation of transcription, DNA-templated
scf124_1	glutamine biosynthetic process|nitrogen compound metabolic process
scf125_1	protein secretion by the type IV secretion system
scf13_102	oxidation-reduction process
scf13_106	transport
scf13_107	transport
scf13_108	transport
scf13_109	lipid metabolic process
scf13_110	regulation of transcription, DNA-templated
scf13_111	phosphatidylinositol phosphorylation|inositol phosphate dephosphorylation
scf13_112	lipid metabolic process
scf13_116	transport
scf13_117	transport
scf13_119	regulation of transcription, DNA-templated
scf13_122	transport
scf13_123	transport
scf13_124	transport
scf13_125	transport
scf13_126	phosphatidylinositol phosphorylation|inositol phosphate dephosphorylation
scf13_127	transport
scf13_128	transport
scf13_129	transport
scf13_131	oxidation-reduction process
scf13_132	regulation of transcription, DNA-templated
scf13_136	transport
scf13_137	transport
scf13_142	metabolic process
scf13_145	protein folding
scf13_146	response to stress
scf13_147	oxidation-reduction process
scf13_150	regulation of transcription, DNA-templated
scf13_151	transport
scf13_152	transport
scf13_153	transport
scf13_158	peptide transport
scf13_159	transport
scf13_160	transport
scf13_161	proteolysis
scf13_162	regulation of transcription, DNA-templated
scf13_163	proteolysis
scf13_171	transmembrane transport
scf13_172	regulation of transcription, DNA-templated
scf13_174	metabolic process|oxidation-reduction process
scf13_176	oxidation-reduction process
scf13_177	cellular aromatic compound metabolic process|catechol-containing compound metabolic process|oxidation-reduction process
scf13_179	thiamine biosynthetic process
scf13_180	oxidation-reduction process
scf13_182	thiamine biosynthetic process
scf13_183	thiamine biosynthetic process
scf13_186	transport
scf13_187	DNA-templated transcription, initiation|regulation of transcription, DNA-templated
scf13_189	glycerol-3-phosphate metabolic process|oxidation-reduction process
scf13_19	regulation of transcription, DNA-templated
scf13_191	carbohydrate metabolic process
scf13_192	oxidation-reduction process
scf13_24	biosynthetic process
scf13_30	lipopolysaccharide biosynthetic process
scf13_31	GDP-mannose metabolic process
scf13_38	cellular protein modification process|response to antibiotic
scf13_4	protein transport
scf13_40	regulation of transcription, DNA-templated
scf13_42	peptide transport
scf13_43	peptide transport
scf13_44	transport
scf13_45	transport
scf13_47	metabolic process
scf13_49	oxidation-reduction process
scf13_5	proteolysis|transport|transmembrane transport
scf13_50	oxidation-reduction process
scf13_51	carbohydrate metabolic process|glycerol-3-phosphate metabolic process
scf13_54	transport
scf13_55	transport
scf13_56	transport
scf13_58	glycerol-3-phosphate metabolic process|oxidation-reduction process
scf13_59	regulation of transcription, DNA-templated
scf13_61	regulation of transcription, DNA-templated
scf13_67	carbohydrate metabolic process
scf13_68	glucuronate catabolic process
scf13_69	regulation of transcription, DNA-templated
scf13_79	transmembrane transport
scf13_81	methionine transport
scf13_82	transport
scf13_83	metabolic process
scf13_84	metabolic process
scf13_86	metabolic process|oxidation-reduction process
scf13_89	regulation of transcription, DNA-templated
scf13_90	transport
scf13_91	transport
scf13_92	transport
scf13_93	transport
scf13_96	oxidation-reduction process
scf13_97	aerobic electron transport chain
scf13_98	transport|transmembrane transport
scf13_99	transport|cysteine transport|transmembrane transport
scf14_100	tRNA processing
scf14_101	phosphatidylinositol phosphorylation|inositol phosphate dephosphorylation
scf14_102	phosphatidylinositol phosphorylation|inositol phosphate dephosphorylation
scf14_104	transmembrane transport
scf14_105	transport|transmembrane transport
scf14_106	cell redox homeostasis
scf14_110	'de novo' IMP biosynthetic process
scf14_112	regulation of transcription, DNA-templated|biosynthetic process
scf14_115	'de novo' IMP biosynthetic process
scf14_116	tRNA splicing, via endonucleolytic cleavage and ligation
scf14_118	purine nucleotide biosynthetic process|cobalamin biosynthetic process
scf14_122	transmembrane transport
scf14_124	purine ribonucleotide biosynthetic process
scf14_127	carbohydrate metabolic process|metabolic process
scf14_135	oxidation-reduction process
scf14_137	tRNA aminoacylation for protein translation|tyrosyl-tRNA aminoacylation
scf14_138	amino sugar metabolic process|peptidoglycan turnover
scf14_143	iron-sulfur cluster assembly
scf14_145	transport
scf14_146	iron-sulfur cluster assembly
scf14_147	cysteine metabolic process
scf14_149	protein maturation by iron-sulfur cluster transfer
scf14_150	bacterial-type flagellum-dependent cell motility
scf14_151	peptidoglycan catabolic process|cell wall macromolecule catabolic process
scf14_152	glycine metabolic process|glycine catabolic process|oxidation-reduction process
scf14_153	glycine decarboxylation via glycine cleavage system
scf14_154	glycine catabolic process
scf14_159	pseudouridine synthesis|RNA modification
scf14_16	transport
scf14_160	metabolic process
scf14_161	proton-transporting ATP synthase complex assembly
scf14_18	metabolic process
scf14_19	carbohydrate metabolic process
scf14_2	Mo-molybdopterin cofactor biosynthetic process
scf14_21	Mo-molybdopterin cofactor biosynthetic process
scf14_25	regulation of transcription, DNA-templated
scf14_3	Mo-molybdopterin cofactor biosynthetic process
scf14_33	tricarboxylic acid cycle|fumarate metabolic process
scf14_35	metabolic process
scf14_36	pentose-phosphate shunt, non-oxidative branch
scf14_40	glutathione metabolic process|cell redox homeostasis|oxidation-reduction process
scf14_42	aromatic amino acid family biosynthetic process
scf14_43	transport|transmembrane transport
scf14_45	metabolic process
scf14_47	nitrogen compound metabolic process|NAD biosynthetic process
scf14_49	biosynthetic process|aromatic amino acid family biosynthetic process
scf14_52	ubiquinone biosynthetic process|oxidation-reduction process
scf14_54	metabolic process|oxidation-reduction process
scf14_56	oxidation-reduction process
scf14_6	regulation of transcription, DNA-templated
scf14_61	transport
scf14_66	proteolysis
scf14_68	metabolic process
scf14_69	lipid transport|lipoprotein metabolic process
scf14_7	transport
scf14_70	phosphorelay signal transduction system
scf14_73	folic acid-containing compound biosynthetic process|pteridine-containing compound metabolic process|cellular metabolic process
scf14_74	folic acid-containing compound metabolic process
scf14_75	folic acid-containing compound biosynthetic process
scf14_8	carbohydrate metabolic process
scf14_82	bacterial-type flagellum organization
scf14_83	phosphorelay signal transduction system|regulation of transcription, DNA-templated|signal transduction
scf14_87	DNA repair
scf14_88	alanyl-tRNA aminoacylation|tRNA aminoacylation
scf14_89	regulation of transcription, DNA-templated
scf14_92	isocitrate metabolic process|oxidation-reduction process
scf14_95	RNA processing
scf14_96	nitrogen compound metabolic process|metabolic process|peptidoglycan biosynthetic process
scf14_98	translation
scf14_99	glutamine metabolic process
scf15_10	transport
scf15_100	phosphorelay signal transduction system|regulation of transcription, DNA-templated
scf15_101	phosphorelay signal transduction system
scf15_102	phosphorelay signal transduction system|regulation of transcription, DNA-templated
scf15_103	signal transduction
scf15_109	regulation of transcription, DNA-templated
scf15_110	transport
scf15_111	transport
scf15_112	transport
scf15_113	transport
scf15_115	metabolic process|oxidation-reduction process
scf15_117	oxidation-reduction process
scf15_119	metabolic process|oxidation-reduction process
scf15_121	regulation of transcription, DNA-templated|biosynthetic process
scf15_123	ectoine transport
scf15_124	transport
scf15_125	transport
scf15_126	nitrogen compound metabolic process
scf15_130	metabolic process
scf15_131	signal transduction
scf15_134	transport
scf15_135	transport
scf15_137	regulation of transcription, DNA-templated
scf15_139	transport
scf15_140	transport
scf15_146	potassium ion transport
scf15_15	carbohydrate metabolic process
scf15_16	transport
scf15_17	transport
scf15_18	transport
scf15_2	transport
scf15_20	regulation of transcription, DNA-templated
scf15_21	regulation of transcription, DNA-templated
scf15_23	transmembrane transport
scf15_24	transmembrane transport
scf15_25	transport
scf15_27	transmembrane transport
scf15_29	metal ion transport|transmembrane transport
scf15_34	carbohydrate metabolic process
scf15_35	carbohydrate metabolic process
scf15_36	carbohydrate metabolic process|glycogen biosynthetic process
scf15_38	cellular amino acid metabolic process|biosynthetic process
scf15_43	transmembrane transport
scf15_44	transmembrane transport
scf15_46	metal ion transport
scf15_49	phosphorelay signal transduction system|signal transduction
scf15_5	regulation of transcription, DNA-templated
scf15_50	phosphorelay signal transduction system|signal transduction
scf15_51	carbohydrate metabolic process|trehalose biosynthetic process
scf15_52	carbohydrate metabolic process
scf15_6	regulation of transcription, DNA-templated
scf15_7	carbohydrate metabolic process
scf15_71	transport
scf15_72	transport
scf15_74	metabolic process
scf15_77	regulation of transcription, DNA-templated
scf15_79	transport
scf15_80	transport
scf15_81	peptide transport
scf15_84	regulation of transcription, DNA-templated
scf15_86	metabolic process
scf15_89	regulation of transcription, DNA-templated|histidine metabolic process|negative regulation of transcription, DNA-templated
scf15_9	transport
scf15_91	transport
scf15_94	transport
scf15_95	transport
scf15_99	regulation of transcription, DNA-templated
scf16_10	cellular aromatic compound metabolic process|aromatic compound catabolic process|oxidation-reduction process
scf16_100	superoxide metabolic process|oxidation-reduction process
scf16_103	regulation of transcription, DNA-templated
scf16_11	cellular aromatic compound metabolic process|3,4-dihydroxybenzoate catabolic process|oxidation-reduction process
scf16_112	oxidation-reduction process
scf16_113	transport
scf16_117	respiratory electron transport chain
scf16_12	oxidation-reduction process
scf16_120	electron transport chain
scf16_121	cyclic nucleotide biosynthetic process|intracellular signal transduction
scf16_126	transport
scf16_128	regulation of transcription, DNA-templated
scf16_13	beta-ketoadipate pathway
scf16_130	transport
scf16_131	transport
scf16_132	transport
scf16_133	transport
scf16_134	double-strand break repair via nonhomologous end joining
scf16_135	double-strand break repair via nonhomologous end joining
scf16_136	DNA repair|DNA recombination
scf16_137	DNA repair|DNA recombination
scf16_14	regulation of transcription, DNA-templated|3,4-dihydroxybenzoate catabolic process|positive regulation of transcription, DNA-templated
scf16_140	peptide metabolic process|metabolic process
scf16_142	transport
scf16_143	transport|sulfate transport
scf16_144	transport|sulfate transport
scf16_145	sulfate transport
scf16_146	transport
scf16_147	transport
scf16_148	phosphorelay signal transduction system|regulation of transcription, DNA-templated
scf16_149	phosphorelay signal transduction system|response to stress|signal transduction
scf16_150	potassium ion transport
scf16_151	potassium ion transport
scf16_152	potassium ion transport
scf16_153	regulation of ATPase activity
scf16_25	histidine catabolic process
scf16_26	histidine catabolic process to glutamate and formamide
scf16_28	regulation of transcription, DNA-templated|histidine metabolic process|negative regulation of transcription, DNA-templated
scf16_29	regulation of transcription, DNA-templated|histidine metabolic process|negative regulation of transcription, DNA-templated
scf16_3	cyclic nucleotide biosynthetic process|intracellular signal transduction
scf16_31	transport
scf16_32	transport
scf16_38	oxidation-reduction process
scf16_43	regulation of transcription, DNA-templated
scf16_44	carbohydrate metabolic process|oxidation-reduction process
scf16_46	transport
scf16_47	transport
scf16_48	peptide transport
scf16_49	carbohydrate metabolic process|oxidation-reduction process
scf16_5	carbohydrate metabolic process
scf16_52	proteolysis
scf16_59	cyclic nucleotide biosynthetic process|intracellular signal transduction
scf16_60	metabolic process
scf16_62	cyclic nucleotide biosynthetic process|intracellular signal transduction
scf16_64	DNA restriction-modification system
scf16_7	metabolic process
scf16_72	peptide transport
scf16_73	transport
scf16_74	transport
scf16_76	L-arabinose metabolic process
scf16_79	regulation of transcription, DNA-templated
scf16_80	regulation of transcription, DNA-templated|positive regulation of transcription, DNA-templated|3,4-dihydroxybenzoate metabolic process
scf16_81	metabolic process
scf16_82	metabolic process
scf16_83	metabolic process|3,4-dihydroxybenzoate catabolic process
scf16_86	transmembrane transport
scf16_88	carbohydrate metabolic process|glycogen catabolic process
scf16_89	DNA topological change
scf16_9	3,4-dihydroxybenzoate catabolic process
scf16_96	nickel cation transmembrane transport
scf16_97	transmembrane transport
scf16_98	chromate transport
scf17_10	response to stress
scf17_100	negative regulation of transcription, DNA-templated
scf17_104	proteolysis
scf17_105	dTDP biosynthetic process
scf17_108	tRNA aminoacylation for protein translation|methionyl-tRNA aminoacylation
scf17_13	cation transport
scf17_16	response to stress
scf17_23	cation transport|magnesium ion transport
scf17_24	regulation of transcription, DNA-templated
scf17_27	metabolic process
scf17_28	oxidation-reduction process
scf17_29	regulation of transcription, DNA-templated
scf17_30	transport
scf17_31	transport
scf17_34	glycolytic process
scf17_37	oxidation-reduction process
scf17_40	metabolic process|oxidation-reduction process
scf17_41	tricarboxylic acid cycle|carbon fixation
scf17_42	regulation of transcription, DNA-templated
scf17_43	metabolic process|oxidation-reduction process
scf17_44	fatty acid metabolic process|oxidation-reduction process
scf17_45	oxidation-reduction process
scf17_47	gluconeogenesis
scf17_5	cellular protein modification process|lipoate biosynthetic process
scf17_50	proteolysis
scf17_53	proteolysis
scf17_58	lipid metabolic process|metabolic process
scf17_59	histidine biosynthetic process
scf17_60	tetrahydrofolate biosynthetic process
scf17_61	iron-sulfur cluster assembly
scf17_64	tRNA aminoacylation for protein translation|threonyl-tRNA aminoacylation|tRNA aminoacylation
scf17_65	metabolic process
scf17_7	regulation of transcription, DNA-templated
scf17_75	DNA topological change
scf17_77	glycolytic process|metabolic process
scf17_78	protein secretion
scf17_79	pyrimidine nucleotide biosynthetic process
scf17_80	response to stress
scf17_84	cyclic nucleotide biosynthetic process|intracellular signal transduction
scf17_87	molybdopterin cofactor biosynthetic process
scf17_88	Mo-molybdopterin cofactor biosynthetic process
scf17_89	metabolic process
scf17_90	tryptophan biosynthetic process|metabolic process
scf18_10	transport
scf18_100	transport
scf18_101	transport
scf18_103	regulation of transcription, DNA-templated
scf18_104	phosphorelay signal transduction system|regulation of transcription, DNA-templated
scf18_105	signal transduction
scf18_11	transport
scf18_13	regulation of transcription, DNA-templated
scf18_15	oxidation-reduction process
scf18_16	aromatic compound catabolic process|oxidation-reduction process
scf18_17	regulation of transcription, DNA-templated
scf18_2	formaldehyde catabolic process
scf18_21	proline biosynthetic process|metabolic process|oxidation-reduction process
scf18_25	regulation of transcription, DNA-templated
scf18_26	metabolic process|oxidation-reduction process
scf18_27	transport
scf18_3	metabolic process|formaldehyde catabolic process
scf18_30	transport
scf18_31	transport
scf18_32	transport
scf18_39	regulation of transcription, DNA-templated
scf18_4	regulation of transcription, DNA-templated
scf18_40	metabolic process|oxidation-reduction process
scf18_41	oxidation-reduction process
scf18_42	metabolic process|oxidation-reduction process
scf18_43	metabolic process
scf18_44	signal transduction
scf18_45	oxidation-reduction process
scf18_48	oxidation-reduction process
scf18_5	metabolic process
scf18_50	oxidation-reduction process
scf18_51	oxidation-reduction process
scf18_53	peptide transport
scf18_54	transport
scf18_55	transport
scf18_57	metabolic process
scf18_6	metabolic process|oxidation-reduction process
scf18_62	oxidation-reduction process
scf18_63	regulation of transcription, DNA-templated
scf18_65	metabolic process
scf18_66	oxidation-reduction process
scf18_67	metabolic process|gamma-aminobutyric acid catabolic process|oxidation-reduction process
scf18_68	oxidation-reduction process
scf18_69	metabolic process|oxidation-reduction process
scf18_7	oxidation-reduction process
scf18_71	oxidation-reduction process
scf18_72	arginine biosynthetic process|metabolic process
scf18_76	regulation of transcription, DNA-templated
scf18_78	oxidation-reduction process
scf18_8	transport
scf18_80	protein refolding
scf18_81	protein folding
scf18_87	phosphorelay signal transduction system|signal transduction
scf18_9	glycine betaine transport
scf18_91	transport
scf18_95	transport
scf18_96	transport
scf19_15	oxidation-reduction process
scf19_21	transport
scf19_22	transport
scf19_24	regulation of transcription, DNA-templated
scf19_25	lipid metabolic process
scf19_26	transport
scf19_27	glycerophosphodiester transmembrane transport|transport|glycerol-3-phosphate transport
scf19_28	transport
scf19_33	protein secretion
scf19_40	transport
scf19_5	metabolic process
scf19_50	regulation of transcription, DNA-templated
scf19_51	regulation of transcription, DNA-templated
scf19_53	cellular aromatic compound metabolic process
scf19_56	transport
scf19_6	regulation of transcription, DNA-templated
scf19_60	DNA-templated transcription, initiation|regulation of transcription, DNA-templated
scf19_62	transport
scf19_69	regulation of transcription, DNA-templated
scf19_70	thiamine biosynthetic process
scf19_72	transport
scf19_74	oxidation-reduction process
scf19_77	regulation of transcription, DNA-templated
scf19_79	transport
scf19_8	regulation of transcription, DNA-templated
scf19_80	transport
scf19_81	nitrogen compound metabolic process
scf19_82	metabolic process
scf19_84	metabolic process
scf19_86	regulation of transcription, DNA-templated
scf19_89	regulation of transcription, DNA-templated
scf19_9	glutathione catabolic process
scf19_90	transport
scf19_91	transport
scf19_92	transport
scf2_1	transmembrane transport
scf2_101	metabolic process
scf2_106	regulation of transcription, DNA-templated
scf2_117	response to stress
scf2_119	metabolic process
scf2_120	response to stress
scf2_146	peptidoglycan catabolic process|cell wall macromolecule catabolic process
scf2_153	regulation of transcription, DNA-templated
scf2_154	regulation of transcription, DNA-templated
scf2_156	pathogenesis
scf2_157	oxidation-reduction process
scf2_161	sulfur compound metabolic process
scf2_162	metabolic process|sulfate reduction
scf2_163	metabolic process|cysteine biosynthetic process|oxidation-reduction process
scf2_166	regulation of transcription, DNA-templated
scf2_170	glycine betaine biosynthetic process from choline|oxidation-reduction process
scf2_171	metabolic process|glycine betaine biosynthetic process from choline|oxidation-reduction process
scf2_174	regulation of transcription, DNA-templated
scf2_176	oxidation-reduction process
scf2_179	regulation of transcription, DNA-templated
scf2_186	regulation of transcription, DNA-templated
scf2_192	regulation of transcription, DNA-templated
scf2_193	signal transduction
scf2_194	lipid metabolic process
scf2_197	DNA repair|DNA recombination
scf2_198	proteolysis
scf2_2	oxidation-reduction process
scf2_201	regulation of transcription, DNA-templated
scf2_203	translation
scf2_205	regulation of transcription, DNA-templated
scf2_206	response to oxidative stress
scf2_207	regulation of transcription, DNA-templated
scf2_218	glucose metabolic process|oxidation-reduction process
scf2_219	regulation of transcription, DNA-templated
scf2_222	transport
scf2_223	transport
scf2_224	transport
scf2_226	metabolic process|oxidation-reduction process
scf2_228	oxidation-reduction process
scf2_233	protein phosphorylation|signal transduction
scf2_234	phosphorelay signal transduction system|regulation of transcription, DNA-templated
scf2_235	phosphorelay signal transduction system
scf2_237	oxidation-reduction process
scf2_238	metabolic process
scf2_239	regulation of transcription, DNA-templated
scf2_240	transmembrane transport
scf2_241	transport|transmembrane transport
scf2_242	cyclic nucleotide biosynthetic process|intracellular signal transduction
scf2_243	NAD biosynthetic process
scf2_246	transmembrane transport
scf2_249	metabolic process
scf2_251	superoxide metabolic process|oxidation-reduction process
scf2_255	amino acid transport
scf2_256	electron transport chain
scf2_260	regulation of transcription, DNA-templated
scf2_261	cation transport|transmembrane transport
scf2_263	oxidation-reduction process
scf2_265	transport|transmembrane transport
scf2_27	regulation of transcription, DNA-templated
scf2_270	proteolysis
scf2_272	carbohydrate metabolic process
scf2_273	oxidation-reduction process
scf2_277	response to stress
scf2_282	protein folding
scf2_283	protein refolding
scf2_292	response to oxidative stress|protein repair|oxidation-reduction process
scf2_298	cation transport
scf2_299	ion transmembrane transport
scf2_300	monovalent inorganic cation transport|proton transport
scf2_301	regulation of transcription, DNA-templated
scf2_305	signal transduction
scf2_307	signal transduction
scf2_318	lipid metabolic process
scf2_325	regulation of transcription, DNA-templated|biosynthetic process
scf2_327	regulation of transcription, DNA-templated
scf2_333	chitin catabolic process|cell wall macromolecule catabolic process
scf2_335	transmembrane transport
scf2_337	phosphorelay signal transduction system|regulation of transcription, DNA-templated
scf2_338	signal transduction
scf2_341	protein-heme linkage|cytochrome complex assembly
scf2_342	heme transport|cytochrome complex assembly
scf2_344	proteolysis
scf2_345	phosphorelay signal transduction system|regulation of transcription, DNA-templated
scf2_346	signal transduction
scf2_348	signal transduction
scf2_349	proteolysis
scf2_35	metabolic process
scf2_357	transport
scf2_358	transmembrane transport
scf2_362	oxidation-reduction process
scf2_366	cation transport|magnesium ion transport
scf2_367	transmembrane transport
scf2_369	glutamine biosynthetic process|nitrogen compound metabolic process
scf2_376	DNA-templated transcription, initiation|regulation of transcription, DNA-templated
scf2_381	nucleoside metabolic process|AMP salvage
scf2_385	biosynthetic process
scf2_388	regulation of transcription, DNA-templated
scf2_392	drug transmembrane transport|transmembrane transport
scf2_394	inositol catabolic process
scf2_396	inositol catabolic process
scf2_398	regulation of transcription, DNA-templated|carbohydrate derivative metabolic process
scf2_399	metabolic process|oxidation-reduction process
scf2_400	oxidation-reduction process
scf2_401	transport
scf2_404	metabolic process|lysine biosynthetic process via diaminopimelate
scf2_407	transcription, DNA-templated
scf2_408	guanosine tetraphosphate metabolic process
scf2_411	fatty acid biosynthetic process
scf2_412	proteolysis
scf2_413	RNA processing|rRNA catabolic process
scf2_415	regulation of transcription, DNA-templated
scf2_416	phosphorelay signal transduction system
scf2_417	DNA repair|DNA recombination
scf2_423	superoxide metabolic process|oxidation-reduction process
scf2_424	transmembrane transport
scf2_43	regulation of transcription, DNA-templated
scf2_435	phospholipid biosynthetic process
scf2_436	phospholipid biosynthetic process
scf2_437	transport|transmembrane transport
scf2_440	transport
scf2_441	leucine biosynthetic process|carboxylic acid metabolic process
scf2_442	proteolysis
scf2_443	metabolic process
scf2_444	metabolic process
scf2_445	metabolic process
scf2_446	tRNA aminoacylation for protein translation|cysteinyl-tRNA aminoacylation
scf2_447	peptidoglycan catabolic process|cell wall macromolecule catabolic process
scf2_449	purine nucleobase biosynthetic process|nucleoside metabolic process
scf2_450	toxin biosynthetic process
scf2_451	DNA repair
scf2_452	amino acid transport
scf2_453	alanine metabolic process
scf2_454	DNA replication
scf2_455	translation
scf2_457	translation
scf2_458	translation
scf2_460	metabolic process
scf2_461	fatty acid biosynthetic process|oxidation-reduction process
scf2_462	fatty acid biosynthetic process
scf2_463	fatty acid biosynthetic process|metabolic process
scf2_466	purine nucleotide metabolic process
scf2_467	rRNA processing
scf2_468	oxidation-reduction process
scf2_470	response to organic substance|lipopolysaccharide transport|Gram-negative-bacterium-type cell outer membrane assembly|membrane organization
scf2_471	transmembrane transport
scf2_472	transmembrane transport
scf2_474	proteolysis|protein metabolic process
scf2_475	DNA replication
scf2_477	proteolysis
scf2_479	carbohydrate metabolic process
scf2_484	nucleoside diphosphate phosphorylation|GTP biosynthetic process|UTP biosynthetic process|CTP biosynthetic process
scf2_487	transport
scf2_488	Mo-molybdopterin cofactor biosynthetic process
scf2_489	Mo-molybdopterin cofactor biosynthetic process
scf2_49	potassium ion transport|transmembrane transport
scf2_490	phospholipid biosynthetic process
scf2_491	DNA repair
scf2_495	rRNA base methylation
scf2_496	oxidation-reduction process
scf2_498	organic phosphonate catabolic process
scf2_499	'de novo' IMP biosynthetic process|biosynthetic process
scf2_5	regulation of transcription, DNA-templated
scf2_50	sulfate transport|transmembrane transport
scf2_500	'de novo' IMP biosynthetic process
scf2_503	polyphosphate biosynthetic process
scf2_504	phosphorus metabolic process
scf2_506	cyclic nucleotide biosynthetic process|intracellular signal transduction
scf2_507	nucleobase-containing compound metabolic process|tRNA processing|cellular metabolic process
scf2_508	oxidation-reduction process
scf2_509	tRNA aminoacylation for protein translation
scf2_511	DNA topological change
scf2_512	response to stress
scf2_514	protein arginylation
scf2_516	tetrapyrrole biosynthetic process
scf2_518	regulation of transcription, DNA-templated
scf2_520	glycine biosynthetic process|tetrahydrofolate interconversion
scf2_521	negative regulation of transcription, DNA-templated
scf2_522	riboflavin biosynthetic process|oxidation-reduction process
scf2_523	oxidation-reduction process
scf2_524	biosynthetic process|extracellular polysaccharide biosynthetic process
scf2_526	nucleotide-sugar metabolic process
scf2_533	riboflavin biosynthetic process
scf2_534	DNA-templated transcription, termination|regulation of transcription, DNA-templated
scf2_535	proton transport
scf2_539	fatty acid biosynthetic process
scf2_540	fatty acid biosynthetic process|metabolic process
scf2_541	DNA recombination|regulation of transcription, DNA-templated
scf2_542	regulation of transcription, DNA-templated
scf2_543	phosphorelay signal transduction system
scf2_544	phosphorelay signal transduction system|signal transduction
scf2_547	UDP-glucose metabolic process|cellulose biosynthetic process
scf2_548	UDP-glucose metabolic process
scf2_549	carbohydrate metabolic process
scf2_551	metabolic process
scf2_560	transport
scf2_561	transport
scf2_565	polysaccharide transport
scf2_566	lipopolysaccharide biosynthetic process
scf2_569	heme a biosynthetic process|oxidation-reduction process
scf2_57	DNA repair|DNA recombination
scf2_571	arginine biosynthetic process|oxidation-reduction process
scf2_573	translation
scf2_574	translation
scf2_575	regulation of transcription, DNA-templated
scf2_577	metabolic process
scf2_581	cellular amino acid metabolic process
scf2_587	oxidation-reduction process
scf2_589	proteolysis
scf2_59	cyclic nucleotide biosynthetic process|intracellular signal transduction
scf2_590	protein folding
scf2_591	proteolysis|protein catabolic process
scf2_600	response to oxidative stress|oxidation-reduction process
scf2_602	oxidation-reduction process
scf2_603	oxidation-reduction process
scf2_604	oxidation-reduction process
scf2_606	oxidation-reduction process
scf2_608	oxidation-reduction process
scf2_609	oxidation-reduction process
scf2_611	oxidation-reduction process
scf2_612	oxidation-reduction process
scf2_613	oxidation-reduction process
scf2_614	oxidation-reduction process
scf2_615	ATP synthesis coupled electron transport|oxidation-reduction process
scf2_616	ATP synthesis coupled electron transport|oxidation-reduction process
scf2_617	ATP synthesis coupled electron transport|oxidation-reduction process
scf2_618	ATP synthesis coupled electron transport|oxidation-reduction process
scf2_619	cellular protein modification process
scf2_62	transport
scf2_623	tRNA aminoacylation for protein translation|prolyl-tRNA aminoacylation
scf2_624	lipoprotein transport
scf2_627	DNA replication
scf2_629	DNA repair
scf2_633	phosphorelay signal transduction system
scf2_634	phosphorelay signal transduction system
scf2_635	translation
scf2_636	transmembrane transport
scf2_638	RNA metabolic process
scf2_639	DNA topological change
scf2_64	signal transduction|cyclic nucleotide biosynthetic process|intracellular signal transduction
scf2_640	DNA mediated transformation
scf2_641	phospholipid biosynthetic process
scf2_642	pyrimidine nucleotide biosynthetic process
scf2_643	'de novo' pyrimidine nucleobase biosynthetic process|cellular amino acid metabolic process
scf2_644	metabolic process|oxidation-reduction process
scf2_646	RNA processing
scf2_647	peptidoglycan catabolic process
scf2_649	translational termination
scf2_650	lipid catabolic process
scf2_652	NADP biosynthetic process|metabolic process
scf2_656	RNA processing
scf2_657	translational elongation
scf2_66	transmembrane transport
scf2_660	protein targeting|intracellular protein transport|protein secretion
scf2_661	regulation of transcription, DNA-templated|regulation of DNA-templated transcription, elongation
scf2_662	translation
scf2_663	translation
scf2_664	ribosome biogenesis
scf2_665	translation
scf2_666	transcription, DNA-templated
scf2_667	transcription, DNA-templated
scf2_669	translation
scf2_67	regulation of transcription, DNA-templated
scf2_670	translation
scf2_671	translational elongation
scf2_672	translational elongation
scf2_673	translation
scf2_674	translation
scf2_675	translation
scf2_676	translation
scf2_677	translation
scf2_678	translation
scf2_679	translation
scf2_68	trehalose metabolic process|oligosaccharide metabolic process
scf2_680	translation
scf2_681	translation
scf2_682	translation
scf2_683	translation
scf2_684	translation
scf2_685	translation
scf2_686	translation
scf2_687	translation
scf2_688	translation
scf2_689	translation
scf2_69	transport
scf2_690	translation
scf2_691	translation
scf2_692	translation
scf2_693	translation
scf2_694	protein transport
scf2_695	nucleobase-containing compound metabolic process
scf2_696	translation
scf2_697	translation
scf2_698	transcription, DNA-templated
scf2_699	translation
scf2_7	oxidation-reduction process
scf2_70	transport
scf2_700	protein repair
scf2_701	protein repair|nitrate assimilation|oxidation-reduction process
scf2_702	metabolic process|branched-chain amino acid biosynthetic process
scf2_705	proteolysis
scf2_706	DNA replication|DNA repair|DNA recombination
scf2_71	transport
scf2_713	deoxyribonucleoside monophosphate catabolic process
scf2_714	metabolic process
scf2_716	transport
scf2_717	transport
scf2_719	metabolic process|oxidation-reduction process
scf2_72	transport
scf2_721	metabolic process
scf2_722	metabolic process
scf2_723	regulation of transcription, DNA-templated
scf2_725	oxidation-reduction process
scf2_726	signal transduction
scf2_728	regulation of transcription, DNA-templated
scf2_729	metabolic process
scf2_73	regulation of transcription, DNA-templated
scf2_730	metabolic process
scf2_731	metabolic process|oxidation-reduction process
scf2_732	transport
scf2_75	amino acid transport
scf2_77	DNA-templated transcription, initiation|regulation of transcription, DNA-templated
scf2_82	oxidation-reduction process
scf2_87	cyclic nucleotide biosynthetic process|intracellular signal transduction
scf2_89	regulation of transcription, DNA-templated
scf2_95	oxidation-reduction process
scf2_96	regulation of transcription, DNA-templated
scf2_97	regulation of transcription, DNA-templated
scf20_11	protein refolding
scf20_12	protein folding
scf20_14	riboflavin biosynthetic process
scf20_15	tRNA aminoacylation for protein translation|isoleucyl-tRNA aminoacylation
scf20_17	tRNA wobble adenosine to inosine editing
scf20_18	pseudouridine synthesis|RNA modification
scf20_19	rRNA methylation
scf20_20	lipid metabolic process|metabolic process
scf20_24	cation transport|potassium ion transport|transmembrane transport
scf20_25	proteolysis
scf20_26	phosphatidylinositol phosphorylation|inositol phosphate dephosphorylation
scf20_29	metabolic process
scf20_30	lipid A biosynthetic process
scf20_31	regulation of transcription, DNA-templated
scf20_32	transport
scf20_36	mismatch repair
scf20_37	phosphorelay signal transduction system
scf20_4	histidyl-tRNA aminoacylation
scf20_41	metabolic process
scf20_42	D-galactonate catabolic process
scf20_44	regulation of transcription, DNA-templated
scf20_45	regulation of transcription, DNA-templated
scf20_49	metal ion transport|transmembrane transport
scf20_5	histidine biosynthetic process
scf20_50	potassium ion transmembrane transport
scf20_53	ATP synthesis coupled proton transport
scf20_54	ATP synthesis coupled proton transport|ATP hydrolysis coupled proton transport
scf20_55	ATP synthesis coupled proton transport
scf20_56	ATP synthesis coupled proton transport
scf20_6	histidine biosynthetic process
scf20_61	Mo-molybdopterin cofactor biosynthetic process
scf20_62	terpenoid biosynthetic process
scf20_64	isoprenoid biosynthetic process
scf20_67	transport
scf20_68	proteolysis
scf20_70	glycyl-tRNA aminoacylation
scf20_74	aromatic amino acid family biosynthetic process
scf20_76	purine nucleobase biosynthetic process
scf20_78	signal transduction
scf20_80	arginyl-tRNA aminoacylation|glycyl-tRNA aminoacylation
scf20_85	ubiquinone biosynthetic process
scf20_88	oxidation-reduction process
scf20_91	aromatic compound catabolic process|oxidation-reduction process
scf20_92	pathogenesis
scf21_10	metabolic process|terpenoid biosynthetic process
scf21_14	DNA catabolic process
scf21_17	regulation of transcription, DNA-templated
scf21_18	fatty acid biosynthetic process
scf21_19	metabolic process
scf21_2	metal ion transport|transmembrane transport
scf21_20	transmembrane transport
scf21_21	regulation of transcription, DNA-templated
scf21_22	biotin transport
scf21_26	riboflavin biosynthetic process
scf21_27	aromatic amino acid family biosynthetic process
scf21_3	metabolic process|oxidation-reduction process
scf21_30	fatty acid biosynthetic process|oxidation-reduction process
scf21_31	protein folding
scf21_33	pyridoxine biosynthetic process
scf21_34	carbohydrate metabolic process
scf21_35	proteolysis
scf21_38	proteolysis
scf21_4	metabolic process
scf21_40	electron transport chain
scf21_41	transport|aerobic respiration|electron transport chain|oxidation-reduction process
scf21_42	heme O biosynthetic process
scf21_45	aerobic electron transport chain
scf21_51	isopentenyl diphosphate biosynthetic process, methylerythritol 4-phosphate pathway|dimethylallyl diphosphate biosynthetic process
scf21_52	threonine biosynthetic process
scf21_6	RNA processing
scf21_62	transmembrane transport
scf21_63	metal ion transport
scf21_7	methylation
scf21_72	metabolic process
scf21_73	transmembrane transport
scf21_74	regulation of transcription, DNA-templated
scf21_8	signal transduction
scf21_82	DNA methylation
scf21_84	metabolic process
scf21_85	DNA repair|base-excision repair
scf21_88	sister chromatid cohesion|chromosome condensation|chromosome organization
scf21_92	pyruvate metabolic process|phosphorylation
scf22_11	rRNA processing
scf22_12	tRNA wobble uridine modification|tRNA processing|oxidation-reduction process
scf22_13	tRNA modification
scf22_14	DNA-templated transcription, termination
scf22_16	porphyrin-containing compound biosynthetic process
scf22_19	shikimate metabolic process|oxidation-reduction process
scf22_20	coenzyme A biosynthetic process
scf22_21	DNA replication
scf22_22	protein transport|protein tetramerization
scf22_25	peptidoglycan turnover
scf22_28	DNA topological change
scf22_3	bacterial-type flagellum-dependent cell motility
scf22_31	metabolic process
scf22_35	tryptophan metabolic process|metabolic process
scf22_36	tryptophan biosynthetic process|tryptophan metabolic process
scf22_37	tryptophan metabolic process|metabolic process
scf22_38	fatty acid biosynthetic process
scf22_39	biosynthetic process|folic acid-containing compound biosynthetic process
scf22_4	metabolic process
scf22_40	glycerol ether metabolic process|cell redox homeostasis
scf22_44	tRNA threonylcarbamoyladenosine modification
scf22_45	signal transduction
scf22_46	S-adenosylhomocysteine catabolic process
scf22_48	phosphoenolpyruvate-dependent sugar phosphotransferase system
scf22_49	phosphorelay signal transduction system|regulation of carbohydrate metabolic process
scf22_50	signal transduction
scf22_51	phosphorelay signal transduction system|regulation of transcription, DNA-templated
scf22_52	gluconeogenesis
scf22_53	translational termination
scf22_54	DNA repair|oxidation-reduction process
scf22_55	metabolic process|coenzyme A biosynthetic process
scf22_56	histidine biosynthetic process
scf22_57	histidine biosynthetic process|metabolic process
scf22_58	histidine biosynthetic process|metabolic process
scf22_6	tRNA aminoacylation for protein translation|leucyl-tRNA aminoacylation
scf22_61	histidine biosynthetic process
scf22_63	histidine biosynthetic process
scf22_64	proteolysis|proteolysis involved in cellular protein catabolic process
scf22_68	oxidation-reduction process
scf22_69	glyoxylate cycle
scf22_7	Gram-negative-bacterium-type cell outer membrane assembly
scf22_72	phosphorelay signal transduction system
scf22_73	signal transduction
scf22_8	DNA replication
scf23_11	cell division
scf23_14	metabolic process
scf23_15	glutathione catabolic process
scf23_18	tyrosine biosynthetic process|oxidation-reduction process
scf23_19	histidine biosynthetic process|biosynthetic process
scf23_2	fatty acid metabolic process|oxidation-reduction process
scf23_20	metabolic process
scf23_21	methylglyoxal catabolic process to D-lactate via S-lactoyl-glutathione
scf23_25	translation
scf23_30	cobalamin biosynthetic process
scf23_34	oxidation-reduction process
scf23_35	aromatic amino acid family biosynthetic process
scf23_38	DNA recombination|DNA integration
scf23_39	fatty acid biosynthetic process
scf23_4	arginine biosynthetic process via ornithine
scf23_42	transport
scf23_45	regulation of transcription, DNA-templated
scf23_47	proteolysis
scf23_48	metabolic process
scf23_55	isoprenoid biosynthetic process|oxidation-reduction process
scf23_56	transport
scf23_58	transport
scf23_59	transport
scf23_6	lysine biosynthetic process via diaminopimelate
scf23_61	regulation of transcription, DNA-templated
scf23_62	biosynthetic process
scf23_8	phosphorelay signal transduction system
scf23_9	purine ribonucleoside salvage|nucleoside metabolic process
scf24_13	aerobic respiration|oxidation-reduction process
scf24_14	aerobic respiration|oxidation-reduction process
scf24_15	regulation of transcription, DNA-templated
scf24_16	phosphorelay signal transduction system|regulation of transcription, DNA-templated|signal transduction
scf24_19	porphyrin-containing compound biosynthetic process|oxidation-reduction process
scf24_21	phosphorelay signal transduction system|regulation of transcription, DNA-templated
scf24_22	D-ribose metabolic process
scf24_23	monosaccharide metabolic process
scf24_24	regulation of transcription, DNA-templated
scf24_25	transport
scf24_26	transport
scf24_28	transport
scf24_29	oxidation-reduction process
scf24_30	oxidation-reduction process
scf24_31	response to stress
scf24_32	oxidation-reduction process
scf24_33	response to stress
scf24_38	metabolic process
scf24_4	protein-heme linkage|cytochrome complex assembly
scf24_41	oxidation-reduction process
scf24_44	regulation of transcription, DNA-templated
scf24_45	regulation of transcription, DNA-templated
scf24_46	L-lysine catabolic process to acetate
scf24_47	fatty acid metabolic process|oxidation-reduction process
scf24_48	metabolic process|oxidation-reduction process
scf24_5	regulation of transcription, DNA-templated
scf24_50	metabolic process
scf24_52	transport
scf24_53	transport
scf24_54	peptide transport
scf24_7	cation transport|metal ion transport
scf24_9	oxidation-reduction process
scf25_14	cation transport|transmembrane transport
scf25_16	transmembrane transport
scf25_19	metabolic process
scf25_22	protein targeting|intracellular protein transport|protein import
scf25_24	arginine biosynthetic process
scf25_26	DNA repair
scf25_29	metabolic process
scf25_31	cell redox homeostasis
scf25_32	nitrogen compound metabolic process
scf25_34	ubiquinone biosynthetic process
scf25_35	cellular amino acid biosynthetic process|lysine biosynthetic process via diaminopimelate
scf25_36	phosphoenolpyruvate-dependent sugar phosphotransferase system|phosphorylation
scf25_37	translational termination
scf25_38	protein methylation
scf25_41	response to heat|protein processing|protein metabolic process
scf25_8	tRNA aminoacylation
scf25_9	DNA repair|base-excision repair
scf26_10	regulation of transcription, DNA-templated|metabolic process
scf26_19	carbohydrate metabolic process
scf26_22	oxidation-reduction process
scf26_23	metabolic process|oxidation-reduction process
scf26_24	glutamine biosynthetic process|nitrogen compound metabolic process
scf26_25	amino acid transmembrane transport
scf26_27	regulation of transcription, DNA-templated|carbohydrate derivative metabolic process
scf26_29	transport
scf26_30	transport
scf26_31	transport
scf26_32	transport
scf26_6	peptidoglycan catabolic process|cell wall macromolecule catabolic process
scf26_9	methionine metabolic process|methionine biosynthetic process|oxidation-reduction process
scf27_18	DNA methylation
scf27_22	oxidation-reduction process
scf27_4	oxidation-reduction process
scf27_7	metabolic process|transmembrane transport
scf28_11	oxidation-reduction process
scf28_12	metabolic process|oxidation-reduction process
scf28_17	regulation of transcription, DNA-templated
scf28_19	transport
scf28_2	phosphate ion transport
scf28_20	transport
scf28_21	glutathione catabolic process
scf28_24	oxidation-reduction process
scf29_1	biosynthetic process
scf29_10	phosphorelay signal transduction system
scf29_11	phosphorelay signal transduction system|regulation of transcription, DNA-templated
scf29_13	metabolic process
scf29_14	transport
scf29_17	regulation of transcription, DNA-templated
scf29_6	transport
scf29_7	transport
scf3_100	oxidation-reduction process
scf3_102	regulation of transcription, DNA-templated
scf3_103	phosphorelay signal transduction system
scf3_104	phosphorelay signal transduction system
scf3_109	transport
scf3_11	transport
scf3_110	oxidation-reduction process
scf3_113	transmembrane transport
scf3_115	phosphorelay signal transduction system
scf3_116	transmembrane transport
scf3_118	transport
scf3_119	transport
scf3_12	transport
scf3_121	transport
scf3_122	transport
scf3_123	glycerol metabolic process
scf3_124	glycerol metabolic process
scf3_125	phosphoenolpyruvate-dependent sugar phosphotransferase system
scf3_127	phosphoenolpyruvate-dependent sugar phosphotransferase system|phosphorylation
scf3_129	glycerol metabolic process
scf3_132	regulation of transcription, DNA-templated
scf3_136	response to oxidative stress
scf3_140	signal transduction
scf3_146	metabolic process
scf3_147	phosphorelay signal transduction system
scf3_150	cyclic nucleotide biosynthetic process|intracellular signal transduction
scf3_153	DNA repair|nucleotide-excision repair|SOS response
scf3_160	regulation of transcription, DNA-templated
scf3_161	tRNA dihydrouridine synthesis|tRNA processing|oxidation-reduction process
scf3_166	pathogenesis
scf3_168	signal transduction
scf3_169	phosphorelay signal transduction system|regulation of transcription, DNA-templated
scf3_174	cyclic nucleotide biosynthetic process|intracellular signal transduction
scf3_18	response to stress
scf3_184	transport|transmembrane transport
scf3_185	metabolic process
scf3_188	lysine biosynthetic process via diaminopimelate|oxidation-reduction process
scf3_191	carboxylic acid metabolic process
scf3_192	metabolic process
scf3_194	potassium ion transmembrane transport
scf3_195	cellular aromatic compound metabolic process|oxidation-reduction process
scf3_2	aromatic amino acid family metabolic process
scf3_202	transmembrane transport
scf3_203	regulation of transcription, DNA-templated
scf3_206	aerobic electron transport chain
scf3_207	aerobic electron transport chain
scf3_208	transport|aerobic respiration|electron transport chain|oxidation-reduction process
scf3_209	electron transport chain
scf3_217	regulation of transcription, DNA-templated
scf3_22	response to stress
scf3_225	response to stress
scf3_227	regulation of transcription, DNA-templated
scf3_228	lipid biosynthetic process|oxidation-reduction process
scf3_229	oxidation-reduction process
scf3_230	oxidation-reduction process
scf3_234	metabolic process
scf3_235	signal transduction
scf3_241	regulation of transcription, DNA-templated
scf3_243	response to oxidative stress
scf3_249	carbohydrate metabolic process|galactose metabolic process
scf3_25	oxidation-reduction process
scf3_250	transport
scf3_251	transport
scf3_252	transport
scf3_257	regulation of transcription, DNA-templated|biosynthetic process
scf3_258	phosphorelay signal transduction system
scf3_259	signal transduction
scf3_261	catabolic process
scf3_266	phosphatidylinositol phosphorylation|inositol phosphate dephosphorylation
scf3_267	lipid metabolic process
scf3_269	glycerophosphodiester transmembrane transport|transport|glycerol-3-phosphate transport
scf3_270	transport
scf3_274	oxidation-reduction process
scf3_275	regulation of transcription, DNA-templated
scf3_279	phosphorelay signal transduction system|regulation of transcription, DNA-templated
scf3_280	signal transduction
scf3_281	aspartate transport|L-glutamate transport
scf3_282	tricarboxylic acid cycle|aspartate metabolic process
scf3_287	cyclic nucleotide biosynthetic process|intracellular signal transduction
scf3_290	response to stress
scf3_291	riboflavin biosynthetic process
scf3_294	regulation of transcription, DNA-templated
scf3_299	cyclic nucleotide biosynthetic process|intracellular signal transduction
scf3_3	response to oxidative stress
scf3_304	metabolic process
scf3_306	C-terminal protein methylation
scf3_31	transport
scf3_310	regulation of transcription, DNA-templated
scf3_311	transmembrane transport
scf3_313	metal ion transport
scf3_317	chromate transport
scf3_319	oxidation-reduction process
scf3_320	chromate transport
scf3_324	biosynthetic process
scf3_329	transport
scf3_331	transport
scf3_334	regulation of transcription, DNA-templated
scf3_337	biosynthetic process
scf3_338	metabolic process|branched-chain amino acid metabolic process
scf3_339	metabolic process
scf3_340	branched-chain amino acid biosynthetic process|oxidation-reduction process
scf3_343	carbohydrate metabolic process
scf3_344	metabolic process
scf3_345	lipid metabolic process
scf3_346	glycerophosphodiester transmembrane transport|transport|glycerol-3-phosphate transport
scf3_347	transport
scf3_349	transport
scf3_35	signal transduction
scf3_350	DNA-templated transcription, initiation|regulation of transcription, DNA-templated
scf3_353	regulation of transcription, DNA-templated
scf3_354	oxidation-reduction process
scf3_356	oxidation-reduction process
scf3_357	pathogenesis
scf3_359	cellular amino acid metabolic process|nitrogen compound metabolic process|metabolic process
scf3_36	phospholipid biosynthetic process
scf3_362	transmembrane transport
scf3_365	pyridoxine biosynthetic process
scf3_366	regulation of transcription, DNA-templated
scf3_368	regulation of transcription, DNA-templated
scf3_369	oxidation-reduction process
scf3_37	nucleoside biosynthetic process|cobalamin biosynthetic process
scf3_372	transmembrane transport
scf3_375	DNA-templated transcription, initiation|regulation of transcription, DNA-templated
scf3_378	nitrogen compound metabolic process
scf3_379	nitrogen compound metabolic process
scf3_38	cobalamin biosynthetic process
scf3_383	amino acid transport
scf3_384	amino acid transport
scf3_386	branched-chain amino acid biosynthetic process
scf3_387	branched-chain amino acid biosynthetic process
scf3_389	metabolic process
scf3_390	amino acid transport
scf3_391	regulation of transcription, DNA-templated|biosynthetic process
scf3_392	tRNA processing
scf3_394	proteolysis
scf3_395	regulation of peptidase activity
scf3_397	glycine biosynthetic process|nucleotide biosynthetic process|oxidation-reduction process
scf3_398	dTMP biosynthetic process
scf3_4	signal transduction
scf3_403	oxidation-reduction process
scf3_405	regulation of transcription, DNA-templated
scf3_406	regulation of gene expression
scf3_407	regulation of transcription, DNA-templated
scf3_41	transmembrane transport
scf3_410	bacterial-type flagellum-dependent cell motility
scf3_411	transport
scf3_412	transmembrane transport
scf3_413	cyclic nucleotide biosynthetic process|intracellular signal transduction
scf3_421	metabolic process
scf3_423	riboflavin biosynthetic process|oxidation-reduction process
scf3_429	protein methylation
scf3_431	signal transduction
scf3_432	chemotaxis|signal transduction
scf3_436	DNA replication|DNA repair
scf3_438	DNA repair|DNA recombination
scf3_440	lipid A biosynthetic process
scf3_441	cytokinesis
scf3_442	cell cycle
scf3_443	cell septum assembly
scf3_446	oxidation-reduction process
scf3_447	biosynthetic process|peptidoglycan biosynthetic process
scf3_448	carbohydrate metabolic process|peptidoglycan biosynthetic process|lipid glycosylation
scf3_449	peptidoglycan biosynthetic process|cell division
scf3_45	carbohydrate metabolic process
scf3_450	regulation of cell shape|biosynthetic process|cell division
scf3_452	biosynthetic process|cell wall organization
scf3_453	regulation of cell shape|biosynthetic process|cell division
scf3_457	regulation of transcription, DNA-templated
scf3_458	oxidation-reduction process
scf3_459	oxidation-reduction process
scf3_461	peptidoglycan catabolic process
scf3_463	glycolytic process
scf3_464	amino acid transport
scf3_49	carbohydrate metabolic process
scf3_5	phosphorelay signal transduction system|regulation of transcription, DNA-templated
scf3_50	transport
scf3_51	transport
scf3_52	transport
scf3_54	regulation of transcription, DNA-templated
scf3_60	pentose-phosphate shunt|oxidation-reduction process
scf3_61	regulation of transcription, DNA-templated
scf3_66	oxidation-reduction process
scf3_67	metabolic process
scf3_68	metabolic process
scf3_7	cytochrome complex assembly|oxidation-reduction process
scf3_71	regulation of transcription, DNA-templated
scf3_74	cobalamin biosynthetic process
scf3_75	biosynthetic process
scf3_76	cobalamin biosynthetic process
scf3_77	porphyrin-containing compound biosynthetic process|metabolic process|oxidation-reduction process
scf3_79	cobalamin biosynthetic process
scf3_81	cobalamin biosynthetic process
scf3_82	biosynthetic process|cobalamin biosynthetic process
scf3_83	cobalamin biosynthetic process
scf3_84	cobalamin biosynthetic process|cofactor biosynthetic process
scf3_85	chloride transport|transmembrane transport
scf3_86	cyclic nucleotide biosynthetic process|intracellular signal transduction
scf3_87	cobalamin biosynthetic process
scf3_88	transport
scf3_90	response to toxic substance
scf3_91	regulation of transcription, DNA-templated
scf3_93	amino acid transport
scf3_94	regulation of transcription, DNA-templated
scf3_95	regulation of DNA-templated transcription, elongation
scf30_1	transport
scf30_11	transport
scf30_12	transport
scf30_2	transport
scf30_3	nitrogen compound metabolic process|metabolic process
scf30_7	methionine biosynthetic process|pteridine-containing compound metabolic process|cellular metabolic process
scf30_8	regulation of transcription, DNA-templated
scf31_10	oxidation-reduction process
scf31_11	regulation of transcription, DNA-templated
scf31_12	cation transport|metal ion transport
scf31_2	transmembrane transport
scf31_8	metabolic process|oxidation-reduction process
scf32_10	transmembrane transport
scf32_11	metabolic process|oxidation-reduction process
scf32_2	signal transduction
scf32_6	regulation of transcription, DNA-templated
scf32_8	phosphorelay signal transduction system|regulation of transcription, DNA-templated
scf32_9	phosphorelay signal transduction system
scf33_1	transport
scf33_5	cyclic nucleotide biosynthetic process|intracellular signal transduction
scf33_6	deoxyribonucleotide biosynthetic process|oxidation-reduction process
scf33_7	DNA replication|oxidation-reduction process
scf33_9	cell redox homeostasis
scf34_4	regulation of transcription, DNA-templated
scf34_5	peptidoglycan catabolic process|cell wall macromolecule catabolic process
scf35_3	DNA methylation on adenine
scf35_4	glutathione catabolic process
scf35_5	cation transport|potassium ion transport|transmembrane transport
scf36_3	transposition, DNA-mediated
scf36_4	transposition, DNA-mediated
scf39_1	viral entry into host cell
scf39_2	DNA replication
scf4_108	protein secretion by the type IV secretion system
scf4_11	porphyrin-containing compound biosynthetic process|oxidation-reduction process
scf4_112	transport|pathogenesis
scf4_113	unidirectional conjugation
scf4_132	carbohydrate derivative metabolic process
scf4_133	regulation of transcription, DNA-templated
scf4_136	phosphatidylinositol phosphorylation|inositol phosphate dephosphorylation
scf4_138	transport
scf4_139	transport
scf4_143	transport
scf4_144	transport
scf4_145	transport
scf4_148	signal transduction
scf4_151	metabolic process
scf4_153	lipid metabolic process
scf4_157	transposition, DNA-mediated
scf4_158	DNA integration
scf4_160	transport
scf4_161	transport
scf4_163	asparagine metabolic process
scf4_164	metabolic process
scf4_166	regulation of transcription, DNA-templated
scf4_168	tricarboxylic acid cycle
scf4_169	ethanol oxidation|oxidation-reduction process
scf4_170	metabolic process|formaldehyde catabolic process
scf4_171	menaquinone biosynthetic process
scf4_173	transposition, DNA-mediated
scf4_174	aerobic respiration|oxidation-reduction process
scf4_178	oxidation-reduction process
scf4_18	nitrogen compound metabolic process|oxidation-reduction process
scf4_180	metal ion transport
scf4_181	cation transport
scf4_183	regulation of transcription, DNA-templated
scf4_184	regulation of transcription, DNA-templated
scf4_185	DNA integration
scf4_186	phosphate-containing compound metabolic process
scf4_187	metabolic process|acetyl-CoA biosynthetic process from acetate
scf4_189	metabolic process
scf4_193	carbohydrate metabolic process
scf4_196	transposition, DNA-mediated
scf4_197	transposition, DNA-mediated
scf4_198	carbohydrate metabolic process
scf4_20	regulation of transcription, DNA-templated
scf4_209	oxidation-reduction process
scf4_211	poly-hydroxybutyrate biosynthetic process
scf4_212	DNA integration
scf4_217	oxidation-reduction process
scf4_218	metabolic process|gamma-aminobutyric acid catabolic process|oxidation-reduction process
scf4_219	regulation of transcription, DNA-templated
scf4_221	transport
scf4_222	transport
scf4_225	regulation of transcription, DNA-templated
scf4_227	negative regulation of transcription, DNA-templated
scf4_232	amine catabolic process
scf4_239	thiamine biosynthetic process
scf4_240	oxidation-reduction process
scf4_242	thiamine biosynthetic process
scf4_245	glycerol ether metabolic process|cell redox homeostasis
scf4_247	protein complex assembly|nitrogen fixation|oxidation-reduction process
scf4_248	protein complex assembly|nitrogen fixation|oxidation-reduction process
scf4_249	nitrogen fixation|oxidation-reduction process
scf4_25	carbohydrate metabolic process
scf4_250	nitrogen fixation|oxidation-reduction process
scf4_251	nitrogen fixation|oxidation-reduction process
scf4_254	oxidation-reduction process
[truncated: 784 more rows]

## Sheet: 1002 PFam Domains
Gene	PFam_Domains
scf1_1	Aldo/keto reductase family
scf1_10	FAD binding domain|FAD linked oxidases, C-terminal domain
scf1_100	Dehydratase family
scf1_102	TOBE domain|ABC transporter
scf1_103	Alpha amylase, catalytic domain
scf1_104	Binding-protein-dependent transport system inner membrane component
scf1_105	Binding-protein-dependent transport system inner membrane component
scf1_106	Bacterial extracellular solute-binding protein
scf1_107	Periplasmic binding protein-like domain|Bacterial regulatory proteins, lacI family
scf1_108	Tetrahydrofolate dehydrogenase/cyclohydrolase, NAD(P)-binding domain|Tetrahydrofolate dehydrogenase/cyclohydrolase, catalytic domain
scf1_11	FAD linked oxidases, C-terminal domain|FAD binding domain
scf1_110	Glycosyl transferase WecB/TagA/CpsF family
scf1_113	Rod binding protein
scf1_115	Bacterial export proteins, family 1
scf1_116	FHIPEP family
scf1_117	Bacterial export proteins, family 3
scf1_118	Flagellar hook capping protein - N-terminal region
scf1_119	Flagellar protein FlbT
scf1_12	Bacterial regulatory helix-turn-helix protein, lysR family|LysR substrate binding domain
scf1_120	Flagellar protein FlaF
scf1_121	Bacterial flagellin C-terminal helical region|Bacterial flagellin N-terminal helical region
scf1_122	Flagellar basal body rod FlgEFG protein C-terminal
scf1_123	Flagellar basal body rod FlgEFG protein C-terminal|Flagellar basal body protein FlaE|Flagella basal body rod protein
scf1_124	Transcriptional regulatory protein, C terminal
scf1_125	Transglycosylase SLT domain
scf1_126	Flagellar hook-length control protein FliK
scf1_128	Membrane MotB of proton-channel complex MotA/MotB|OmpA family
scf1_13	NUDIX domain
scf1_130	Bacterial flagellin N-terminal helical region|Bacterial flagellin C-terminal helical region
scf1_131	Bacterial flagellin N-terminal helical region|Bacterial flagellin C-terminal helical region
scf1_132	Bacterial flagellin N-terminal helical region|Bacterial flagellin C-terminal helical region
scf1_133	Bacterial flagellin N-terminal helical region|Bacterial flagellin C-terminal helical region
scf1_134	Glycosyl transferase family 41
scf1_135	FliP family
scf1_136	Flagellar basal body-associated protein FliL
scf1_137	Flagellar L-ring protein
scf1_139	Flagellar P-ring protein
scf1_14	Phosphate transporter family
scf1_140	Chaperone for flagella basal body P-ring formation
scf1_141	Flagella basal body rod protein|Flagellar basal body rod FlgEFG protein C-terminal
scf1_142	Flagellar hook-basal body complex protein FliE
scf1_143	Flagella basal body rod protein|Flagellar basal body rod FlgEFG protein C-terminal
scf1_146	ATP synthase alpha/beta family, nucleotide-binding domain
scf1_147	Flagella basal body rod protein|Flagellar basal body rod FlgEFG protein C-terminal
scf1_148	MotA/TolQ/ExbB proton channel family
scf1_149	Type III flagellar switch regulator (C-ring) FliN C-term
scf1_15	RNA methyltransferase
scf1_150	Type III flagellar switch regulator (C-ring) FliN C-term
scf1_151	FliG N-terminal domain|FliG middle domain|FliG C-terminal domain
scf1_152	FlhB HrpN YscU SpaS Family
scf1_154	Bacterial regulatory proteins, luxR family
scf1_155	Bacterial regulatory proteins, luxR family
scf1_156	Flagellar M-ring protein C-terminal|Secretory protein of YscJ/FliF family
scf1_158	CheD chemotactic sensory transduction
scf1_159	Response regulator receiver domain
scf1_16	Glutamate-cysteine ligase family 2(GCS2)
scf1_160	CheB methylesterase|Response regulator receiver domain
scf1_161	CheR methyltransferase, all-alpha domain|CheR methyltransferase, SAM binding domain
scf1_162	CheW-like domain
scf1_163	Histidine kinase-, DNA gyrase B-, and HSP90-like ATPase|Hpt domain|Signal transducing histidine kinase, homodimeric domain|CheW-like domain
scf1_164	Response regulator receiver domain
scf1_165	STAS domain
scf1_166	Protoglobin|Methyl-accepting chemotaxis protein (MCP) signalling domain
scf1_168	Dolichyl-phosphate-mannose-protein mannosyltransferase
scf1_169	Helix-turn-helix
scf1_17	Bacterial protein of unknown function (DUF937)
scf1_170	Sodium/hydrogen exchanger family|TrkA-N domain
scf1_172	SecD/SecF GG Motif|Protein export membrane protein
scf1_173	Histidine kinase-, DNA gyrase B-, and HSP90-like ATPase|His Kinase A (phospho-acceptor) domain
scf1_174	Response regulator receiver domain
scf1_175	Bacterial regulatory proteins, luxR family
scf1_176	Response regulator receiver domain
scf1_177	His Kinase A (phospho-acceptor) domain|Histidine kinase-, DNA gyrase B-, and HSP90-like ATPase|PAS fold
scf1_178	Response regulator receiver domain
scf1_179	Histidine kinase-, DNA gyrase B-, and HSP90-like ATPase|His Kinase A (phospho-acceptor) domain|Response regulator receiver domain
scf1_18	Domain of unknown function (DUF1127)
scf1_180	Glyoxalase/Bleomycin resistance protein/Dioxygenase superfamily
scf1_181	EamA-like transporter family
scf1_182	FAD-NAD(P)-binding
scf1_183	OsmC-like protein
scf1_185	Uncharacterized protein conserved in bacteria (DUF2188)
scf1_186	Ku70/Ku80 beta-barrel domain
scf1_187	DNA polymerase Ligase (LigD)|ATP dependent DNA ligase domain|ATP dependent DNA ligase C terminal region
scf1_188	Ku70/Ku80 beta-barrel domain
scf1_189	Right handed beta helix region
scf1_19	Bacterial regulatory helix-turn-helix protein, lysR family|LysR substrate binding domain
scf1_190	Bacterial regulatory proteins, gntR family|FCD domain
scf1_191	Bacterial extracellular solute-binding proteins, family 5 Middle
scf1_192	Binding-protein-dependent transport system inner membrane component
scf1_193	Binding-protein-dependent transport system inner membrane component
scf1_194	Dihydrodipicolinate synthetase family
scf1_195	ABC transporter|Oligopeptide/dipeptide transporter, C-terminal region
scf1_196	Oligopeptide/dipeptide transporter, C-terminal region|ABC transporter
scf1_197	Dihydrodipicolinate synthetase family
scf1_198	Endoribonuclease L-PSP
scf1_199	Bacterial regulatory proteins, tetR family
scf1_2	Haloacid dehalogenase-like hydrolase
scf1_20	Bacterial regulatory proteins, tetR family
scf1_203	Peptidase family S41|PDZ domain (Also known as DHR or GLGF)
scf1_205	HlyD family secretion protein|Biotin-lipoyl like
scf1_206	AcrB/AcrD/AcrF family
scf1_207	Protein of unknown function (DUF3313)
scf1_208	Patatin-like phospholipase
scf1_209	Transcriptional regulatory protein, C terminal|Response regulator receiver domain
scf1_21	MAPEG family
scf1_210	MltA-interacting protein MipA
scf1_212	Histidine kinase-, DNA gyrase B-, and HSP90-like ATPase
scf1_213	Arsenical pump membrane protein
scf1_214	DoxX
scf1_215	Putative DNA-binding domain
scf1_216	Protein of unknown function (DUF692)
scf1_217	Predicted integral membrane protein (DUF2282)
scf1_220	DNA gyrase inhibitor YacG
scf1_221	Maf-like protein
scf1_222	Translation initiation factor 1A / IF-1
scf1_223	Low molecular weight phosphotyrosine protein phosphatase
scf1_224	Uncharacterised protein family (UPF0262)
scf1_225	Histidinol dehydrogenase
scf1_226	Protein of unknown function (DUF2948)
scf1_227	EPSP synthase (3-phosphoshikimate 1-carboxyvinyltransferase)
scf1_23	IMP dehydrogenase / GMP reductase domain|CBS domain
scf1_230	Protein of unknown function (DUF982)
scf1_234	UvrD/REP helicase N-terminal domain|UvrD-like helicase C-terminal domain
scf1_235	Metallo-beta-lactamase superfamily
scf1_236	Enoyl-CoA hydratase/isomerase
scf1_237	NAD dependent epimerase/dehydratase family
scf1_238	Aminotransferase class I and II
scf1_239	Large-conductance mechanosensitive channel, MscL
scf1_24	Metallo-beta-lactamase superfamily
scf1_240	His Kinase A (phospho-acceptor) domain|PAS fold|Response regulator receiver domain|Histidine kinase-, DNA gyrase B-, and HSP90-like ATPase
scf1_241	Bacterial transcriptional repressor C-terminal|Bacterial regulatory proteins, tetR family
scf1_242	Major Facilitator Superfamily
scf1_243	SnoaL-like domain
scf1_244	Glutathione-dependent formaldehyde-activating enzyme
scf1_245	MarR family
scf1_246	'Cold-shock' DNA-binding domain
scf1_247	3-hydroxyacyl-CoA dehydrogenase, C-terminal domain|Enoyl-CoA hydratase/isomerase|3-hydroxyacyl-CoA dehydrogenase, NAD binding domain
scf1_248	Thiolase, N-terminal domain|Thiolase, C-terminal domain
scf1_249	Acyl-CoA dehydrogenase, middle domain|Acetyl-CoA dehydrogenase C-terminal like|Acyl-CoA dehydrogenase, C-terminal domain|Acyl-CoA dehydrogenase N terminal|Acyl-CoA dehydrogenase, N-terminal domain
scf1_25	Major Facilitator Superfamily
scf1_250	Methyladenine glycosylase
scf1_251	Sel1 repeat|Putative peptidoglycan binding domain
scf1_252	Sulfite exporter TauE/SafE
scf1_253	Putative transmembrane protein (Alph_Pro_TM)
scf1_254	RibD C-terminal domain
scf1_255	Transglycosylase SLT domain
scf1_256	Calcineurin-like phosphoesterase
scf1_257	Helicase conserved C-terminal domain|DEAD/DEAH box helicase|DEAD/H associated
scf1_258	Uncharacterised 5xTM membrane BCR, YitT family COG1284
scf1_259	Transcriptional regulator
scf1_26	Glyoxalase/Bleomycin resistance protein/Dioxygenase superfamily
scf1_260	Carboxymuconolactone decarboxylase family
scf1_262	Uncharacterised 5xTM membrane BCR, YitT family COG1284
scf1_263	Tetratricopeptide repeat|Methyltransferase domain
scf1_265	Cysteine-rich secretory protein family
scf1_266	MatE
scf1_267	Dihydroorotate dehydrogenase
scf1_268	Protein of unknown function (DUF952)
scf1_27	FtsJ-like methyltransferase
scf1_270	Bacterial regulatory proteins, luxR family|Response regulator receiver domain
scf1_271	Peptidase S24-like
scf1_274	Bacterial extracellular solute-binding proteins, family 3
scf1_276	Methyl-accepting chemotaxis protein (MCP) signalling domain|HAMP domain
scf1_278	short chain dehydrogenase
scf1_279	Bacterial regulatory proteins, tetR family
scf1_28	Ppx/GppA phosphatase family
scf1_280	AcrB/AcrD/AcrF family
scf1_281	Barrel-sandwich domain of CusB or HlyD membrane-fusion
scf1_282	Bacterial regulatory proteins, tetR family
scf1_283	2'-deoxycytidine 5'-triphosphate deaminase (DCD)
scf1_284	Cys/Met metabolism PLP-dependent enzyme
scf1_285	ApaG domain
scf1_287	Hsp33 protein
scf1_288	Aspartate/ornithine carbamoyltransferase, carbamoyl-P binding domain|Aspartate/ornithine carbamoyltransferase, Asp/Orn binding domain
scf1_289	Aminotransferase class-III
scf1_29	Transcriptional regulatory protein, C terminal|NB-ARC domain
scf1_290	GcrA cell cycle regulator
scf1_291	Response regulator receiver domain|Transcriptional regulatory protein, C terminal
scf1_292	PhoU domain
scf1_293	ABC transporter
scf1_294	Binding-protein-dependent transport system inner membrane component|Domain of unknown function (DUF3333)
scf1_295	Binding-protein-dependent transport system inner membrane component|Phosphate ATP-binding cassette transporter
scf1_296	PBP superfamily domain
scf1_297	Histidine kinase-, DNA gyrase B-, and HSP90-like ATPase|His Kinase A (phospho-acceptor) domain
scf1_298	Polyphosphate kinase 2 (PPK2)
scf1_30	NB-ARC domain|Transcriptional regulatory protein, C terminal
scf1_300	Nitronate monooxygenase
scf1_301	Phage integrase family
scf1_302	Competence protein CoiA-like family
scf1_303	Resolvase, N terminal domain
scf1_306	Virulence-associated protein E
scf1_31	Alpha/beta hydrolase family
scf1_312	Protein of unknown function (DUF3800)
scf1_314	Transcriptional regulator PadR-like family
scf1_315	Bacterial sugar transferase
scf1_316	Acyltransferase family
scf1_318	Major Facilitator Superfamily
scf1_319	ABC transporter|ABC transporter transmembrane region 2
scf1_32	DJ-1/PfpI family
scf1_321	FCD domain|Bacterial regulatory proteins, gntR family
scf1_322	D-galactarate dehydratase / Altronate hydrolase, C terminus|SAF domain
scf1_323	Aldo/keto reductase family
scf1_324	RbsD / FucU transport protein family
scf1_325	Periplasmic binding protein domain
scf1_326	ABC transporter
scf1_327	Branched-chain amino acid transport system / permease component
scf1_328	Zinc-binding dehydrogenase|Alcohol dehydrogenase GroES-like domain
scf1_329	CutC family
scf1_33	Antibiotic biosynthesis monooxygenase
scf1_330	LysR substrate binding domain|Bacterial regulatory helix-turn-helix protein, lysR family
scf1_331	Substrate binding domain of ABC-type glycine betaine transport system
scf1_332	Binding-protein-dependent transport system inner membrane component
scf1_333	ABC transporter
scf1_334	Binding-protein-dependent transport system inner membrane component
scf1_335	Glyoxalase/Bleomycin resistance protein/Dioxygenase superfamily
scf1_336	PRC-barrel domain
scf1_337	AMP-binding enzyme C-terminal domain|AMP-binding enzyme
scf1_338	Phosphoglucose isomerase
scf1_339	Glycosyltransferase family 20
scf1_34	NAD dependent epimerase/dehydratase family
scf1_340	pfkB family carbohydrate kinase
scf1_341	Phosphoribosyl transferase domain
scf1_342	Bacterial regulatory proteins, tetR family
scf1_343	NmrA-like family
scf1_344	Domain of unknown function (DUF1772)
scf1_346	Diguanylate cyclase, GGDEF domain
scf1_347	Amidohydrolase family
scf1_348	ArgK protein
scf1_349	ABC transporter
scf1_35	GDP-mannose 4,6 dehydratase
scf1_350	Branched-chain amino acid transport system / permease component
scf1_351	Periplasmic binding protein domain
scf1_352	Winged helix-turn-helix DNA-binding|ROK family
scf1_353	RbsD / FucU transport protein family
scf1_354	Diguanylate cyclase, GGDEF domain|EAL domain
scf1_355	YjgF/chorismate_mutase-like, putative endoribonuclease
scf1_356	Cupin domain
scf1_357	Transcriptional regulatory protein, C terminal
scf1_358	SnoaL-like domain
scf1_359	Proline racemase
scf1_36	GDP-mannose 4,6 dehydratase
scf1_360	FAD dependent oxidoreductase
scf1_361	Alpha/beta hydrolase of unknown function (DUF900)
scf1_362	Aldo/keto reductase family
scf1_363	Methyltransferase domain
scf1_369	DNA methylase
scf1_371	Histidine kinase-, DNA gyrase B-, and HSP90-like ATPase
scf1_372	HAMP domain|Methyl-accepting chemotaxis protein (MCP) signalling domain
scf1_373	Ribonuclease P
scf1_374	YidC periplasmic domain|60Kd inner membrane protein
scf1_375	50S ribosome-binding GTPase
scf1_376	'Cold-shock' DNA-binding domain
scf1_378	Histidine kinase-like ATPase domain|PAS domain|Histidine kinase
scf1_379	Fasciclin domain
scf1_38	Methyltransferase domain
scf1_380	Anti-sigma-K factor rskA
scf1_381	Sigma-70 region 2|Sigma-70, region 4
scf1_382	Amino acid kinase family
scf1_383	Helix-turn-helix domain
scf1_384	Fatty acid desaturase
scf1_385	FMN-dependent dehydrogenase
scf1_386	Phosphoenolpyruvate phosphomutase
scf1_387	Helix-turn-helix domain|6-O-methylguanine DNA methyltransferase, DNA binding domain|Metal binding domain of Ada
scf1_388	B12 binding domain|Radical SAM superfamily
scf1_389	Haloacid dehalogenase-like hydrolase
scf1_39	Glycosyl transferases group 1
scf1_390	EF hand|EF-hand domain pair
scf1_391	Possible lysine decarboxylase
scf1_392	Tetrahydrodipicolinate N-succinyltransferase N-terminal|Hexapeptide repeat of succinyl-transferase|Bacterial transferase hexapeptide (six repeats)
scf1_393	Peptidase dimerisation domain|Peptidase family M20/M25/M40
scf1_395	tRNA pseudouridine synthase
scf1_396	Formyl transferase, C-terminal domain|Formyl transferase
scf1_397	PIN domain
scf1_399	Polypeptide deformylase
scf1_4	Methyladenine glycosylase
scf1_40	Methyltransferase domain
scf1_400	Methyl-accepting chemotaxis protein (MCP) signalling domain|Protoglobin
scf1_401	RmuC family
scf1_402	pfkB family carbohydrate kinase
scf1_404	Helix-turn-helix domain
scf1_405	Cache domain|Methyl-accepting chemotaxis protein (MCP) signalling domain
scf1_406	Phosphoenolpyruvate-dependent sugar phosphotransferase system, EIIA 2
scf1_407	Sigma 54 modulation protein / S30EA ribosomal protein|Sigma 54 modulation/S30EA ribosomal protein C terminus
scf1_408	Sigma-54, DNA binding domain|Sigma-54 factor, core binding domain|Sigma-54 factor, Activator interacting domain (AID)
scf1_409	ABC transporter
scf1_41	Glycosyl transferase family 2
scf1_410	OstA-like protein
scf1_411	Lipopolysaccharide-assembly, LptC-related
scf1_412	Peptidase family S49
scf1_413	Bacterial DNA-binding protein
scf1_414	Lipopolysaccharide assembly protein A domain
scf1_415	Acetyltransferase (GNAT) family
scf1_416	Carbon monoxide dehydrogenase subunit G (CoxG)
scf1_417	S-adenosylmethionine-dependent methyltransferase
scf1_418	SpoU rRNA Methylase family|RNA 2'-O ribose methyltransferase substrate binding
scf1_419	Signal peptidase (SPase) II
scf1_420	Histidine kinase-, DNA gyrase B-, and HSP90-like ATPase|Response regulator receiver domain|His Kinase A (phospho-acceptor) domain
scf1_421	Acetyltransferase (GNAT) domain
scf1_422	Malic enzyme, N-terminal domain|Phosphate acetyl/butaryl transferase|Malic enzyme, NAD binding domain
scf1_423	MutS family domain IV|MutS domain II|MutS domain V|MutS domain I|MutS domain III
scf1_425	Nucleotidyltransferase domain|ACT domain|GlnD PII-uridylyltransferase|HD domain
scf1_426	MviN-like protein
scf1_429	HAMP domain|His Kinase A (phospho-acceptor) domain|Histidine kinase-, DNA gyrase B-, and HSP90-like ATPase
scf1_430	Response regulator receiver domain|Transcriptional regulatory protein, C terminal
scf1_431	AcrB/AcrD/AcrF family
scf1_432	HlyD membrane-fusion protein of T1SS|Barrel-sandwich domain of CusB or HlyD membrane-fusion
scf1_434	Bacterial regulatory helix-turn-helix protein, lysR family|LysR substrate binding domain
scf1_435	Metallo-beta-lactamase superfamily
scf1_436	Aldo/keto reductase family
scf1_437	Peptidase M15
scf1_438	Glyoxalase/Bleomycin resistance protein/Dioxygenase superfamily
scf1_439	tRNA synthetases class I (W and Y)
scf1_44	GlcNAc-PI de-N-acetylase
scf1_440	Universal stress protein family
scf1_441	NifU-like domain|Scaffold protein Nfu/NifU N terminal
scf1_442	Glycoprotease family
scf1_443	Acetyltransferase (GNAT) family
scf1_444	Ferric uptake regulator family
scf1_445	Acyltransferase
scf1_446	Uncharacterized protein family UPF0004|Radical SAM superfamily|TRAM domain
scf1_447	PhoH-like protein
scf1_448	Uncharacterized protein family UPF0054
scf1_449	Transporter associated domain|CBS domain
scf1_45	WbqC-like protein family
scf1_450	Carbon-nitrogen hydrolase
scf1_451	Helix-turn-helix
scf1_452	S-adenosylmethionine synthetase, central domain|S-adenosylmethionine synthetase, N-terminal domain|S-adenosylmethionine synthetase, C-terminal domain
scf1_453	Putative methyltransferase
scf1_454	Protein of unknown function (DUF1150)
scf1_455	Hsp20/alpha crystallin family
scf1_456	Inosine-uridine preferring nucleoside hydrolase
scf1_457	GrpE
scf1_458	HrcA protein C terminal domain
scf1_459	3' exoribonuclease family, domain 2|3' exoribonuclease family, domain 1
scf1_460	Glyoxalase/Bleomycin resistance protein/Dioxygenase superfamily
scf1_461	Ham1 family
scf1_462	HemN C-terminal domain|Radical SAM superfamily
scf1_463	Saccharopine dehydrogenase C-terminal domain|Saccharopine dehydrogenase NADP binding domain
scf1_464	Bacterial dnaA protein helix-turn-helix|DnaA N-terminal domain|Bacterial dnaA protein
scf1_465	Ribosomal protein S20
scf1_466	Enoyl-CoA hydratase/isomerase
scf1_467	Zinc finger found in FPG and IleRS|Formamidopyrimidine-DNA glycosylase N-terminal domain|Formamidopyrimidine-DNA glycosylase H2TH domain
scf1_468	ubiE/COQ5 methyltransferase family
scf1_469	ABC1 family
scf1_47	Cytidylyltransferase
scf1_470	Aromatic amino acid lyase
scf1_471	Amidohydrolase family
scf1_472	Peptidase family M20/M25/M40|Peptidase dimerisation domain
scf1_473	Protein of unknown function (DUF917)
scf1_474	TfoX N-terminal domain
scf1_475	Urocanase N-terminal domain|Urocanase Rossmann-like domain|Urocanase C-terminal domain
scf1_476	Antidote-toxin recognition MazE, bacterial antitoxin
scf1_477	PIN domain
scf1_478	Major Facilitator Superfamily
scf1_479	LysR substrate binding domain|Bacterial regulatory helix-turn-helix protein, lysR family
scf1_48	SAF domain|NeuB family
scf1_480	Enoyl-(Acyl carrier protein) reductase
scf1_481	Flavoprotein|DNA / pantothenate metabolism flavoprotein
scf1_482	Glutamine amidotransferases class-II
scf1_483	FCD domain|Bacterial regulatory proteins, gntR family
scf1_484	Major Facilitator Superfamily
scf1_485	Serine carboxypeptidase
scf1_486	Glutathione-dependent formaldehyde-activating enzyme
scf1_488	ABC transporter|ABC transporter transmembrane region
scf1_489	HlyD family secretion protein
scf1_49	Iron-sulfur cluster-binding domain|Radical SAM superfamily
scf1_490	Lrp/AsnC ligand binding domain|AsnC-type helix-turn-helix domain
scf1_491	Endoribonuclease L-PSP
scf1_492	Elongation factor Tu domain 2|Elongation factor Tu GTP binding domain|Class II release factor RF3, C-terminal domain
scf1_493	dUTPase
scf1_494	Acetyltransferase (GNAT) domain
scf1_495	Lrp/AsnC ligand binding domain|Winged helix-turn-helix DNA-binding
scf1_496	EamA-like transporter family
scf1_497	LysE type translocator
scf1_498	Pyridoxal-phosphate dependent enzyme
scf1_5	L,D-transpeptidase catalytic domain
scf1_50	NAD dependent epimerase/dehydratase family
scf1_500	Subunit ChlI of Mg-chelatase|Magnesium chelatase, subunit ChlI|Magnesium chelatase, subunit ChlI C-terminal
scf1_501	Prokaryotic glutathione synthetase, N-terminal domain|Prokaryotic glutathione synthetase, ATP-grasp domain
scf1_502	Protein of unknown function (DUF861)
scf1_503	Uncharacterised protein family UPF0102
scf1_504	Tetrapyrrole (Corrin/Porphyrin) Methylases
scf1_505	DNA polymerase III beta subunit, C-terminal domain|DNA polymerase III beta subunit, central domain|DNA polymerase III beta subunit, N-terminal domain
scf1_506	Protein of unknown function DUF72
scf1_507	Methyltransferase domain
scf1_508	Histidine phosphatase superfamily (branch 1)
scf1_509	Orotidine 5'-phosphate decarboxylase / HUMPS family
scf1_51	Nucleotidyl transferase
scf1_510	Domain of unknown function (DUF1330)
scf1_511	NAD dependent epimerase/dehydratase family
scf1_513	Bacitracin resistance protein BacA
scf1_514	Glutathione S-transferase, N-terminal domain|Glutathione S-transferase, C-terminal domain
scf1_515	4Fe-4S double cluster binding domain|Domain of unknown function (DUF1730)
scf1_517	Lytic transglycolase
scf1_518	16S rRNA methyltransferase RsmB/F
scf1_519	Imelysin
scf1_52	GDP-mannose 4,6 dehydratase
scf1_520	Di-haem oxidoreductase, putative peroxidase
scf1_521	Imelysin
scf1_522	Protein of unknown function (DUF1513)
scf1_525	Thioesterase superfamily
scf1_526	Phosphorylase superfamily
scf1_527	Glutamine amidotransferase class-I|GMP synthase C terminal domain|tRNA methyl transferase
scf1_528	RibD C-terminal domain
scf1_529	Phosphatidylethanolamine-binding protein
scf1_53	ABC transporter
scf1_530	Helix-turn-helix domain
scf1_531	LysR substrate binding domain|Bacterial regulatory helix-turn-helix protein, lysR family
scf1_532	Agrobacterium tumefaciens protein Atu4866
scf1_533	short chain dehydrogenase
scf1_534	short chain dehydrogenase
scf1_535	6-O-methylguanine DNA methyltransferase, DNA binding domain
scf1_537	Succinylglutamate desuccinylase / Aspartoacylase family
scf1_538	ArsC family
scf1_539	Aminoacyl-tRNA editing domain
scf1_54	ABC-2 type transporter
scf1_540	MarR family
scf1_541	Glutathione S-transferase, C-terminal domain|Glutathione S-transferase, N-terminal domain
scf1_542	Thermophilic metalloprotease (M29)
scf1_543	EamA-like transporter family
scf1_544	MarR family
scf1_545	Flavodoxin-like fold
scf1_546	Exonuclease VII, large subunit|OB-fold nucleic acid binding domain
scf1_549	Glycosyl transferase family 2
scf1_55	DegT/DnrJ/EryC1/StrS aminotransferase family
scf1_550	GtrA-like protein
scf1_551	Oxidoreductase family, NAD-binding Rossmann fold
scf1_552	Aldo/keto reductase family
scf1_553	Acetyltransferase (GNAT) family
scf1_555	Domain of unknown function (DUF892)
scf1_556	Bacterial regulatory helix-turn-helix protein, lysR family|LysR substrate binding domain
scf1_557	Aldo/keto reductase family
scf1_558	Putative lumazine-binding
scf1_559	B3/4 domain|Putative tRNA binding domain|tRNA synthetase B5 domain|Ferredoxin-fold anticodon binding domain
scf1_56	WxcM-like, C-terminal
scf1_560	tRNA synthetases class II core domain (F)|Aminoacyl tRNA synthetase class II, N-terminal domain
scf1_561	Ribosomal protein L20
scf1_562	Ribosomal protein L35
scf1_563	Translation initiation factor IF-3, C-terminal domain|Translation initiation factor IF-3, N-terminal domain
scf1_564	Alpha/beta hydrolase family
scf1_565	Bacterial transglutaminase-like cysteine proteinase BTLCP
scf1_566	Rubrerythrin
scf1_568	EamA-like transporter family
scf1_569	RecX family
scf1_57	Nucleotidyl transferase
scf1_570	Histone deacetylase domain
scf1_571	Haloacid dehalogenase-like hydrolase
scf1_572	Acetyltransferase (GNAT) domain
scf1_573	Helix-turn-helix|Cupin domain
scf1_574	TENA/THI-4/PQQC family
scf1_575	GTP-binding protein LepA C-terminus|Elongation factor Tu domain 2|Elongation factor Tu GTP binding domain|Elongation factor G C-terminus
scf1_576	Glutathione-dependent formaldehyde-activating enzyme
scf1_577	Bacterial transferase hexapeptide (six repeats)|Maltose acetyltransferase|Hexapeptide repeat of succinyl-transferase
scf1_578	Glutamine amidotransferase class-I
scf1_579	Rdx family
scf1_58	Glycosyl transferase family 2
scf1_580	BA14K-like protein
scf1_582	Methyltransferase domain|C-methyltransferase C-terminal domain|Putative zinc binding domain
scf1_583	Cupin domain
scf1_584	DegT/DnrJ/EryC1/StrS aminotransferase family
scf1_585	Methyltransferase domain
scf1_586	Glycosyl transferases group 1|Glycosyl transferase 4-like domain
scf1_587	Protein of unknown function (DUF982)
scf1_588	MobA-like NTP transferase domain
scf1_589	NAD dependent epimerase/dehydratase family
scf1_590	C-methyltransferase C-terminal domain|Methyltransferase domain|Putative zinc binding domain
scf1_591	dTDP-4-dehydrorhamnose 3,5-epimerase
scf1_592	Glycosyl transferase family 2
scf1_593	DegT/DnrJ/EryC1/StrS aminotransferase family
scf1_594	Cephalosporin hydroxylase
scf1_595	Acetyltransferase (GNAT) domain
scf1_597	G-rich domain on putative tyrosine kinase
scf1_598	Cellulase (glycosyl hydrolase family 5)
scf1_6	L,D-transpeptidase catalytic domain
scf1_60	Sigma-70 region 2|Sigma-70, region 4
scf1_600	Acyltransferase family
scf1_601	Formyl transferase
scf1_602	Phosphotransferase enzyme family|Aminotransferase class-III
scf1_604	Peptidase family S58
scf1_605	Bacterial regulatory helix-turn-helix protein, lysR family|LysR substrate binding domain
scf1_606	Bacterial extracellular solute-binding proteins, family 5 Middle
scf1_607	Binding-protein-dependent transport system inner membrane component
scf1_608	Binding-protein-dependent transport system inner membrane component
scf1_609	Amidase
scf1_61	Tetratricopeptide repeat
scf1_610	NlpC/P60 family
scf1_611	MarR family
scf1_612	Cytosol aminopeptidase family, catalytic domain
scf1_613	Tetratricopeptide repeat
scf1_614	LysE type translocator
scf1_615	Type II secretion system (T2SS), protein F
scf1_616	Type II secretion system (T2SS), protein F
scf1_617	Type II/IV secretion system protein
scf1_619	Pilus biogenesis CpaD protein (pilus_cpaD)
scf1_62	Chalcone and stilbene synthases, N-terminal domain|Chalcone and stilbene synthases, C-terminal domain
scf1_620	Pilus formation protein N terminal region|Bacterial type II and III secretion system protein|BON domain
scf1_621	Flp pilus assembly protein RcpC/CpaB|SAF domain
scf1_622	Type IV leader peptidase family
scf1_623	Flp/Fap pilin component
scf1_624	Pilus formation protein N terminal region
scf1_625	TadE-like protein
scf1_626	TadE-like protein
scf1_627	Metalloenzyme superfamily
scf1_628	Adenosine/AMP deaminase
scf1_629	Uracil phosphoribosyltransferase
scf1_63	Isoprenylcysteine carboxyl methyltransferase (ICMT) family
scf1_630	gag-polyprotein putative aspartyl protease
scf1_631	Glycosyl transferase family, helical bundle domain|Glycosyl transferase family, a/b domain|Pyrimidine nucleoside phosphorylase C-terminal domain
scf1_632	DeoC/LacD family aldolase
scf1_633	Phosphorylase superfamily
scf1_634	Cytidine and deoxycytidylate deaminase zinc-binding region
scf1_635	Branched-chain amino acid transport system / permease component
scf1_636	Branched-chain amino acid transport system / permease component
scf1_637	ABC transporter
scf1_638	ABC transporter substrate-binding protein PnrA-like
scf1_64	FAD dependent oxidoreductase
scf1_641	KTSC domain
scf1_643	Nicotinate phosphoribosyltransferase (NAPRTase) family
scf1_645	D-isomer specific 2-hydroxyacid dehydrogenase, NAD binding domain
scf1_646	ABC transporter|Oligopeptide/dipeptide transporter, C-terminal region
scf1_647	Binding-protein-dependent transport system inner membrane component
scf1_648	Binding-protein-dependent transport system inner membrane component
scf1_649	Bacterial extracellular solute-binding proteins, family 5 Middle
scf1_65	Shikimate kinase
scf1_650	Penicillin-insensitive murein endopeptidase
scf1_651	MGS-like domain
scf1_652	Glucokinase
scf1_653	ABC transporter transmembrane region|ABC transporter
scf1_654	Dihydrodipicolinate reductase, N-terminus|Dihydrodipicolinate reductase, C-terminus
scf1_655	Histidine phosphatase superfamily (branch 1)
scf1_656	UTRA domain|Bacterial regulatory proteins, gntR family
scf1_657	Phosphonate metabolism protein PhnG
scf1_658	Bacterial phosphonate metabolism protein (PhnH)
scf1_659	Bacterial phosphonate metabolism protein (PhnI)
scf1_66	Oligopeptide/dipeptide transporter, C-terminal region|ABC transporter
scf1_660	Phosphonate metabolism protein PhnJ
scf1_661	ABC transporter
scf1_662	ABC transporter
scf1_663	Bacterial transferase hexapeptide (six repeats)
scf1_664	Protein of unknown function (DUF1045)
scf1_665	Amidohydrolase family
scf1_666	Guanylate kinase
scf1_667	GrpB protein
scf1_668	FtsK/SpoIIIE family|Ftsk gamma domain
scf1_669	3'-5' exonuclease|DNA polymerase family A|5'-3' exonuclease, N-terminal resolvase-like domain|5'-3' exonuclease, C-terminal SAM fold
scf1_67	Oligopeptide/dipeptide transporter, C-terminal region|ABC transporter
scf1_670	MarR family
scf1_671	EAL domain|Bacterial signalling protein N terminal repeat|Diguanylate cyclase, GGDEF domain
scf1_672	Peptidase family M20/M25/M40|Peptidase dimerisation domain
scf1_673	Bacterial SH3 domain
scf1_675	Penicillin binding protein transpeptidase domain|Transglycosylase
scf1_676	Hsp70 protein
scf1_677	DnaJ C terminal domain|DnaJ central domain|DnaJ domain
scf1_679	Helix-turn-helix
scf1_68	Binding-protein-dependent transport system inner membrane component|N-terminal TM domain of oligopeptide transport permease C
scf1_680	RecF/RecN/SMC N terminal domain
scf1_681	ThiF family
scf1_682	Acetyltransferase (GNAT) family
scf1_683	D-isomer specific 2-hydroxyacid dehydrogenase, catalytic domain|D-isomer specific 2-hydroxyacid dehydrogenase, NAD binding domain
scf1_684	Bacterial SH3 domain
scf1_685	pfkB family carbohydrate kinase
scf1_686	Membrane transport protein
scf1_687	Cytochrome c
scf1_688	Cytidylyltransferase
scf1_689	Prephenate dehydratase
scf1_69	Binding-protein-dependent transport system inner membrane component
scf1_690	Glyoxalase/Bleomycin resistance protein/Dioxygenase superfamily
scf1_692	WYL domain|HTH domain
scf1_693	NUDIX domain|NADH pyrophosphatase-like rudimentary NUDIX domain|NADH pyrophosphatase zinc ribbon domain
scf1_694	HIT domain
scf1_695	DNA polymerase III, delta subunit|DNA polymerase III subunits gamma and tau domain III|DNA polymerase III gamma and tau subunits C terminal
scf1_696	YbaB/EbfC DNA-binding family
scf1_697	MOSC domain
scf1_698	RecR protein|Toprim domain
scf1_699	Transglycosylase SLT domain|Putative peptidoglycan binding domain
scf1_7	Outer membrane protein beta-barrel domain
scf1_70	Bacterial extracellular solute-binding proteins, family 5 Middle
scf1_700	Acetyltransferase (GNAT) family
scf1_701	Transmembrane secretion effector
scf1_702	RimP N-terminal domain|RimP C-terminal SH3 domain
scf1_703	Helix-hairpin-helix domain|NusA N-terminal domain|S1 RNA binding domain|NusA-like KH domain
scf1_704	Protein of unknown function (DUF448)
scf1_705	Bacterial translation initiation factor IF-2 associated region|Translation-initiation factor 2|Elongation factor Tu GTP binding domain|Translation initiation factor IF-2, N-terminal region
scf1_707	Ribosome-binding factor A
scf1_708	tRNA pseudouridylate synthase B C-terminal domain|TruB family pseudouridylate synthase (N terminal domain)|Pseudouridine synthase II TruB, C-terminal
scf1_709	alpha/beta hydrolase fold
scf1_71	Transcriptional regulator
scf1_710	Ribosomal protein S15
scf1_711	3' exoribonuclease family, domain 1|3' exoribonuclease family, domain 2|S1 RNA binding domain|KH domain|Polyribonucleotide nucleotidyltransferase, RNA binding domain
scf1_712	Methyltransferase small domain
scf1_713	Enoyl-(Acyl carrier protein) reductase
scf1_714	Beta-ketoacyl synthase, C-terminal domain|Beta-ketoacyl synthase, N-terminal domain
scf1_715	FabA-like domain
scf1_716	Ferric uptake regulator family
scf1_717	UPF0126 domain
scf1_719	DUF218 domain
scf1_72	Peptidase family M48
scf1_720	Protein of unknown function (DUF1275)
scf1_721	GIY-YIG catalytic domain
scf1_722	Protein of unknown function (FYDLN_acid)
scf1_723	Cytidylate kinase
scf1_724	S1 RNA binding domain
scf1_726	3'-5' exonuclease
scf1_727	Helix-turn-helix domain|MerR HTH family regulatory protein|Cupin domain
scf1_728	Aminotransferase class-III
scf1_729	Aldehyde dehydrogenase family
scf1_73	Bacterial protein of unknown function (DUF898)
scf1_730	SlyX
scf1_731	Glucuronate isomerase
scf1_732	Mannitol dehydrogenase Rossmann domain|Mannitol dehydrogenase C-terminal domain
scf1_733	Glyoxalase/Bleomycin resistance protein/Dioxygenase superfamily|Xylose isomerase-like TIM barrel|Hydroxyphenylpyruvate dioxygenase, HPPD, N-terminal
scf1_735	ABC transporter
scf1_736	ABC transporter|Branched-chain amino acid ATP-binding cassette transporter
scf1_737	Branched-chain amino acid transport system / permease component
scf1_738	Branched-chain amino acid transport system / permease component
scf1_739	Periplasmic binding protein
scf1_74	Aldehyde dehydrogenase family
scf1_740	Shikimate dehydrogenase substrate binding domain|ThiF family
scf1_741	LysR substrate binding domain|Bacterial regulatory helix-turn-helix protein, lysR family
scf1_742	FAD dependent oxidoreductase|Glycine cleavage T-protein C-terminal barrel domain|FAD dependent oxidoreductase central domain|Aminomethyltransferase folate-binding domain
scf1_743	Choline/ethanolamine kinase
scf1_744	TOBE domain|ABC transporter
scf1_745	Oxidoreductase family, NAD-binding Rossmann fold|Oxidoreductase family, C-terminal alpha/beta domain
scf1_746	Binding-protein-dependent transport system inner membrane component
scf1_747	Binding-protein-dependent transport system inner membrane component
scf1_748	Bacterial extracellular solute-binding protein
scf1_749	Bacterial regulatory proteins, tetR family
scf1_75	Antibiotic biosynthesis monooxygenase
scf1_750	Oxidoreductase family, C-terminal alpha/beta domain|Oxidoreductase family, NAD-binding Rossmann fold
scf1_751	Protein of unknown function (DUF993)
scf1_752	Xylose isomerase-like TIM barrel
scf1_753	Oxidoreductase family, NAD-binding Rossmann fold|Oxidoreductase family, C-terminal alpha/beta domain
scf1_754	D-isomer specific 2-hydroxyacid dehydrogenase, catalytic domain|D-isomer specific 2-hydroxyacid dehydrogenase, NAD binding domain
scf1_755	Uncharacterized protein conserved in bacteria (DUF2264)
scf1_756	Bacterial regulatory proteins, lacI family|Periplasmic binding protein-like domain
scf1_757	Bacterial extracellular solute-binding protein
scf1_758	Glycosyl hydrolase family 26
scf1_759	Protein of unknown function (DUF995)
scf1_76	Bacterial regulatory helix-turn-helix protein, lysR family|LysR substrate binding domain
scf1_760	Glycosyl transferase family 21
scf1_761	NAD dependent epimerase/dehydratase family
scf1_762	GDP-mannose 4,6 dehydratase
scf1_764	Bacterial regulatory proteins, luxR family
scf1_765	AAA domain
scf1_78	Domain of unknown function (DUF4174)
scf1_79	Phasin protein
scf1_80	PAS domain|His Kinase A (phospho-acceptor) domain|PAS fold|Histidine kinase-, DNA gyrase B-, and HSP90-like ATPase
scf1_81	AMP-binding enzyme|AMP-binding enzyme C-terminal domain
scf1_82	AsmA-like C-terminal region|AsmA family
scf1_83	Binding-protein-dependent transport system inner membrane component
scf1_84	Binding-protein-dependent transport system inner membrane component
scf1_85	ABC transporter|TOBE domain
scf1_86	Bacterial extracellular solute-binding protein
scf1_87	Helix-turn-helix|IrrE N-terminal-like domain|Predicted transcriptional regulator (DUF2083)
scf1_88	Isocitrate lyase family
scf1_9	4Fe-4S dicluster domain|Cysteine-rich domain
scf1_90	Bacterial regulatory helix-turn-helix protein, lysR family
scf1_92	Cache 3/Cache 2 fusion domain|Methyl-accepting chemotaxis protein (MCP) signalling domain
scf1_93	HAMP domain|Methyl-accepting chemotaxis protein (MCP) signalling domain
scf1_95	HI0933-like protein
scf1_96	Glutamine synthetase, catalytic domain
scf1_97	FAD dependent oxidoreductase
scf1_98	Glucose-6-phosphate dehydrogenase, NAD binding domain|Glucose-6-phosphate dehydrogenase, C-terminal domain
scf1_99	Glucosamine-6-phosphate isomerases/6-phosphogluconolactonase
scf10_1	Transposase DDE domain
scf10_100	Putative inner membrane exporter, YdcZ
scf10_101	Dienelactone hydrolase family
scf10_102	Oxidoreductase family, NAD-binding Rossmann fold|Oxidoreductase family, C-terminal alpha/beta domain
scf10_103	Binding-protein-dependent transport system inner membrane component
scf10_104	Binding-protein-dependent transport system inner membrane component
scf10_105	Bacterial extracellular solute-binding protein
scf10_106	TOBE domain|ABC transporter
scf10_107	Bacterial regulatory helix-turn-helix protein, lysR family|LysR substrate binding domain
scf10_108	Metallo-beta-lactamase superfamily
scf10_11	Periplasmic binding protein
scf10_110	TOBE domain
scf10_111	Phosphotransferase enzyme family
scf10_112	Activator of Hsp90 ATPase homolog 1-like protein
scf10_113	Helix-turn-helix domain
scf10_114	Alanine racemase, N-terminal domain|Putative serine dehydratase domain
scf10_115	Metallopeptidase family M81|MlrC C-terminus
scf10_117	Endoribonuclease L-PSP
scf10_118	Helix-turn-helix domain, rpiR family|SIS domain
scf10_119	Enoyl-(Acyl carrier protein) reductase
scf10_12	ABC transporter|Branched-chain amino acid ATP-binding cassette transporter
scf10_121	Winged helix-turn-helix DNA-binding|ROK family
scf10_122	EamA-like transporter family
scf10_123	Helix-turn-helix domain
scf10_124	Glycosyl hydrolase family 20, domain 2|Glycosyl hydrolase family 20, catalytic domain
scf10_126	FCD domain|Bacterial regulatory proteins, gntR family
scf10_127	Enoyl-(Acyl carrier protein) reductase
scf10_128	KduI/IolB family
scf10_129	Domain of unknown function (DUF1127)
scf10_13	ABC transporter
scf10_130	Exonuclease
scf10_131	NAD(P)-binding Rossmann-like domain|Flavin containing amine oxidoreductase
scf10_132	Aldo/keto reductase family
scf10_133	Amino acid permease
scf10_134	Domain of unknown function (DUF1989)|Aminomethyltransferase folate-binding domain|Glycine cleavage T-protein C-terminal barrel domain
scf10_135	Septum formation topological specificity factor MinE
scf10_136	CobQ/CobB/MinD/ParA nucleotide binding domain
scf10_137	Septum formation inhibitor MinC, C-terminal domain
scf10_138	PAS fold|Methyl-accepting chemotaxis protein (MCP) signalling domain
scf10_139	Flavin-binding monooxygenase-like
scf10_14	Branched-chain amino acid transport system / permease component
scf10_140	Protein of unknown function (DUF3445)
scf10_141	Oxidoreductase NAD-binding domain|2Fe-2S iron-sulfur cluster binding domain
scf10_143	Aminomethyltransferase folate-binding domain|Glycine cleavage T-protein C-terminal barrel domain
scf10_144	Tetrahydrofolate dehydrogenase/cyclohydrolase, NAD(P)-binding domain|Tetrahydrofolate dehydrogenase/cyclohydrolase, catalytic domain
scf10_145	Formyl transferase
scf10_146	Glutamine synthetase, catalytic domain
scf10_147	Conserved region in glutamate synthase
scf10_148	GXGXG motif
scf10_149	Glutamine amidotransferase domain
scf10_15	Branched-chain amino acid transport system / permease component
scf10_150	Cupin domain|Helix-turn-helix
scf10_151	Helix-turn-helix domain|DJ-1/PfpI family
scf10_152	FAD dependent oxidoreductase
scf10_153	Sarcosine oxidase, delta subunit family
scf10_154	Pyridine nucleotide-disulphide oxidoreductase|2Fe-2S iron-sulfur cluster binding domain|Aminomethyltransferase folate-binding domain|Glycine cleavage T-protein C-terminal barrel domain
scf10_155	Sarcosine oxidase, gamma subunit family
scf10_156	Enolase C-terminal domain-like|Mandelate racemase / muconate lactonizing enzyme, N-terminal domain
scf10_157	Enoyl-(Acyl carrier protein) reductase
scf10_158	Bacterial transcriptional regulator|IclR helix-turn-helix domain
scf10_159	Amidohydrolase
scf10_16	GMC oxidoreductase
scf10_161	Helix-turn-helix
scf10_163	TfuA-like protein
scf10_164	YcaO cyclodehydratase, ATP-ad Mg2+binding
scf10_166	Bacterial transcriptional activator domain|Tetratricopeptide repeat
scf10_167	Quinolinate phosphoribosyl transferase, N-terminal domain|Quinolinate phosphoribosyl transferase, C-terminal domain
scf10_168	FAD binding domain
scf10_169	Quinolinate synthetase A protein
scf10_17	NAD binding domain of 6-phosphogluconate dehydrogenase|NAD-binding of NADP-dependent 3-hydroxyisobutyrate dehydrogenase
scf10_171	Ketopantoate hydroxymethyltransferase
scf10_172	Pyridine nucleotide-disulphide oxidoreductase|Reductase C-terminal
scf10_173	Rieske [2Fe-2S] domain
scf10_174	Fatty acid desaturase
scf10_175	Bacterial regulatory proteins, lacI family|Periplasmic binding protein domain
scf10_176	Xylose isomerase-like TIM barrel
scf10_177	Tetrapyrrole (Corrin/Porphyrin) Methylases
scf10_178	Tetrapyrrole (Corrin/Porphyrin) Methylases
scf10_18	FecCD transport family
scf10_180	Tetrapyrrole (Corrin/Porphyrin) Methylases
scf10_181	Tetrapyrrole (Corrin/Porphyrin) Methylases
scf10_182	Precorrin-8X methylmutase
scf10_183	Nitrite/Sulfite reductase ferredoxin-like half domain
scf10_184	Tetrapyrrole (Corrin/Porphyrin) Methylases
scf10_185	AAA domain
scf10_186	RepB plasmid partitioning protein|ParB-like nuclease domain
scf10_187	Replication protein C N-terminal domain|Replication protein C C-terminal region
scf10_188	Protein of unknown function (DUF1612)|HTH DNA binding domain
scf10_189	Inhibitor of apoptosis-promoting Bax1
scf10_19	Periplasmic binding protein
scf10_191	Sigma-70, region 4|Sigma-70 region 2
scf10_193	MerR, DNA binding|MerR family regulatory protein
scf10_194	haloacid dehalogenase-like hydrolase|E1-E2 ATPase|YHS domain
scf10_196	Alpha amylase, catalytic domain
scf10_197	Penicillin binding protein transpeptidase domain|Transglycosylase|Penicillin-Binding Protein C-terminus Family
scf10_198	Alpha-2-macroglobulin family|Alpha-2-macroglobulin MG1 domain|Alpha-2-macroglobulin family N-terminal region|MG2 domain|PAN domain
scf10_199	Peptide methionine sulfoxide reductase
scf10_2	CopC domain
scf10_20	ABC transporter
scf10_200	L,D-transpeptidase catalytic domain
scf10_201	Response regulator receiver domain
scf10_202	AefR-like transcriptional repressor, C-terminal region|Bacterial regulatory proteins, tetR family
scf10_203	Major Facilitator Superfamily
scf10_204	Major Facilitator Superfamily
scf10_205	Bacterial regulatory proteins, lacI family|Periplasmic binding protein-like domain
scf10_206	Bacterial regulatory proteins, lacI family|Periplasmic binding protein-like domain
scf10_208	ABC transporter transmembrane region|ABC transporter
scf10_209	ABC transporter transmembrane region|ABC transporter
scf10_21	TonB dependent receptor|TonB-dependent Receptor Plug Domain
scf10_210	NADPH-dependent FMN reductase
scf10_211	Binding-protein-dependent transport system inner membrane component
scf10_212	ABC transporter
scf10_213	NMT1-like family
scf10_214	PrpF protein
scf10_215	Bacterial regulatory helix-turn-helix protein, lysR family|LysR substrate binding domain
scf10_216	FAD-NAD(P)-binding
scf10_217	His Kinase A (phospho-acceptor) domain|Histidine kinase-, DNA gyrase B-, and HSP90-like ATPase|PAS domain|Response regulator receiver domain
scf10_218	Acyltransferase family
scf10_219	SURF1 family
scf10_22	Helix-turn-helix domain
scf10_220	Prokaryotic Cytochrome C oxidase subunit IV
scf10_221	Cytochrome c oxidase subunit III
scf10_222	Cytochrome C and Quinol oxidase polypeptide I
scf10_223	Cytochrome C oxidase subunit II, periplasmic domain|COX Aromatic Rich Motif
scf10_224	Sugar (and other) transporter
scf10_225	Cyclic nucleotide-binding domain
scf10_226	ABC transporter|ABC transporter transmembrane region
scf10_227	Glycosyltransferase family 28 C-terminal domain
scf10_228	Glycosyl transferases group 1
scf10_229	Glycosyltransferase family 28 C-terminal domain
scf10_23	Fumarylacetoacetate (FAA) hydrolase family
scf10_230	N-terminal TM domain of oligopeptide transport permease C|Binding-protein-dependent transport system inner membrane component
scf10_231	Binding-protein-dependent transport system inner membrane component
scf10_232	Bacterial extracellular solute-binding proteins, family 5 Middle
scf10_233	Oligopeptide/dipeptide transporter, C-terminal region|ABC transporter
scf10_234	Adenylate and Guanylate cyclase catalytic domain
scf10_235	UDP-glucose/GDP-mannose dehydrogenase family, UDP binding domain|UDP-glucose/GDP-mannose dehydrogenase family, NAD binding domain|UDP-glucose/GDP-mannose dehydrogenase family, central domain
scf10_236	Protein of unknown function (DUF3095)
scf10_237	S-adenosyl-L-methionine methyltransferase
scf10_238	Transcriptional regulator
scf10_239	Pyridine nucleotide-disulphide oxidoreductase
scf10_24	FGGY family of carbohydrate kinases, N-terminal domain
scf10_240	Protein of unknown function (DUF805)
scf10_241	Transposase DDE domain
scf10_25	L-rhamnose mutarotase
scf10_26	Branched-chain amino acid transport system / permease component
scf10_27	Branched-chain amino acid transport system / permease component
scf10_28	ABC transporter
scf10_29	Periplasmic binding protein domain
scf10_3	Zinc-binding dehydrogenase|Alcohol dehydrogenase GroES-like domain
scf10_30	DeoR C terminal sensor domain|DeoR-like helix-turn-helix domain
scf10_31	Class II Aldolase and Adducin N-terminal domain|Enoyl-(Acyl carrier protein) reductase
scf10_32	Proteolipid membrane potential modulator
scf10_33	Xylose isomerase-like TIM barrel
scf10_34	Carboxymuconolactone decarboxylase family
scf10_35	Sigma-70 region 2|Sigma-70, region 4
scf10_36	Amidohydrolase family
scf10_37	PIN domain
scf10_39	Bacterial transcriptional regulator|IclR helix-turn-helix domain
scf10_4	SNARE associated Golgi protein
scf10_40	Enoyl-(Acyl carrier protein) reductase
scf10_42	Bacterial regulatory proteins, tetR family
scf10_44	Protein of unknown function (DUF1810)
scf10_46	Amidase
scf10_47	Xylose isomerase-like TIM barrel
scf10_48	Choline sulfatase enzyme C terminal|Sulfatase
scf10_49	LysR substrate binding domain|Bacterial regulatory helix-turn-helix protein, lysR family
scf10_5	Pyridine nucleotide-disulphide oxidoreductase|Pyridine nucleotide-disulphide oxidoreductase, dimerisation domain
scf10_52	HpcH/HpaI aldolase/citrate lyase family
scf10_53	Spermine/spermidine synthase domain
scf10_54	ABC transporter|Oligopeptide/dipeptide transporter, C-terminal region
scf10_55	ABC transporter
scf10_56	N-terminal TM domain of oligopeptide transport permease C|Binding-protein-dependent transport system inner membrane component
scf10_57	Binding-protein-dependent transport system inner membrane component
scf10_58	Bacterial extracellular solute-binding proteins, family 5 Middle
scf10_59	Glycosyl hydrolase family 3 N terminal domain
scf10_60	Acetyltransferase (GNAT) family
scf10_61	Phosphomethylpyrimidine kinase
scf10_62	Thiamine monophosphate synthase
scf10_63	Hydroxyethylthiazole kinase family
scf10_64	Invasion associated locus B (IalB) protein
scf10_65	Haemolysin secretion/activation protein ShlB/FhaC/HecB|POTRA domain|POTRA domain, ShlB-type
scf10_68	Haemagluttinin repeat|haemagglutination activity domain
scf10_69	Integrase core domain
scf10_7	Acyl-CoA dehydrogenase, N-terminal domain|Acyl-CoA dehydrogenase, C-terminal domain|Acyl-CoA dehydrogenase, middle domain
scf10_70	Transposase
scf10_74	Protein of unknown function (DUF1349)
scf10_75	Bacterial extracellular solute-binding proteins, family 5 Middle
scf10_76	Binding-protein-dependent transport system inner membrane component
scf10_77	Binding-protein-dependent transport system inner membrane component|N-terminal TM domain of oligopeptide transport permease C
scf10_78	YjgF/chorismate_mutase-like, putative endoribonuclease
scf10_79	L-seryl-tRNA selenium transferase
scf10_8	Cupin domain
scf10_80	ABC transporter|Oligopeptide/dipeptide transporter, C-terminal region
scf10_81	Cupin domain
scf10_82	Bacterial regulatory proteins, gntR family|FCD domain
scf10_83	Bacterial regulatory proteins, gntR family|FCD domain
scf10_84	Amino acid permease
scf10_85	L-asparaginase II
scf10_86	Fumarase C C-terminus|Lyase
scf10_87	Taurine catabolism dioxygenase TauD, TfdA family
scf10_88	Carboxymuconolactone decarboxylase family
scf10_9	Bacterial regulatory helix-turn-helix protein, lysR family|LysR substrate binding domain
scf10_90	Helix-turn-helix domain
scf10_91	Sulfatase-modifying factor enzyme 1
scf10_92	Aldo/keto reductase family
scf10_93	Major Facilitator Superfamily
scf10_94	Bacterial regulatory proteins, tetR family
scf10_95	AraC-binding-like domain|Helix-turn-helix domain
scf10_98	Pirin
scf10_99	Putative inner membrane exporter, YdcZ
scf101_1	Putative transposase of IS4/5 family (DUF4096)
scf101_2	Transposase DDE domain
scf102_1	Integrase core domain
scf103_1	Type VI secretion protein, EvpB/VC_A0108, tail sheath
scf106_1	ABC transporter
scf107_1	Sugar (and other) transporter
scf109_1	OsmC-like protein
scf11_1	Helix-turn-helix domain|AraC-type transcriptional regulator N-terminus
scf11_10	Bacterial regulatory proteins, gntR family|UTRA domain
scf11_100	Periplasmic binding protein
scf11_101	Response regulator receiver domain|Bacterial regulatory proteins, luxR family
scf11_102	His Kinase A (phospho-acceptor) domain|Response regulator receiver domain|Histidine kinase-, DNA gyrase B-, and HSP90-like ATPase
scf11_103	Passenger-associated-transport-repeat|PAP2 superfamily
scf11_104	Periplasmic binding protein domain
scf11_105	Branched-chain amino acid transport system / permease component
scf11_106	Branched-chain amino acid transport system / permease component
scf11_107	Branched-chain amino acid ATP-binding cassette transporter|ABC transporter
scf11_109	ABC transporter
scf11_11	Bacterial extracellular solute-binding proteins, family 3
scf11_110	UreD urease accessory protein
scf11_111	Urease, gamma subunit
scf11_112	Protein of unknown function (DUF1272)
scf11_113	Urease beta subunit
scf11_114	Lysozyme inhibitor LprI
scf11_116	Amidohydrolase family|Urease alpha-subunit, N-terminal domain
scf11_117	Protein of unknown function (DUF2459)
scf11_118	Diguanylate cyclase, GGDEF domain
scf11_119	UreE urease accessory protein, N-terminal domain|UreE urease accessory protein, C-terminal domain
scf11_12	Binding-protein-dependent transport system inner membrane component
scf11_120	UreF
scf11_121	CobW/HypB/UreG, nucleotide-binding domain
scf11_122	AcrB/AcrD/AcrF family
scf11_123	Barrel-sandwich domain of CusB or HlyD membrane-fusion
scf11_124	NMT1/THI5 like
scf11_125	Binding-protein-dependent transport system inner membrane component
scf11_126	Binding-protein-dependent transport system inner membrane component
scf11_127	Protein of unknown function (DUF559)
scf11_128	ABC transporter
scf11_129	Cupin domain
scf11_13	Binding-protein-dependent transport system inner membrane component
scf11_130	Amidohydrolase family
scf11_131	Peptidase dimerisation domain|Peptidase family M20/M25/M40
scf11_132	YcdC-like protein, C-terminal region|Bacterial regulatory proteins, tetR family
scf11_133	Phytochrome region|HWE histidine kinase|Response regulator receiver domain|GAF domain|PAS fold
scf11_135	Bacterial regulatory helix-turn-helix protein, lysR family|LysR substrate binding domain
scf11_136	Alcohol dehydrogenase GroES-like domain|Zinc-binding dehydrogenase
scf11_138	Rhodanese-like domain
scf11_139	DJ-1/PfpI family|Helix-turn-helix domain
scf11_14	ABC transporter
scf11_140	tRNA-splicing ligase RtcB
scf11_142	RF-1 domain
scf11_144	Dihydroorotate dehydrogenase|4Fe-4S dicluster domain
scf11_145	Pyridine nucleotide-disulphide oxidoreductase|Dihydroprymidine dehydrogenase domain II, 4Fe-4S cluster
scf11_146	HWE histidine kinase
scf11_147	Response regulator receiver domain
scf11_149	Sigma-70, region 4|Sigma-70 region 2
scf11_15	Enoyl-(Acyl carrier protein) reductase
scf11_151	Bacterial protein of unknown function (DUF883)
scf11_152	ABC transporter
scf11_153	FecCD transport family
scf11_154	Periplasmic binding protein
scf11_155	Haemin-degrading HemS.ChuX domain
scf11_156	Hemin uptake protein hemP
scf11_158	TonB C terminal
scf11_16	ABC transporter|TOBE domain
scf11_160	Uncharacterized protein conserved in bacteria (DUF2325)
scf11_162	Antibiotic biosynthesis monooxygenase
scf11_164	Protein of unknown function (DUF423)
scf11_165	Bacterial-like globin
scf11_166	Bacterial regulatory proteins, tetR family
scf11_167	Small Multidrug Resistance protein
scf11_168	Trehalose utilisation
scf11_169	Oxidoreductase family, C-terminal alpha/beta domain|Oxidoreductase family, NAD-binding Rossmann fold
scf11_17	Predicted small integral membrane protein (DUF2160)
scf11_170	EamA-like transporter family
scf11_171	Protein of unknown function (DUF1236)
scf11_172	ABC-2 family transporter protein
scf11_173	ABC-2 family transporter protein
scf11_174	ABC transporter
scf11_175	Barrel-sandwich domain of CusB or HlyD membrane-fusion
scf11_176	Bacterial regulatory proteins, tetR family|Domain of unknown function (DUF1956)
scf11_178	NAD dependent epimerase/dehydratase family
scf11_179	Endonuclease/Exonuclease/phosphatase family
scf11_18	Binding-protein-dependent transport system inner membrane component
scf11_181	Mannose-6-phosphate isomerase|Nucleotidyl transferase
scf11_182	Phosphoglucomutase/phosphomannomutase, C-terminal domain|Phosphoglucomutase/phosphomannomutase, alpha/beta/alpha domain II|Phosphoglucomutase/phosphomannomutase, alpha/beta/alpha domain III|Phosphoglucomutase/phosphomannomutase, alpha/beta/alpha domain I
scf11_183	Uracil DNA glycosylase superfamily
scf11_184	Glyoxalase/Bleomycin resistance protein/Dioxygenase superfamily
scf11_185	Dienelactone hydrolase family
scf11_187	Calcineurin-like phosphoesterase
scf11_188	UDP-glucose/GDP-mannose dehydrogenase family, UDP binding domain|UDP-glucose/GDP-mannose dehydrogenase family, central domain|UDP-glucose/GDP-mannose dehydrogenase family, NAD binding domain
scf11_189	Bacterial transglutaminase-like cysteine proteinase BTLCP
scf11_19	Binding-protein-dependent transport system inner membrane component
scf11_190	O-Antigen ligase
scf11_191	SLBB domain|Polysaccharide biosynthesis/export protein
scf11_193	G-rich domain on putative tyrosine kinase|AAA domain|Chain length determinant protein
scf11_196	Right handed beta helix region
scf11_197	ABC transporter transmembrane region|ABC transporter
scf11_198	HlyD family secretion protein|Biotin-lipoyl like
scf11_199	GDSL-like Lipase/Acylhydrolase family
scf11_2	DJ-1/PfpI family
scf11_20	Bacterial extracellular solute-binding protein
scf11_200	Glycosyltransferase family 28 C-terminal domain
scf11_201	Oligosaccharide biosynthesis protein Alg14 like
scf11_202	Acyltransferase family
scf11_203	O-Antigen ligase
scf11_204	Glycosyl transferase family 2
scf11_205	Glycosyl transferase family 2
scf11_206	Glycosyl transferase family 2
scf11_207	Polysaccharide biosynthesis C-terminal domain|Polysaccharide biosynthesis protein
scf11_208	Polysaccharide pyruvyl transferase
scf11_209	Glycosyl transferases group 1|Glycosyltransferase Family 4
scf11_21	Xylose isomerase-like TIM barrel
scf11_210	Glycosyl transferase family 2
scf11_211	Hexapeptide repeat of succinyl-transferase
scf11_212	Glycosyltransferase Family 4|Glycosyl transferases group 1
scf11_213	Glycosyl hydrolase family 10
scf11_216	Methyltransferase domain
scf11_217	Helix-turn-helix
scf11_22	ROK family
scf11_220	YcaO cyclodehydratase, ATP-ad Mg2+binding
scf11_221	TfuA-like protein
scf11_225	Glycosyl transferase family 2
scf11_226	ABC transporter|ABC transporter transmembrane region
scf11_227	Glycosyl transferase family 2
scf11_228	Polysaccharide deacetylase|Nodulation protein S (NodS)|Glycosyl transferase family 2
scf11_229	Glycosyl transferase family 2
scf11_23	pfkB family carbohydrate kinase
scf11_230	NAD dependent epimerase/dehydratase family
scf11_231	Beta-lactamase
scf11_232	Bacterial regulatory helix-turn-helix protein, lysR family|LysR substrate binding domain
scf11_233	Periplasmic binding protein domain
scf11_234	NAD dependent epimerase/dehydratase family
scf11_235	ABC transporter
scf11_236	Branched-chain amino acid transport system / permease component
scf11_237	Acetyltransferase (GNAT) family
scf11_238	GYD domain
scf11_24	Tagatose 6 phosphate kinase
scf11_240	Uncharacterized protein conserved in bacteria (DUF2314)
scf11_241	Bacterial protein of unknown function (DUF882)
scf11_242	K potassium transporter
scf11_244	Integrase core domain
scf11_245	ABC transporter
scf11_246	Branched-chain amino acid transport system / permease component
scf11_247	Periplasmic binding protein domain
scf11_249	Winged helix-turn-helix DNA-binding|ROK family
scf11_25	short chain dehydrogenase
scf11_26	Enoyl-(Acyl carrier protein) reductase
scf11_27	NADH dehydrogenase
scf11_28	4Fe-4S dicluster domain
scf11_29	CBS domain
scf11_30	Molybdopterin oxidoreductase Fe4S4 domain|4Fe-4S dicluster domain|NADH-ubiquinone oxidoreductase-G iron-sulfur binding region|Molydopterin dinucleotide binding domain|Molybdopterin oxidoreductase|2Fe-2S iron-sulfur cluster binding domain
scf11_31	SLBB domain|NADH-ubiquinone oxidoreductase-F iron-sulfur binding region|Respiratory-chain NADH dehydrogenase 51 Kd subunit
scf11_32	Thioredoxin-like [2Fe-2S] ferredoxin
scf11_33	Respiratory-chain NADH dehydrogenase, 49 Kd subunit
scf11_34	Respiratory-chain NADH dehydrogenase, 30 Kd subunit
scf11_35	NADH ubiquinone oxidoreductase, 20 Kd subunit
scf11_36	NADH-ubiquinone/plastoquinone oxidoreductase, chain 3
scf11_37	Proton-conducting membrane transporter
scf11_38	Proton-conducting membrane transporter
scf11_39	Proton-conducting membrane transporter
scf11_4	Enoyl-(Acyl carrier protein) reductase
scf11_41	NADH-Ubiquinone oxidoreductase (complex I), chain 5 N-terminus|Proton-conducting membrane transporter
scf11_42	NADH-ubiquinone/plastoquinone oxidoreductase chain 4L
scf11_43	NADH-ubiquinone/plastoquinone oxidoreductase chain 6
scf11_44	TOBE domain|ABC transporter
scf11_45	pfkB family carbohydrate kinase
scf11_46	SIS domain
scf11_47	Binding-protein-dependent transport system inner membrane component
scf11_48	Binding-protein-dependent transport system inner membrane component
scf11_49	Bacterial extracellular solute-binding protein
scf11_5	NAD dependent epimerase/dehydratase family
scf11_50	MarR family|ROK family
scf11_51	Bacterial extracellular solute-binding protein
scf11_52	Binding-protein-dependent transport system inner membrane component
scf11_53	Binding-protein-dependent transport system inner membrane component
scf11_54	ABC transporter
scf11_55	Cupin domain
scf11_57	Xylose isomerase-like TIM barrel
scf11_58	Enoyl-(Acyl carrier protein) reductase
scf11_59	Transcriptional regulator
scf11_6	Aminotransferase class I and II
scf11_60	Acyl-CoA dehydrogenase, C-terminal domain
scf11_61	Calcineurin-like phosphoesterase
scf11_62	AcrB/AcrD/AcrF family
scf11_63	Barrel-sandwich domain of CusB or HlyD membrane-fusion
scf11_64	Sodium/hydrogen exchanger family
scf11_66	MarR family
scf11_68	Methylpurine-DNA glycosylase (MPG)
scf11_7	Flavin reductase like domain
scf11_71	Bacterial regulatory helix-turn-helix protein, lysR family|LysR substrate binding domain
scf11_72	alpha/beta hydrolase fold
scf11_73	HlyD family secretion protein|Biotin-lipoyl like
scf11_74	AcrB/AcrD/AcrF family
scf11_75	Dehydratase family
scf11_76	Acetyltransferase (GNAT) family
scf11_77	EamA-like transporter family
scf11_78	Adenylosuccinate synthetase
scf11_8	Luciferase-like monooxygenase
scf11_80	Sigma-70 factor, region 1.2|Sigma-70 region 2|Sigma-70, region 4
scf11_81	RNA pseudouridylate synthase|S4 domain
scf11_83	SpoU rRNA Methylase family
scf11_85	Protein of unknown function (DUF1134)
scf11_86	Histidine phosphotransferase C-terminal domain
scf11_87	Response regulator receiver domain
scf11_88	Response regulator receiver domain|Transcriptional regulatory protein, C terminal
scf11_9	LysR substrate binding domain|Bacterial regulatory helix-turn-helix protein, lysR family
scf11_90	GCN5-related N-acetyl-transferase
scf11_91	Paraquat-inducible protein A
scf11_92	Protein of unknown function (DUF1153)
scf11_93	Bacterial sugar transferase
scf11_94	Inositol monophosphatase family
scf11_95	Branched-chain amino acid transport system / permease component
scf11_96	Branched-chain amino acid transport system / permease component|Domain of unknown function (DUF3382)
scf11_97	Branched-chain amino acid ATP-binding cassette transporter|ABC transporter
scf11_98	ABC transporter
scf111_1	Repeat domain in Vibrio, Colwellia, Bradyrhizobium and Shewanella
scf112_1	Cadherin domain|Repeat domain in Vibrio, Colwellia, Bradyrhizobium and Shewanella
scf114_1	ATP synthase alpha/beta family, nucleotide-binding domain
scf117_1	ABC transporter
scf12_1	Acetyl-coenzyme A synthetase N-terminus
scf12_10	Pyridoxal phosphate biosynthetic protein PdxA
scf12_100	Nucleotidyl transferase|HAD-hyrolase-like|Phosphoribulokinase / Uridine kinase family
scf12_101	GHMP kinases N terminal domain|GHMP kinases C terminal
scf12_102	RmlD substrate binding domain
scf12_103	FAD dependent oxidoreductase|GMC oxidoreductase
scf12_104	Aldehyde dehydrogenase family
scf12_105	TOBE domain|ABC transporter
scf12_106	Binding-protein-dependent transport system inner membrane component
scf12_107	Binding-protein-dependent transport system inner membrane component
scf12_108	Bacterial extracellular solute-binding protein
scf12_109	NIPSNAP
scf12_110	Aldehyde dehydrogenase family
scf12_111	Luciferase-like monooxygenase
scf12_112	Flavin reductase like domain
scf12_113	Alpha/beta hydrolase family
scf12_114	Amino acid synthesis
scf12_115	Bacterial regulatory proteins, gntR family|FCD domain
scf12_118	NMT1/THI5 like
scf12_119	ABC transporter
scf12_12	Putative serine dehydratase domain|Alanine racemase, N-terminal domain
scf12_120	Binding-protein-dependent transport system inner membrane component
scf12_121	Serine hydrolase
scf12_125	NADPH-dependent FMN reductase
scf12_126	Antitoxin Phd_YefM, type II toxin-antitoxin system
scf12_127	Replication protein C C-terminal region|Replication protein C N-terminal domain
scf12_129	ParB-like nuclease domain|RepB plasmid partitioning protein
scf12_13	Endoribonuclease L-PSP
scf12_130	AAA domain
scf12_133	Trehalose-phosphatase
scf12_134	Helix-turn-helix domain|AraC-like ligand binding domain
scf12_135	Periplasmic binding protein domain
scf12_136	ABC transporter
scf12_137	Branched-chain amino acid transport system / permease component
scf12_138	short chain dehydrogenase
scf12_139	Enoyl-(Acyl carrier protein) reductase
scf12_14	Beta-eliminating lyase
scf12_140	Xylose isomerase-like TIM barrel|Hydroxyphenylpyruvate dioxygenase, HPPD, N-terminal|Glyoxalase/Bleomycin resistance protein/Dioxygenase superfamily
scf12_141	Shikimate dehydrogenase substrate binding domain
scf12_142	Bacterial extracellular solute-binding protein, family 7
scf12_143	Tripartite ATP-independent periplasmic transporter, DctM component
scf12_144	Tripartite ATP-independent periplasmic transporters, DctQ component
scf12_145	Bacterial regulatory proteins, tetR family
scf12_147	Ribosomal protein S21
scf12_149	2OG-Fe(II) oxygenase superfamily
scf12_15	FAD dependent oxidoreductase
scf12_150	Bacterial regulatory helix-turn-helix protein, lysR family|LysR substrate binding domain
scf12_151	Aldo/keto reductase family
scf12_153	Polyphosphate kinase 2 (PPK2)
scf12_154	GMC oxidoreductase
scf12_155	ABC transporter|TOBE domain
scf12_156	Binding-protein-dependent transport system inner membrane component
scf12_157	Binding-protein-dependent transport system inner membrane component
scf12_158	Bacterial extracellular solute-binding protein
scf12_159	Xylose isomerase-like TIM barrel
scf12_16	Winged helix-turn-helix DNA-binding|Lrp/AsnC ligand binding domain
scf12_160	Periplasmic binding protein-like domain|Bacterial regulatory proteins, lacI family
scf12_161	Ribbon-helix-helix protein, copG family
scf12_162	ParE toxin of type II toxin-antitoxin system, parDE
scf12_163	Biotin-requiring enzyme
scf12_164	Carbamoyl-phosphate synthase L chain, ATP binding domain|Biotin carboxylase, N-terminal domain|Biotin carboxylase C-terminal domain
scf12_166	Carboxyltransferase domain, subdomain C and D
scf12_167	Carboxyltransferase domain, subdomain A and B
scf12_168	LamB/YcsF family
scf12_169	Aminotransferase class I and II
scf12_17	Aminotransferase class-III
scf12_170	Bacterial regulatory helix-turn-helix protein, lysR family|LysR substrate binding domain
scf12_171	short chain dehydrogenase
scf12_172	Binding-protein-dependent transport system inner membrane component
scf12_173	Binding-protein-dependent transport system inner membrane component
scf12_174	ABC transporter
scf12_175	Bacterial extracellular solute-binding proteins, family 3
scf12_176	Aldolase/RraA
scf12_178	Succinylglutamate desuccinylase / Aspartoacylase family
scf12_179	Endoribonuclease L-PSP
scf12_18	Phosphotransferase enzyme family
scf12_180	Alanine racemase, N-terminal domain|Putative serine dehydratase domain
scf12_181	Amidohydrolase
scf12_182	Branched-chain amino acid transport system / permease component
scf12_183	Branched-chain amino acid transport system / permease component
scf12_184	ABC transporter
scf12_185	Periplasmic binding protein domain
scf12_186	IclR helix-turn-helix domain|Bacterial transcriptional regulator
scf12_187	Luciferase-like monooxygenase
scf12_188	Binding-protein-dependent transport system inner membrane component
scf12_189	NMT1/THI5 like
scf12_19	Haloacid dehalogenase-like hydrolase
scf12_190	ABC transporter
scf12_192	ABC transporter
scf12_193	FecCD transport family
scf12_194	Periplasmic binding protein
scf12_195	Homocysteine S-methyltransferase
scf12_196	Binding-protein-dependent transport system inner membrane component
scf12_197	Binding-protein-dependent transport system inner membrane component
scf12_198	Bacterial extracellular solute-binding proteins, family 3
scf12_199	ABC transporter
scf12_2	FAD dependent oxidoreductase
scf12_20	Ornithine cyclodeaminase/mu-crystallin family
scf12_200	Lrp/AsnC ligand binding domain|Winged helix-turn-helix DNA-binding
scf12_201	Single Cache domain 2|Histidine kinase-, DNA gyrase B-, and HSP90-like ATPase|Histidine kinase
scf12_202	Bacterial regulatory proteins, luxR family|Response regulator receiver domain
scf12_203	Protein of unknown function (DUF3311)
scf12_204	Sodium:solute symporter family
scf12_205	HAMP domain|Four helix bundle sensory module for signal transduction|Methyl-accepting chemotaxis protein (MCP) signalling domain
scf12_206	Luciferase-like monooxygenase
scf12_208	Periplasmic binding protein domain
scf12_209	Branched-chain amino acid transport system / permease component
scf12_21	Pyridoxal-phosphate dependent enzyme
scf12_210	ABC transporter
scf12_211	NAD binding domain of 6-phosphogluconate dehydrogenase|NAD-binding of NADP-dependent 3-hydroxyisobutyrate dehydrogenase
scf12_212	Shikimate kinase
scf12_213	Enoyl-(Acyl carrier protein) reductase
scf12_214	D-isomer specific 2-hydroxyacid dehydrogenase, catalytic domain|D-isomer specific 2-hydroxyacid dehydrogenase, NAD binding domain
scf12_215	Alcohol dehydrogenase GroES-like domain|Zinc-binding dehydrogenase
scf12_216	Periplasmic binding protein-like domain|Bacterial regulatory proteins, lacI family
scf12_217	SMP-30/Gluconolaconase/LRE-like region
scf12_218	von Willebrand factor|von Willebrand factor type A domain|Domain of unknown function (DUF3520)
scf12_219	Sigma-70 region 2|Sigma-70, region 4
scf12_22	Aldehyde dehydrogenase family
scf12_220	alpha/beta hydrolase fold
scf12_221	X-Pro dipeptidyl-peptidase C-terminal non-catalytic domain
scf12_23	Haloacid dehalogenase-like hydrolase
scf12_24	Phosphotransferase enzyme family
scf12_25	Aminotransferase class-III
scf12_26	FCD domain|Bacterial regulatory proteins, gntR family
scf12_27	Isocitrate/isopropylmalate dehydrogenase
scf12_28	Isocitrate/isopropylmalate dehydrogenase
scf12_29	Winged helix-turn-helix DNA-binding|Lrp/AsnC ligand binding domain
scf12_3	Binding-protein-dependent transport system inner membrane component|N-terminal TM domain of oligopeptide transport permease C
scf12_30	Acetyltransferase (GNAT) family
scf12_31	Protein of unknown function (DUF861)
scf12_32	Aldehyde dehydrogenase family
scf12_33	Homoserine dehydrogenase, NAD binding domain|Homoserine dehydrogenase
scf12_34	Aldehyde dehydrogenase family
scf12_35	Dihydrodipicolinate synthetase family
scf12_36	Fumarase C C-terminus|Lyase
scf12_37	Phosphotransferase enzyme family
scf12_38	Lrp/AsnC ligand binding domain|Winged helix-turn-helix DNA-binding
scf12_39	Protein of unknown function (DUF861)
scf12_4	Binding-protein-dependent transport system inner membrane component
scf12_40	D-isomer specific 2-hydroxyacid dehydrogenase, NAD binding domain
scf12_41	LysR substrate binding domain|Bacterial regulatory helix-turn-helix protein, lysR family
scf12_42	Aldehyde dehydrogenase family
scf12_43	Integrase core domain
scf12_46	AAA domain|Domain of unknown function (DUF4143)
scf12_47	Bacterial antitoxin of type II TA system, VapB
scf12_49	Pyridine nucleotide-disulphide oxidoreductase, dimerisation domain|Pyridine nucleotide-disulphide oxidoreductase
scf12_5	Bacterial extracellular solute-binding proteins, family 5 Middle
scf12_50	e3 binding domain|2-oxoacid dehydrogenases acyltransferase (catalytic domain)|Biotin-requiring enzyme
scf12_51	Transketolase, C-terminal domain|Transketolase, pyrimidine binding domain
scf12_52	Dehydrogenase E1 component|2-oxoisovalerate dehydrogenase E1 alpha subunit N terminal
scf12_53	Acyl-CoA dehydrogenase, C-terminal domain|Acyl-CoA dehydrogenase, N-terminal domain|Acyl-CoA dehydrogenase, middle domain
scf12_54	Thiolase, C-terminal domain|Thiolase, N-terminal domain
scf12_55	short chain dehydrogenase
scf12_56	Arabinose-binding domain of AraC transcription regulator, N-term|Helix-turn-helix domain
scf12_57	Acyl-CoA dehydrogenase, middle domain|Acyl-CoA dehydrogenase, C-terminal domain|Acyl-CoA dehydrogenase, N-terminal domain
scf12_58	Carboxyl transferase domain
scf12_59	Biotin carboxylase, N-terminal domain|Biotin-requiring enzyme|Carbamoyl-phosphate synthase L chain, ATP binding domain|Biotin carboxylase C-terminal domain
scf12_6	ABC transporter|Oligopeptide/dipeptide transporter, C-terminal region
scf12_60	MaoC like domain
scf12_61	HpcH/HpaI aldolase/citrate lyase family
scf12_62	Outer membrane efflux protein
scf12_63	Histidine kinase-, DNA gyrase B-, and HSP90-like ATPase|His Kinase A (phospho-acceptor) domain
scf12_64	Transcriptional regulatory protein, C terminal|Response regulator receiver domain
scf12_65	HlyD family secretion protein|Biotin-lipoyl like
scf12_66	AcrB/AcrD/AcrF family
scf12_68	D-isomer specific 2-hydroxyacid dehydrogenase, NAD binding domain
scf12_69	Xylose isomerase-like TIM barrel
scf12_7	Bacterial regulatory proteins, gntR family|FCD domain
scf12_70	Glycosyl hydrolases family 39
scf12_71	KduI/IolB family
scf12_72	ABC transporter|Oligopeptide/dipeptide transporter, C-terminal region
scf12_73	ABC transporter|Oligopeptide/dipeptide transporter, C-terminal region
scf12_74	Binding-protein-dependent transport system inner membrane component|N-terminal TM domain of oligopeptide transport permease C
scf12_75	Binding-protein-dependent transport system inner membrane component
scf12_76	Bacterial extracellular solute-binding proteins, family 5 Middle
scf12_77	Bacterial regulatory proteins, lacI family|Periplasmic binding protein-like domain
scf12_78	Alpha-L-fucosidase
scf12_79	Methyltransferase domain
scf12_8	LysR substrate binding domain
scf12_80	Bacterial regulatory proteins, gntR family|FCD domain
scf12_81	Dihydrodipicolinate synthetase family
scf12_82	Bacterial regulatory proteins, lacI family|Periplasmic binding protein-like domain
scf12_83	Alpha-L-rhamnosidase N-terminal domain|Bacterial alpha-L-rhamnosidase concanavalin-like domain|Bacterial alpha-L-rhamnosidase 6 hairpin glycosidase domain|Bacterial alpha-L-rhamnosidase C-terminal domain
scf12_84	Bacterial extracellular solute-binding protein
scf12_85	Binding-protein-dependent transport system inner membrane component
scf12_86	Binding-protein-dependent transport system inner membrane component
scf12_87	ABC transporter|TOBE domain
scf12_88	FAD dependent oxidoreductase
scf12_89	Bacterial regulatory proteins, gntR family|Aminotransferase class I and II
scf12_9	Putative sugar-binding N-terminal domain|Putative nucleotide-binding of sugar-metabolising enzyme
scf12_90	ABC transporter|TOBE domain
scf12_91	Bacterial extracellular solute-binding protein
scf12_92	Binding-protein-dependent transport system inner membrane component
scf12_93	Binding-protein-dependent transport system inner membrane component
scf12_94	Endoribonuclease L-PSP
scf12_95	SIS domain
scf12_96	Glycosyl transferase family 2
scf12_98	Lysylphosphatidylglycerol synthase TM region
scf12_99	NAD dependent epimerase/dehydratase family
scf120_1	Bacterial regulatory helix-turn-helix protein, lysR family
scf121_1	IrrE N-terminal-like domain
scf123_1	ParB-like nuclease domain|RepB plasmid partitioning protein
scf124_1	Glutamine synthetase, catalytic domain
scf125_1	TrbL/VirB6 plasmid conjugal transfer protein
scf128_1	ROK family
scf13_10	Domain of unknown function (DUF4082)|Putative Ig domain
scf13_100	MarR family
scf13_101	HupE / UreJ protein
scf13_102	D-isomer specific 2-hydroxyacid dehydrogenase, NAD binding domain
scf13_103	Tim44-like domain
scf13_104	Aminoacyl-tRNA editing domain
scf13_106	Binding-protein-dependent transport system inner membrane component
scf13_107	Binding-protein-dependent transport system inner membrane component
scf13_108	ABC transporter|TOBE domain
scf13_109	Glycerophosphoryl diester phosphodiesterase family
scf13_110	Periplasmic binding proteins and sugar binding domain of LacI family|Bacterial regulatory proteins, lacI family
scf13_111	Inositol monophosphatase family
scf13_113	Aminotransferase class-V
scf13_114	ABC transporter
scf13_115	ABC transporter
scf13_116	Binding-protein-dependent transport system inner membrane component
scf13_117	Binding-protein-dependent transport system inner membrane component
scf13_118	Bacterial extracellular solute-binding proteins, family 5 Middle
scf13_119	Bacterial regulatory proteins, lacI family|Periplasmic binding protein-like domain
scf13_12	Polysaccharide biosynthesis protein
scf13_120	Oxidoreductase family, NAD-binding Rossmann fold
scf13_121	Xylose isomerase-like TIM barrel
scf13_122	Bacterial extracellular solute-binding protein
scf13_123	Binding-protein-dependent transport system inner membrane component
scf13_124	Binding-protein-dependent transport system inner membrane component
scf13_125	ABC transporter|TOBE domain
scf13_126	Inositol monophosphatase family
scf13_127	TOBE domain|ABC transporter
scf13_128	Binding-protein-dependent transport system inner membrane component
scf13_129	Binding-protein-dependent transport system inner membrane component
scf13_13	DegT/DnrJ/EryC1/StrS aminotransferase family
scf13_130	Bacterial extracellular solute-binding protein
scf13_131	Peptide methionine sulfoxide reductase
scf13_132	Bacterial regulatory helix-turn-helix protein, lysR family|LysR substrate binding domain
scf13_133	Enoyl-(Acyl carrier protein) reductase
scf13_134	Aldolase/RraA
scf13_135	Amidohydrolase family
scf13_136	Branched-chain amino acid transport system / permease component
scf13_137	Branched-chain amino acid transport system / permease component
scf13_138	ABC transporter
scf13_139	Amidase
scf13_14	NAD dependent epimerase/dehydratase family
scf13_140	ABC transporter substrate-binding protein PnrA-like
scf13_142	Acyltransferase
scf13_143	Cytidylyltransferase family
scf13_144	MerR HTH family regulatory protein
scf13_145	DnaJ domain|DnaJ C terminal domain
scf13_146	Universal stress protein family
scf13_147	NAD binding domain of 6-phosphogluconate dehydrogenase|Domain of unknown function (DUF1932)
scf13_148	Phosphoenolpyruvate hydrolase-like
scf13_149	Uncharacterised protein family (UPF0261)
scf13_15	Hexapeptide repeat of succinyl-transferase
scf13_150	Bacterial regulatory proteins, gntR family|FCD domain
scf13_151	Bacterial extracellular solute-binding protein
scf13_152	Binding-protein-dependent transport system inner membrane component
scf13_153	Binding-protein-dependent transport system inner membrane component
scf13_154	Oxidoreductase family, NAD-binding Rossmann fold
scf13_155	Cupin domain
scf13_156	Glutathione S-transferase, C-terminal domain|Glutathione S-transferase, N-terminal domain
scf13_157	Bacterial extracellular solute-binding proteins, family 5 Middle
scf13_158	Oligopeptide/dipeptide transporter, C-terminal region|ABC transporter
scf13_159	N-terminal TM domain of oligopeptide transport permease C|Binding-protein-dependent transport system inner membrane component
scf13_16	DegT/DnrJ/EryC1/StrS aminotransferase family
scf13_160	Binding-protein-dependent transport system inner membrane component
scf13_161	alpha/beta hydrolase fold
scf13_162	Bacterial regulatory proteins, luxR family|Autoinducer binding domain
scf13_163	alpha/beta hydrolase fold
scf13_164	Acetamidase/Formamidase family
scf13_165	Antitoxin Phd_YefM, type II toxin-antitoxin system
scf13_166	PIN domain
scf13_167	AAA domain
scf13_168	Calcineurin-like phosphoesterase
scf13_17	Oxidoreductase family, NAD-binding Rossmann fold
scf13_171	Major Facilitator Superfamily
scf13_172	MarR family
scf13_173	Flavin reductase like domain
scf13_174	Acyl-CoA dehydrogenase, C-terminal domain|Acyl-CoA dehydrogenase, N-terminal domain
scf13_175	Amidohydrolase
scf13_176	Iron-containing alcohol dehydrogenase
scf13_177	Dioxygenase|Catechol dioxygenase N terminus
scf13_178	YCII-related domain
scf13_179	Radical SAM ThiC family|ThiC-associated domain
scf13_18	Bacterial transferase hexapeptide (six repeats)
scf13_180	FAD dependent oxidoreductase
scf13_181	ThiS family
scf13_182	Thiazole biosynthesis protein ThiG
scf13_183	Thiamine monophosphate synthase
scf13_184	Periplasmic binding protein domain
scf13_185	ABC transporter
scf13_186	Branched-chain amino acid transport system / permease component
scf13_187	Putative sugar-binding domain|Sigma-70, region 4
scf13_188	Aldo/keto reductase family
scf13_189	C-terminal domain of alpha-glycerophosphate oxidase|FAD dependent oxidoreductase
scf13_19	Bacterial regulatory proteins, luxR family
scf13_190	DeoC/LacD family aldolase
scf13_191	FGGY family of carbohydrate kinases, C-terminal domain|FGGY family of carbohydrate kinases, N-terminal domain
scf13_192	GMC oxidoreductase
scf13_2	Antitoxin Phd_YefM, type II toxin-antitoxin system
scf13_20	Glycosyl transferase family 2
scf13_21	Glycosyl transferase family 8
scf13_22	GDP-mannose 4,6 dehydratase
scf13_23	Bacterial sugar transferase
scf13_24	Glycosyl transferase WecB/TagA/CpsF family
scf13_25	Right handed beta helix region
scf13_26	O-Antigen ligase
scf13_27	Glycosyl transferase family 2
scf13_28	Glycosyltransferase Family 4|Glycosyl transferases group 1
scf13_29	Glycosyl transferases group 1|Glycosyltransferase Family 4
scf13_30	Chain length determinant protein
scf13_31	GDP-mannose 4,6 dehydratase
scf13_34	Uncharacterised nucleotidyltransferase
scf13_35	Calcineurin-like phosphoesterase
scf13_38	Protein-L-isoaspartate(D-aspartate) O-methyltransferase (PCMT)|Erythromycin esterase
scf13_4	HlyD family secretion protein
scf13_40	FCD domain|Bacterial regulatory proteins, gntR family
scf13_41	Putative sugar-binding N-terminal domain|Putative nucleotide-binding of sugar-metabolising enzyme
scf13_42	ABC transporter|Oligopeptide/dipeptide transporter, C-terminal region
scf13_43	Oligopeptide/dipeptide transporter, C-terminal region|ABC transporter
scf13_44	Binding-protein-dependent transport system inner membrane component|N-terminal TM domain of oligopeptide transport permease C
scf13_45	Binding-protein-dependent transport system inner membrane component
scf13_46	Bacterial extracellular solute-binding proteins, family 5 Middle
scf13_47	Dihydrodipicolinate synthetase family
scf13_48	BNR repeat-like domain
scf13_49	Iron-containing alcohol dehydrogenase
scf13_5	Peptidase C39 family|ABC transporter transmembrane region|ABC transporter
scf13_50	Pyridoxal phosphate biosynthetic protein PdxA
scf13_51	FGGY family of carbohydrate kinases, N-terminal domain|FGGY family of carbohydrate kinases, C-terminal domain
scf13_53	Predicted small integral membrane protein (DUF2160)
scf13_54	Binding-protein-dependent transport system inner membrane component
scf13_55	Binding-protein-dependent transport system inner membrane component
scf13_56	TOBE domain|ABC transporter
scf13_57	ABC transporter
scf13_58	FAD dependent oxidoreductase|C-terminal domain of alpha-glycerophosphate oxidase
scf13_59	DeoR-like helix-turn-helix domain|DeoR C terminal sensor domain
scf13_60	EamA-like transporter family
scf13_61	LysR substrate binding domain|Bacterial regulatory helix-turn-helix protein, lysR family
scf13_62	Protein of unknown function (DUF992)
scf13_63	Protein of unknown function (DUF1328)
scf13_65	ABC transporter
scf13_67	Aldose 1-epimerase
scf13_68	D-mannonate dehydratase (UxuA)
scf13_69	Bacterial regulatory proteins, gntR family|FCD domain
scf13_7	Cobalamin synthesis protein cobW C-terminal domain|CobW/HypB/UreG, nucleotide-binding domain
scf13_70	Protein of unknown function (DUF2934)
scf13_72	O-Antigen ligase
scf13_73	Polysaccharide biosynthesis protein|CoA-binding domain
scf13_74	Bacterial sugar transferase
scf13_75	Replication protein C C-terminal region|Replication protein C N-terminal domain
scf13_76	RepB plasmid partitioning protein|ParB-like nuclease domain
scf13_77	AAA domain
scf13_78	Helix-turn-helix
scf13_79	Major Facilitator Superfamily
scf13_8	Domain of unknown function (DUF4082)
scf13_80	NLPA lipoprotein
scf13_81	NIL domain|ABC transporter
scf13_82	Binding-protein-dependent transport system inner membrane component
scf13_83	Methylmalonyl-CoA mutase|B12 binding domain
scf13_84	Fumarylacetoacetate (FAA) hydrolase family
scf13_85	Oxidoreductase family, NAD-binding Rossmann fold
scf13_86	Oxidoreductase family, NAD-binding Rossmann fold|Oxidoreductase family, C-terminal alpha/beta domain
scf13_87	Acetyltransferase (GNAT) family
scf13_88	Glyoxalase/Bleomycin resistance protein/Dioxygenase superfamily
scf13_89	Helix-turn-helix domain|Cupin domain
scf13_9	Cobalamin synthesis protein cobW C-terminal domain|CobW/HypB/UreG, nucleotide-binding domain
scf13_90	Bacterial extracellular solute-binding protein
scf13_91	Binding-protein-dependent transport system inner membrane component
scf13_92	Binding-protein-dependent transport system inner membrane component
scf13_93	ABC transporter|TOBE domain
scf13_94	Aldo/keto reductase family|Oxidoreductase family, NAD-binding Rossmann fold
scf13_95	Membrane bound YbgT-like protein
scf13_96	Cytochrome bd terminal oxidase subunit II
scf13_97	Cytochrome bd terminal oxidase subunit I
scf13_98	ABC transporter
scf13_99	ABC transporter|ABC transporter transmembrane region
scf14_10	Carboxyltransferase domain, subdomain A and B|Carboxyltransferase domain, subdomain C and D
scf14_100	PP-loop family
scf14_101	Inositol monophosphatase family
scf14_102	Inositol monophosphatase family
scf14_103	Acetyltransferase (GNAT) domain
scf14_104	Major Facilitator Superfamily
scf14_105	Major Facilitator Superfamily
scf14_106	Glutaredoxin
scf14_109	BolA-like protein
scf14_11	Biotin-requiring enzyme|Carbamoyl-phosphate synthase L chain, ATP binding domain|Biotin carboxylase C-terminal domain|Biotin carboxylase, N-terminal domain
scf14_110	AIR synthase related protein, C-terminal domain|AIR synthase related protein, N-terminal domain
scf14_111	Lipid A 3-O-deacylase (PagL)
scf14_112	Aminotransferase class I and II|Bacterial regulatory proteins, gntR family
scf14_113	Domain of unknown function (DUF1127)
scf14_115	CobB/CobQ-like glutamine amidotransferase domain
scf14_116	RNA 2'-phosphotransferase, Tpt1 / KptA family
scf14_117	Phosphoribosylformylglycinamidine (FGAM) synthase
scf14_118	SAICAR synthetase
scf14_119	Diguanylate cyclase, GGDEF domain|PAS fold|EAL domain
scf14_12	Enoyl-(Acyl carrier protein) reductase
scf14_120	Serine hydrolase
scf14_121	Predicted integral membrane protein (DUF2189)
scf14_122	Low affinity iron permease
scf14_123	RDD family
scf14_124	Adenylosuccinate lyase C-terminus|Lyase
scf14_126	Predicted secreted protein (DUF2259)
scf14_127	Ribulose-phosphate 3 epimerase family
scf14_128	Periplasmic binding protein
scf14_129	Flavin reductase like domain
scf14_13	Enoyl-(Acyl carrier protein) reductase
scf14_130	TfoX N-terminal domain
scf14_131	NUDIX domain
scf14_132	Helicase conserved C-terminal domain|DEAD/DEAH box helicase
scf14_133	Peptidase family M23
scf14_134	Protein of unknown function (DUF455)
scf14_135	AhpC/TSA family
scf14_136	AsmA-like C-terminal region|Protein of unknown function
scf14_137	tRNA synthetases class I (W and Y)
scf14_138	Anhydro-N-acetylmuramic acid kinase
scf14_139	Acetyltransferase (GNAT) domain
scf14_14	ABC transporter
scf14_140	Acyltransferase family
scf14_141	Serine aminopeptidase, S33
scf14_142	Aminotransferase class-V
scf14_143	Uncharacterized protein family (UPF0051)
scf14_144	GIY-YIG catalytic domain
scf14_145	ABC transporter
scf14_146	Uncharacterized protein family (UPF0051)
scf14_147	Aminotransferase class-V
scf14_148	Iron-sulfur cluster assembly protein
scf14_149	Iron-sulphur cluster biosynthesis
scf14_15	Periplasmic binding protein domain
scf14_150	Flagellar basal body rod FlgEFG protein C-terminal|Flagella basal body rod protein
scf14_151	Glycosyl hydrolases family 25
scf14_152	Glycine cleavage system P-protein
scf14_153	Glycine cleavage H-protein
scf14_154	Glycine cleavage T-protein C-terminal barrel domain|Aminomethyltransferase folate-binding domain
scf14_156	Copper chaperone PCu(A)C|Domain of unkown function (DUF1775)
scf14_158	CrcB-like protein, Camphor Resistance (CrcB)
scf14_159	RNA pseudouridylate synthase
scf14_16	Branched-chain amino acid transport system / permease component
scf14_160	Haloacid dehalogenase-like hydrolase
scf14_161	ATP12 chaperone protein
scf14_163	Carboxyl transferase domain
scf14_164	DoxX
scf14_165	Small Multidrug Resistance protein
scf14_166	Uncharacterized BCR, YaiI/YqxD family COG1671
scf14_167	Acetyltransferase (GNAT) domain
scf14_17	Transketolase, thiamine diphosphate binding domain
scf14_18	Transketolase, pyrimidine binding domain|Transketolase, C-terminal domain
scf14_19	FGGY family of carbohydrate kinases, N-terminal domain|FGGY family of carbohydrate kinases, C-terminal domain
scf14_2	Molybdopterin guanine dinucleotide synthesis protein B
scf14_20	Putative sugar-binding domain|MarR family
scf14_21	4Fe-4S single cluster domain|Molybdenum Cofactor Synthesis C|Radical SAM superfamily
scf14_22	Protein of unknown function (DUF971)
scf14_23	Bacterial low temperature requirement A protein (LtrA)
scf14_25	MarR family
scf14_26	Alpha/beta hydrolase family
scf14_27	Pyridoxamine 5'-phosphate oxidase
scf14_28	Diguanylate cyclase, GGDEF domain
scf14_3	MobA-like NTP transferase domain
scf14_30	Fumarase C-terminus|Fumarate hydratase (Fumerase)
scf14_32	Acyltransferase family
scf14_33	Lyase|Fumarase C C-terminus
scf14_34	Putative peptidoglycan binding domain|L,D-transpeptidase catalytic domain
scf14_35	Haloacid dehalogenase-like hydrolase
scf14_36	Ribose 5-phosphate isomerase A (phosphoriboisomerase A)
scf14_37	Uncharacterized protein conserved in bacteria (DUF2059)
scf14_38	Acylphosphatase
scf14_4	EamA-like transporter family
scf14_40	Pyridine nucleotide-disulphide oxidoreductase|Pyridine nucleotide-disulphide oxidoreductase, dimerisation domain
scf14_41	Putative Flp pilus-assembly TadE/G-like
scf14_42	Class-II DAHP synthetase family
scf14_43	ABC transporter transmembrane region|ABC transporter
scf14_45	Glutathione-dependent formaldehyde-activating enzyme
scf14_46	Protein of unknown function (DUF1003)
scf14_47	Carbon-nitrogen hydrolase|NAD synthase
scf14_48	WD40-like Beta Propeller Repeat
scf14_49	DAHP synthetase I family
scf14_5	Enoyl-(Acyl carrier protein) reductase
scf14_50	Nitroreductase family
scf14_51	Protein of unknown function (DUF2865)
scf14_52	Ubiquinone biosynthesis protein COQ7
scf14_53	RNase H
scf14_54	Malic enzyme, N-terminal domain|Phosphate acetyl/butaryl transferase|Malic enzyme, NAD binding domain
scf14_55	Acetyltransferase (GNAT) domain
scf14_56	FAD binding domain|Berberine and berberine like
scf14_57	Histidine phosphatase superfamily (branch 1)
scf14_58	Calcineurin-like phosphoesterase superfamily domain
scf14_59	MFS_1 like family
scf14_6	FCD domain|Bacterial regulatory proteins, gntR family
scf14_60	Enolase C-terminal domain-like|Mandelate racemase / muconate lactonizing enzyme, N-terminal domain
scf14_61	Permease MlaE|STAS domain
scf14_62	ABC transporter
scf14_63	MlaD protein
scf14_64	ABC-type transport auxiliary lipoprotein component
scf14_65	Diguanylate cyclase, GGDEF domain
scf14_66	D-alanyl-D-alanine carboxypeptidase
scf14_67	AAA domain
scf14_68	Isochorismatase family
scf14_69	Apolipoprotein A1/A4/E domain
scf14_7	Natural resistance-associated macrophage protein
scf14_70	Hpt domain
scf14_71	2Fe-2S iron-sulfur cluster binding domain
scf14_72	Bacterial protein of unknown function (DUF922)
scf14_73	Pterin binding enzyme
scf14_74	Dihydroneopterin aldolase
scf14_75	7,8-dihydro-6-hydroxymethylpterin-pyrophosphokinase (HPPK)
scf14_77	Domain of unknown function (DUF697)
scf14_78	YcjX-like family, DUF463
scf14_79	Histidine phosphatase superfamily (branch 1)
scf14_8	LamB/YcsF family
scf14_80	Prokaryotic dksA/traR C4-type zinc finger
scf14_81	Protein of unknown function (DUF1062)
scf14_82	Flagellar biosynthesis protein, FliO
scf14_83	Response regulator receiver domain|PAS fold|Histidine kinase-, DNA gyrase B-, and HSP90-like ATPase
scf14_85	Indigoidine synthase A like protein
scf14_86	pfkB family carbohydrate kinase
scf14_87	recA bacterial DNA recombination protein
scf14_88	Threonyl and Alanyl tRNA synthetase second additional domain|tRNA synthetases class II (A)|DHHA1 domain
scf14_89	Helix-turn-helix domain|GyrI-like small molecule binding domain
scf14_9	Protein of unknown function (DUF1445)
scf14_90	Glutathione S-transferase, N-terminal domain
scf14_91	Acetyltransferase (GNAT) family
scf14_92	Isocitrate/isopropylmalate dehydrogenase
scf14_94	Fusaric acid resistance protein-like
scf14_95	SpoU rRNA Methylase family
scf14_96	Asp/Glu/Hydantoin racemase
scf14_97	Domain of unknown function DUF87
scf14_98	S4 domain|Ribosomal protein S4/S9 N-terminal domain
scf14_99	Glutaminase
scf15_10	Binding-protein-dependent transport system inner membrane component
scf15_100	Response regulator receiver domain|Bacterial regulatory proteins, luxR family
scf15_101	Response regulator receiver domain
scf15_102	Response regulator receiver domain|Bacterial regulatory proteins, luxR family
scf15_103	MASE1|His Kinase A (phospho-acceptor) domain|PAS fold|Histidine kinase-, DNA gyrase B-, and HSP90-like ATPase
scf15_104	NAD(P)H-binding
scf15_106	AAA domain
scf15_107	ParB-like nuclease domain|RepB plasmid partitioning protein
scf15_108	Replication protein C N-terminal domain|Replication protein C C-terminal region
scf15_109	Periplasmic binding protein-like domain|Bacterial regulatory proteins, lacI family
scf15_11	Protein of unknown function (DUF3422)
scf15_110	Bacterial extracellular solute-binding protein
scf15_111	Binding-protein-dependent transport system inner membrane component
scf15_112	Binding-protein-dependent transport system inner membrane component
scf15_113	ABC transporter|TOBE domain
scf15_114	Trehalose utilisation
scf15_115	Oxidoreductase family, C-terminal alpha/beta domain|Oxidoreductase family, NAD-binding Rossmann fold
scf15_116	Domain of unknown function (DUF4112)
scf15_117	Alcohol dehydrogenase GroES-like domain|Zinc-binding dehydrogenase
scf15_118	Aminotransferase class-III
scf15_119	Aldehyde dehydrogenase family
scf15_12	Bacterial extracellular solute-binding protein
scf15_120	Winged helix-turn-helix DNA-binding|Lrp/AsnC ligand binding domain
scf15_121	Aminotransferase class I and II|Bacterial regulatory proteins, gntR family
scf15_122	ABC transporter
scf15_123	Bacterial extracellular solute-binding proteins, family 3
scf15_124	Binding-protein-dependent transport system inner membrane component
scf15_125	Binding-protein-dependent transport system inner membrane component
scf15_126	Asp/Glu/Hydantoin racemase
scf15_127	Pyridoxal-phosphate dependent enzyme
scf15_128	Ornithine cyclodeaminase/mu-crystallin family
scf15_129	Metallopeptidase family M24|Creatinase/Prolidase N-terminal domain
scf15_130	Succinylglutamate desuccinylase / Aspartoacylase family
scf15_131	HAMP domain|Methyl-accepting chemotaxis protein (MCP) signalling domain
scf15_132	Bacterial regulatory proteins, tetR family
scf15_133	Bacterial extracellular solute-binding proteins, family 3
scf15_134	Binding-protein-dependent transport system inner membrane component
scf15_135	Binding-protein-dependent transport system inner membrane component
scf15_136	ABC transporter
scf15_137	FCD domain|Bacterial regulatory proteins, gntR family
scf15_138	Bacterial extracellular solute-binding proteins, family 3
scf15_139	Binding-protein-dependent transport system inner membrane component
scf15_14	Glycosyl Hydrolase Family 88
scf15_140	Binding-protein-dependent transport system inner membrane component
scf15_141	ABC transporter
scf15_143	ZinT (YodA) periplasmic lipocalin-like zinc-recruitment
scf15_144	PspA/IM30 family
scf15_145	Uncharacterized protein conserved in bacteria (DUF2170)
scf15_146	TrkA-N domain|Ion channel
scf15_147	Protein of unknown function (DUF2491)
scf15_148	Domain of Unknown Function (DUF350)
scf15_149	Protein of unknown function (DUF1190)
scf15_15	Glycosyl hydrolases family 28
scf15_150	Glutathionylspermidine synthase preATP-grasp
scf15_151	Low molecular weight phosphotyrosine protein phosphatase
scf15_152	Bacterial protein of unknown function (DUF839)
scf15_153	Winged helix-turn helix
scf15_16	TOBE domain|ABC transporter
scf15_17	Binding-protein-dependent transport system inner membrane component
scf15_18	Binding-protein-dependent transport system inner membrane component
scf15_19	ROK family
scf15_2	Binding-protein-dependent transport system inner membrane component
scf15_20	AraC-binding-like domain|Helix-turn-helix domain
scf15_21	Periplasmic binding protein-like domain|Bacterial regulatory proteins, lacI family
scf15_22	Bacterial regulatory proteins, tetR family
scf15_23	Barrel-sandwich domain of CusB or HlyD membrane-fusion
scf15_24	Barrel-sandwich domain of CusB or HlyD membrane-fusion
scf15_25	AcrB/AcrD/AcrF family
scf15_26	Alpha/beta hydrolase of unknown function (DUF900)
scf15_27	Permease for cytosine/purines, uracil, thiamine, allantoin
scf15_28	Domain of unknown function (DUF4272)
scf15_29	CorA-like Mg2 transporter protein
scf15_3	ABC transporter
scf15_30	Phosphotransferase enzyme family
scf15_31	Metallo-beta-lactamase superfamily
scf15_33	Domain of unknown function (DUF1963)
scf15_34	Alpha amylase, catalytic domain|Domain of unknown function (DUF3416)
scf15_35	Maltogenic Amylase, C-terminal domain|Phosphotransferase enzyme family|Alpha amylase, catalytic domain
scf15_36	Alpha amylase, catalytic domain|Alpha amylase, C-terminal all-beta domain|Carbohydrate-binding module 48 (Isoamylase N-terminal domain)
scf15_37	Thiamine pyrophosphate enzyme, N-terminal TPP binding domain|Thiamine pyrophosphate enzyme, central domain|Thiamine pyrophosphate enzyme, C-terminal TPP binding domain
scf15_38	Aminotransferase class I and II
scf15_39	Lrp/AsnC ligand binding domain|Winged helix-turn-helix DNA-binding
scf15_4	NMT1/THI5 like
scf15_40	ABC transporter
scf15_41	FecCD transport family
scf15_42	Periplasmic binding protein
scf15_43	ABC 3 transport family
scf15_44	ABC 3 transport family
scf15_45	ABC transporter
scf15_46	Zinc-uptake complex component A periplasmic
scf15_49	Response regulator receiver domain|GAF domain|His Kinase A (phospho-acceptor) domain|Histidine kinase-, DNA gyrase B-, and HSP90-like ATPase
scf15_5	Bacterial regulatory proteins, gntR family|FCD domain
scf15_50	Histidine kinase-, DNA gyrase B-, and HSP90-like ATPase|His Kinase A (phospho-acceptor) domain|Response regulator receiver domain
scf15_51	Domain of unknown function (DUF3459)|Alpha amylase, catalytic domain
scf15_52	4-alpha-glucanotransferase
scf15_6	Bacterial regulatory proteins, lacI family|Periplasmic binding protein-like domain
scf15_64	Endonuclease/Exonuclease/phosphatase family
scf15_65	Lysylphosphatidylglycerol synthase TM region
scf15_66	PLD-like domain|Phospholipase D Active site motif
scf15_67	Protein of unknown function (DUF763)
scf15_68	EamA-like transporter family
scf15_69	ABC transporter
scf15_7	Alpha-L-fucosidase
scf15_70	ABC transporter
scf15_71	N-terminal TM domain of oligopeptide transport permease C|Binding-protein-dependent transport system inner membrane component
scf15_72	Binding-protein-dependent transport system inner membrane component
scf15_73	Bacterial extracellular solute-binding proteins, family 5 Middle
scf15_74	Dihydrodipicolinate synthetase family
scf15_75	SMP-30/Gluconolaconase/LRE-like region
scf15_76	NAD dependent epimerase/dehydratase family
scf15_77	Bacterial regulatory proteins, gntR family|FCD domain
scf15_78	Bacterial extracellular solute-binding proteins, family 5 Middle
scf15_79	Binding-protein-dependent transport system inner membrane component
scf15_8	Bacterial extracellular solute-binding protein
scf15_80	Binding-protein-dependent transport system inner membrane component|N-terminal TM domain of oligopeptide transport permease C
scf15_81	Oligopeptide/dipeptide transporter, C-terminal region|ABC transporter
scf15_82	Mandelate racemase / muconate lactonizing enzyme, N-terminal domain|Enolase C-terminal domain-like
scf15_83	Mandelate racemase / muconate lactonizing enzyme, N-terminal domain|Enolase C-terminal domain-like
scf15_84	LysR substrate binding domain|Bacterial regulatory helix-turn-helix protein, lysR family
scf15_85	Conserved hypothetical protein 698
scf15_86	Coenzyme A transferase
scf15_87	Enoyl-(Acyl carrier protein) reductase
scf15_88	N-terminal half of MaoC dehydratase|MaoC like domain
scf15_89	UTRA domain|Bacterial regulatory proteins, gntR family
scf15_9	Binding-protein-dependent transport system inner membrane component
scf15_90	Aromatic amino acid lyase
scf15_91	Substrate binding domain of ABC-type glycine betaine transport system
scf15_92	Ornithine cyclodeaminase/mu-crystallin family
scf15_93	ABC transporter, phosphonate, periplasmic substrate-binding protein
scf15_94	Binding-protein-dependent transport system inner membrane component
scf15_95	Binding-protein-dependent transport system inner membrane component
scf15_96	ABC transporter
scf15_97	NADPH-dependent FMN reductase
scf15_98	Nitroreductase family
scf15_99	Bacterial regulatory protein, arsR family
scf16_10	Dioxygenase
scf16_100	Iron/manganese superoxide dismutases, C-terminal domain
scf16_101	Chromate resistance exported protein
scf16_102	Methyltransferase domain
scf16_103	Helix-turn-helix domain
scf16_105	Protein of unknown function (DUF2934)
scf16_106	Uracil DNA glycosylase superfamily
scf16_107	Phospholipase_D-nuclease N-terminal|PLD-like domain
scf16_108	Endonuclease/Exonuclease/phosphatase family
scf16_109	Protein of unknown function, DUF
scf16_11	Dioxygenase|Protocatechuate 3,4-dioxygenase beta subunit N terminal
scf16_110	Copper binding periplasmic protein CusF
scf16_111	Copper binding proteins, plastocyanin/azurin family
scf16_112	Multicopper oxidase
scf16_113	Outer membrane efflux protein
scf16_116	SNARE associated Golgi protein
scf16_117	Prokaryotic cytochrome b561
scf16_118	Domain of unknown function (DUF305)
scf16_12	Carboxymuconolactone decarboxylase family
scf16_120	Cytochrome C'
scf16_121	Adenylate and Guanylate cyclase catalytic domain
scf16_122	Cyclic nucleotide-binding domain
scf16_124	ABC transporter
scf16_125	Bacterial extracellular solute-binding protein
scf16_126	Binding-protein-dependent transport system inner membrane component
scf16_127	Acyltransferase family
scf16_128	FCD domain|Bacterial regulatory proteins, gntR family
scf16_129	Cys/Met metabolism PLP-dependent enzyme
scf16_13	Serine aminopeptidase, S33
scf16_130	Bacterial extracellular solute-binding protein
scf16_131	Binding-protein-dependent transport system inner membrane component
scf16_132	Binding-protein-dependent transport system inner membrane component
scf16_133	TOBE domain|ABC transporter
scf16_134	Ku70/Ku80 beta-barrel domain
scf16_135	Ku70/Ku80 beta-barrel domain
scf16_136	ATP dependent DNA ligase C terminal region|ATP dependent DNA ligase domain
scf16_137	ATP dependent DNA ligase C terminal region|DNA polymerase Ligase (LigD)|ATP dependent DNA ligase domain
scf16_138	Epoxide hydrolase N terminus
scf16_139	Protein of unknown function (DUF982)
scf16_14	Bacterial regulatory helix-turn-helix protein, lysR family|LysR substrate binding domain
scf16_140	Peptidase dimerisation domain|Peptidase family M20/M25/M40
scf16_141	Cell Wall Hydrolase
scf16_142	TOBE-like domain|ABC transporter
scf16_143	Binding-protein-dependent transport system inner membrane component
scf16_144	Binding-protein-dependent transport system inner membrane component
scf16_145	Bacterial extracellular solute-binding protein
scf16_146	Porin subfamily
scf16_147	Phosphoenolpyruvate-dependent sugar phosphotransferase system, EIIA 2
scf16_148	Response regulator receiver domain|Transcriptional regulatory protein, C terminal
scf16_149	Domain of unknown function (DUF4118)|GAF domain|Universal stress protein family|Histidine kinase-, DNA gyrase B-, and HSP90-like ATPase|Osmosensitive K channel His kinase sensor domain|His Kinase A (phospho-acceptor) domain
scf16_15	Protein of unknown function (DUF2384)
scf16_150	K+transporting ATPase, c chain
scf16_151	haloacid dehalogenase-like hydrolase|E1-E2 ATPase
scf16_152	Potassium-transporting ATPase A subunit
scf16_153	F subunit of K+transporting ATPase (Potass_KdpF)
scf16_16	RES domain
scf16_17	Alpha/beta hydrolase family
scf16_19	Bacterial protein of unknown function (DUF899)
scf16_2	Methyltransferase FkbM domain
scf16_20	DnaJ domain
scf16_21	HutD
scf16_22	Urocanase C-terminal domain|Urocanase N-terminal domain|Urocanase Rossmann-like domain
scf16_23	N-formylglutamate amidohydrolase
scf16_25	Aromatic amino acid lyase
scf16_26	Amidohydrolase family
scf16_27	Amidohydrolase family
scf16_28	Bacterial regulatory proteins, gntR family|UTRA domain
scf16_29	UTRA domain|Bacterial regulatory proteins, gntR family
scf16_3	2Fe-2S iron-sulfur cluster binding domain|Adenylate and Guanylate cyclase catalytic domain
scf16_30	Bacterial extracellular solute-binding proteins, family 3
scf16_31	Binding-protein-dependent transport system inner membrane component
scf16_32	Binding-protein-dependent transport system inner membrane component
scf16_33	ABC transporter
scf16_34	Aromatic amino acid lyase
scf16_36	PAP2 superfamily
scf16_38	Glycine cleavage T-protein C-terminal barrel domain|FAD dependent oxidoreductase|FAD dependent oxidoreductase central domain|Aminomethyltransferase folate-binding domain
scf16_4	Glycosyl transferases group 1
scf16_42	Methyltransferase domain
scf16_43	Helix-turn-helix domain|AraC-like ligand binding domain
scf16_44	Family 4 glycosyl hydrolase|Family 4 glycosyl hydrolase C-terminal domain
scf16_45	Bacterial extracellular solute-binding proteins, family 5 Middle
scf16_46	Binding-protein-dependent transport system inner membrane component
scf16_47	N-terminal TM domain of oligopeptide transport permease C|Binding-protein-dependent transport system inner membrane component
scf16_48	ABC transporter|Oligopeptide/dipeptide transporter, C-terminal region
scf16_49	Family 4 glycosyl hydrolase|Family 4 glycosyl hydrolase C-terminal domain
scf16_5	Polysaccharide deacetylase
scf16_51	Elongation factor G, domain IV|Elongation factor Tu GTP binding domain|Elongation factor G C-terminus|Elongation Factor G, domain II
scf16_52	PDZ domain (Also known as DHR or GLGF)|C-terminal domain of tail specific protease (DUF3340)|Peptidase family S41
scf16_53	Diguanylate cyclase, GGDEF domain
scf16_57	TfuA-like protein
scf16_58	YcaO cyclodehydratase, ATP-ad Mg2+binding
scf16_59	AAA ATPase domain|Adenylate and Guanylate cyclase catalytic domain
scf16_6	alpha/beta hydrolase fold
scf16_60	AMP-binding enzyme
scf16_62	Tetratricopeptide repeat|Adenylate and Guanylate cyclase catalytic domain
scf16_64	Restriction endonuclease
scf16_65	AIPR protein
scf16_66	Putative PD-(D/E)XK family member, (DUF4420)
scf16_67	Z1 domain
scf16_68	Histidine kinase-, DNA gyrase B-, and HSP90-like ATPase
scf16_69	C-5 cytosine-specific DNA methylase
scf16_7	Glutathione-dependent formaldehyde-activating enzyme
scf16_71	ABC transporter
scf16_72	ABC transporter|Oligopeptide/dipeptide transporter, C-terminal region
scf16_73	Binding-protein-dependent transport system inner membrane component
scf16_74	Binding-protein-dependent transport system inner membrane component
scf16_75	Bacterial extracellular solute-binding proteins, family 5 Middle
scf16_76	Alpha-L-arabinofuranosidase C-terminal domain
scf16_77	Helix-turn-helix domain
scf16_8	Beta-lactamase superfamily domain
scf16_80	IclR helix-turn-helix domain|Bacterial transcriptional regulator
scf16_81	Coenzyme A transferase
scf16_82	Coenzyme A transferase
scf16_83	Thiolase, N-terminal domain|Thiolase, C-terminal domain
scf16_84	Transglutaminase-like superfamily
scf16_85	Acetyltransferase (GNAT) family
scf16_86	Major Facilitator Superfamily
scf16_87	Enoyl-(Acyl carrier protein) reductase
scf16_88	Carbohydrate-binding module 48 (Isoamylase N-terminal domain)|Alpha amylase, catalytic domain
scf16_89	Eukaryotic DNA topoisomerase I, catalytic core
scf16_9	Lyase
scf16_91	Glutathione S-transferase, C-terminal domain
scf16_92	Protein of unknown function (DUF3175)
scf16_96	High-affinity nickel-transport protein
scf16_97	Major Facilitator Superfamily
scf16_98	Chromate transporter
scf16_99	Chromate resistance exported protein
scf17_10	Universal stress protein family
scf17_100	Bacterial regulatory proteins, tetR family|Tetracyclin repressor, C-terminal all-alpha domain
scf17_101	Endoribonuclease L-PSP
scf17_103	Lytic transglycolase
scf17_104	D-alanyl-D-alanine carboxypeptidase|Penicillin-binding protein 5, C-terminal domain
scf17_105	Thymidylate kinase
scf17_106	DNA polymerase III, delta subunit
scf17_107	Sulfite exporter TauE/SafE
scf17_108	tRNA synthetases class I (M)
scf17_109	TatD related DNase
scf17_11	Cation transporting ATPase, C-terminus|E1-E2 ATPase|haloacid dehalogenase-like hydrolase|Cation transporter/ATPase, N-terminus
scf17_110	Beta-lactamase superfamily domain
scf17_111	Integral membrane protein TerC family
scf17_114	Helix-turn-helix domain
scf17_12	Prokaryotic dksA/traR C4-type zinc finger
scf17_13	E1-E2 ATPase|haloacid dehalogenase-like hydrolase
scf17_16	Universal stress protein family
scf17_19	Phospholipid methyltransferase
scf17_2	Biotin-requiring enzyme|Biotin carboxylase C-terminal domain|Biotin carboxylase, N-terminal domain|Carbamoyl-phosphate synthase L chain, ATP binding domain
scf17_21	BON domain
scf17_22	Polypeptide deformylase
scf17_23	Divalent cation transporter|MgtE intracellular N domain|CBS domain
scf17_24	MerR HTH family regulatory protein
scf17_25	Protein of unknown function (DUF1624)
scf17_26	Protein of unknown function, DUF599
scf17_27	Domain of unknown function (DUF2437)|Fumarylacetoacetate (FAA) hydrolase family
scf17_28	Carboxymuconolactone decarboxylase family
scf17_29	Periplasmic binding protein-like domain|Bacterial regulatory proteins, lacI family
scf17_30	Branched-chain amino acid transport system / permease component
scf17_31	Branched-chain amino acid transport system / permease component|ABC transporter
scf17_32	ABC transporter
scf17_34	Enolase, C-terminal TIM barrel domain|Enolase, N-terminal domain
scf17_35	Glyoxalase/Bleomycin resistance protein/Dioxygenase superfamily
scf17_36	Periplasmic binding protein
scf17_37	Zinc-binding dehydrogenase|Alcohol dehydrogenase GroES-like domain
scf17_38	NADPH-dependent FMN reductase
scf17_39	Phosphotransferase enzyme family
scf17_4	EamA-like transporter family
scf17_40	D-isomer specific 2-hydroxyacid dehydrogenase, NAD binding domain|D-isomer specific 2-hydroxyacid dehydrogenase, catalytic domain
scf17_41	Phosphoenolpyruvate carboxylase
scf17_42	Bacterial regulatory helix-turn-helix protein, lysR family|LysR substrate binding domain
scf17_43	Acyl-CoA dehydrogenase, C-terminal domain|Acyl-CoA dehydrogenase, middle domain|Acyl-CoA dehydrogenase, N-terminal domain
scf17_44	3-hydroxyacyl-CoA dehydrogenase, C-terminal domain|3-hydroxyacyl-CoA dehydrogenase, NAD binding domain
scf17_45	Thi4 family|Electron transfer flavoprotein-ubiquinone oxidoreductase, 4Fe-4S
scf17_46	CoA-transferase family III
scf17_47	Serine dehydratase alpha chain|Serine dehydratase beta chain
scf17_48	Protein of unknown function (DUF1489)
scf17_5	Biotin/lipoate A/B protein ligase family
scf17_50	Sporulation related domain|D-alanyl-D-alanine carboxypeptidase
scf17_52	Bacterial transglutaminase-like cysteine proteinase BTLCP
scf17_53	alpha/beta hydrolase fold
scf17_54	PilZ domain
scf17_55	PAS domain
scf17_56	Rhomboid family
scf17_57	CBS domain
scf17_58	Patatin-like phospholipase
scf17_59	Phosphoribosyl-AMP cyclohydrolase
[truncated: 3,391 more rows]

## Sheet: 1017 Biological Process GO
Gene	Biological_Processs
[truncated: 2,822 more rows]

## Sheet: 1017 PFam Domains
Gene	PFam_Domains
[truncated: 5,345 more rows]

## Sheet: 1024 Biological Process GO
Gene	Biological_Processs
[truncated: 2,820 more rows]

[truncated: 1 more sheets: 1024 PFam Domains]
