# Supplementary material for: ODG: Omics database generator - a tool for generating, querying, and analyzing multi-omics comparative databases to facilitate biological understanding
Source: BMC Bioinformatics. 2017 Aug 10;18:367. doi: 10.1186/s12859-017-1777-7 (PMC5553995; doi:10.1186/s12859-017-1777-7)
Supplement: Supplementary file 3 — Gene annotations of top scoring BLAST+ hits for the predicted genes in the four rhizobia strains, as inferred from E. coli MG1655 and E. meliloti 1021. (XLSX 383 kb) [file 12859_2017_1777_MOESM3_ESM.xlsx]

## Sheet: 950
Gene	Ecoli_K MG1655	Ensifer meliloti 1021
100_1.gene
101_1.gene
101_2.gene
102_1.gene
103_1.gene
103_2.gene
105_1.gene
106_1.gene
107_1.gene
108_1.gene		Putative multidrug efflux system transmembrane protein
109_1.gene
10_1.gene		ABC transporter, ATP-binding protein
10_10.gene
10_100.gene
10_101.gene
10_102.gene
10_103.gene
10_104.gene
10_105.gene
10_106.gene
10_107.gene
10_108.gene
10_109.gene
10_11.gene		Adenylate/guanylate cyclase
10_110.gene
10_111.gene	lipid ABC transporter permease/ATPase|putative multidrug ABC transporter ATPase	ABC transporter, ATP-binding component, necessary for low-molecular-weight succinoglycan biosynthesis|Rhizobiocin secretion protein|ABC transporter, type I secretion system ATPase, required for secretion of WgeA (formerly ExpE1)|Putative ATP-binding ABC transporter
10_112.gene
10_113.gene
10_114.gene
10_115.gene		Protein-tyrosine kinase
10_116.gene
10_117.gene
10_118.gene
10_119.gene
10_12.gene
10_120.gene		UDP-glucose 6-dehydrogenase
10_121.gene
10_122.gene
10_123.gene		Probable dioxygenase
10_124.gene
10_125.gene
10_126.gene
10_127.gene
10_128.gene
10_129.gene		UDP-glucuronate 5'-epimerase
10_13.gene
10_130.gene
10_131.gene		Putative transcriptional regulator, TetR family protein
10_132.gene	putative membrane fusion protein (MFP) component of efflux pump, membrane anchor	Putative protein secretion protein, HlyD family
10_133.gene	putative ABC transporter ATPase|ribosome-associated	Putative ABC transporter ATP-binding protein, consisting of 2 fused ATP-binding domains|Putative ABC transporter ATP-binding protein
10_134.gene		Probable ABC transporter, permease component
10_135.gene		Probable ABC transporter, permease component
10_136.gene
10_137.gene		Putative oxidoreductase involved in trehalose catabolism
10_138.gene		ThuA trehalose catabolism protein
10_139.gene
10_14.gene
10_140.gene		Hypothetical protein
10_141.gene
10_142.gene
10_143.gene
10_144.gene
10_145.gene
10_146.gene
10_147.gene
10_148.gene
10_149.gene
10_15.gene
10_150.gene
10_151.gene
10_152.gene	ferric citrate ABC transporter ATPase|vitamin B12 ABC transporter ATPase	Putative hemin transport system ATP-binding ABC transporter
10_153.gene
10_154.gene
10_155.gene
10_156.gene
10_157.gene		Receiver domain|Putative 2-component receiver domain protein
10_158.gene
10_159.gene
10_16.gene
10_160.gene		Dihydropyrimidine dehydrogenase family protein
10_161.gene
10_162.gene
10_163.gene
10_164.gene
10_165.gene
10_166.gene
10_167.gene
10_168.gene
10_169.gene
10_17.gene
10_170.gene
10_171.gene
10_172.gene
10_173.gene	rutR description:rut operon transcriptional repressor for	Transcription regulator TetR family
10_174.gene		Putative N-carbamyl-L-amino acid amidohydrolase
10_175.gene
10_176.gene
10_177.gene
10_178.gene	taurine ABC transporter ATPase	Putative uracil and uridine ABC transporter, ATP-binding component
10_179.gene
10_18.gene
10_180.gene
10_181.gene		Putative uracil and uridine ABC transporter, permease component
10_182.gene
10_183.gene		Multidrug resistance protein
10_184.gene		Multidrug resistance protein
10_185.gene		Probable urease accessory protein
10_186.gene
10_187.gene
10_188.gene
10_189.gene
10_19.gene
10_190.gene		Urease alpha subunit
10_191.gene
10_192.gene
10_193.gene		Urease beta subunit
10_194.gene		Hypothetical protein
10_195.gene		Urease gamma subunit
10_196.gene
10_197.gene	branched-chain amino acid ABC transporter ATPase	ABC transporter, ATP-binding protein
10_198.gene
10_199.gene	branched-chain amino acid ABC transporter ATPase	ABC transporter, ATP-binding protein|Putative high-affinity branched-chain amino acid transport ATP-binding ABC transporter
10_2.gene
10_20.gene
10_200.gene		ABC transporter, permease
10_201.gene		ABC transporter, permease
10_202.gene
10_203.gene
10_204.gene	hybrid sensory histidine kinase in two-component regulatory system with EvgA|hybrid sensory kinase in two-component regulatory system with RcsB and YojN|aerobic respiration control sensor histidine protein kinase, cognate to two-component response regulators ArcA and RssB	Putative two-component sensor histidine kinase
10_205.gene		Putative two-component response regulator
10_206.gene
10_207.gene
10_208.gene	branched-chain amino acid ABC transporter ATPase	Probable high-affinity branched-chain amino acid transport ATP-binding ABC transporter|Putative high-affinity branched-chain amino acid transport ATP-binding ABC transporter
10_209.gene	branched-chain amino acid ABC transporter ATPase	Probable high-affinity branched-chain amino acid transport ATP-binding ABC transporter|Putative high-affinity branched-chain amino acid transport ATP-binding ABC transporter
10_21.gene
10_210.gene	branched-chain amino acid ABC transporter permease	ABC-type branched-chain amino acid transport system, permease component
10_211.gene	branched-chain amino acid ABC transporter permease	Probable high-affinity branched-chain amino acid transport permease ABC transporter|Putative high-affinity branched-chain amino acid transport permease ABC transporter
10_212.gene
10_213.gene		3'(2'),5'-bisphosphate nucleotidase
10_214.gene
10_215.gene		Conserved hypothetical protein
10_216.gene
10_217.gene		Conserved hypothetical protein
10_218.gene		Hypothetical protein
10_219.gene		Cell cycle transcriptional regulator CtrA, autoregulated, response regulator
10_22.gene
10_220.gene		Putative 2-component receiver domain protein
10_221.gene		Putative histidine phosphotransferase
10_222.gene
10_223.gene
10_224.gene
10_225.gene
10_226.gene		Putative ribosomal large subunit pseudouridine synthase
10_227.gene		RNA polymerase sigma factor (Sigma-32)
10_228.gene
10_229.gene		Probable adenylosuccinate synthetase IMP--aspartate ligase
10_23.gene
10_230.gene
10_231.gene
10_232.gene	cyclic-di-GMP phosphodiesterase; csgD regulator; modulator of RNase II stability	Diguanylate cyclase/phosphodiesterase
10_233.gene
10_234.gene
10_235.gene
10_24.gene		Conserved hypothetical protein
10_25.gene
10_26.gene
10_27.gene
10_28.gene	hybrid sensory histidine kinase in two-component regulatory system with TorR|aerobic respiration control sensor histidine protein kinase, cognate to two-component response regulators ArcA and RssB|hybrid sensory histidine kinase, in two-component regulatory system with UvrY|hybrid sensory histidine kinase in two-component regulatory system with EvgA|hybrid sensory kinase in two-component regulato…	Putative sensor histidine kinase transmembrane protein|Putative two-component sensor histidine kinase
10_29.gene
10_3.gene
10_30.gene		Putative transport protein
10_31.gene
10_32.gene
10_33.gene
10_34.gene
10_35.gene
10_36.gene	reactive chlorine species (RCS)-specific activator of the rcl genes	Putative transcriptional regulator, AraC family protein
10_37.gene
10_38.gene
10_39.gene		Conserved hypothetical protein
10_4.gene		Cation transport ATPase
10_40.gene		Conserved hypothetical protein
10_41.gene
10_42.gene
10_43.gene		2-oxoglutarate semialdehyde dehydrogenase
10_44.gene		Conserved hypothetical protein
10_45.gene	D-xylose ABC transporter permease	ABC transporter, permease
10_46.gene	L-arabinose ABC transporter ATPase|D-ribose ABC transporter ATPase|methyl-galactoside ABC transporter ATPase|putative sugar ABC transporter ATPase|D-allose ABC transporter ATPase|D-xylose ABC transporter dual domain ATPase	ABC transporter, ATP-binding protein|ABC sugar transporter, fused ATP-binding domains|Putative sugar uptake ABC transporter ATP-binding protein|Putative deoxyribose ABC transporter, ATP-binding protein|Putative ATP-binding ABC transporter
10_47.gene		ABC transporter, periplasmic solute-binding protein
10_48.gene		Probable transcriptional regulator, lysR family, possibly activator of the expression of chvE protein|Putative transcription regulator
10_49.gene
10_5.gene
10_50.gene
10_51.gene
10_52.gene	GFO/IDH/MOCA family putative oxidoreductase. NAD(P)-dependent	Inositol 2-dehydrogenase
10_53.gene		Putative transcriptional regulator
10_54.gene	D-xylose transporter subunit	ABC transporter, periplasmic solute-binding protein, likely transports mannose, L-lyxose, glucose and sorbose
10_55.gene	D-xylose ABC transporter permease	ABC sugar transporter, permease component, likely transports mannose, L-lyxose, glucose and sorbose
10_56.gene	D-ribose ABC transporter ATPase|putative sugar ABC transporter ATPase	ABC transporter, ATP-binding protein, likely transports mannose, L-lyxose, glucose and sorbose
10_57.gene
10_58.gene	LysR family putative transcriptional regulator	Transcriptional regulator, LysR family|hypothetical protein
10_59.gene
10_6.gene
10_60.gene		short chain alcohol dehydrogenase-related dehydrogenase|hypothetical protein
10_61.gene
10_62.gene
10_63.gene		Putative oxidoreductase
10_64.gene
10_65.gene
10_66.gene
10_67.gene
10_68.gene
10_69.gene
10_7.gene
10_70.gene		Putative galactoside ABC transporter, permease component|Putative sugar transport system permease
10_71.gene	D-ribose ABC transporter ATPase|methyl-galactoside ABC transporter ATPase	Putative galactoside ABC transporter, ATP-binding protein|Putative ATP binding ABC transporter
10_72.gene
10_73.gene		Putative galactoside ABC transporter, periplasmic solute-binding protein|Putative periplasmic binding ABC transporter
10_74.gene	glycine cleavage system transcriptional activator; autorepressor	Transcriptional regulator, LysR family
10_75.gene
10_76.gene
10_77.gene
10_78.gene
10_79.gene
10_8.gene
10_80.gene	lipid ABC transporter permease/ATPase|putative multidrug ABC transporter ATPase	Polysaccharide exporting ABC transporter, ATP-binding and permease components
10_81.gene		Putative glycosyltransferase
10_82.gene
10_83.gene
10_84.gene
10_85.gene
10_86.gene
10_87.gene
10_88.gene
10_89.gene
10_9.gene
10_90.gene
10_91.gene
10_92.gene
10_93.gene
10_94.gene
10_95.gene
10_96.gene
10_97.gene
10_98.gene
10_99.gene
111_1.gene
112_1.gene
114_1.gene		Acetyl-CoA acetyltransferase
115_1.gene
116_1.gene
117_1.gene
117_2.gene
118_1.gene		Probable glutamate synthase small chain
119_1.gene
11_1.gene
11_10.gene
11_100.gene
11_101.gene
11_102.gene
11_103.gene
11_104.gene
11_105.gene
11_106.gene
11_107.gene
11_108.gene
11_109.gene
11_11.gene
11_110.gene
11_111.gene
11_112.gene
11_113.gene
11_114.gene
11_115.gene
11_116.gene		Probable precorrin-8X methylmutase
11_117.gene		Probable precorrin-2 C20-methyltransferase
11_118.gene		Probable precorrin-3B C17-methyltransferase
11_119.gene
11_12.gene
11_120.gene
11_121.gene		Probable precorrin-4 C11-methyltransferase
11_122.gene
11_123.gene		Putative transcriptional regulator, LacI family protein
11_124.gene		Hydrocarbon oxygenase, required for rhizopine catabolism
11_125.gene		Putative ferredoxin of the Rieseke type
11_126.gene	phenylpropionate dioxygenase, ferredoxin reductase subunit	Putative ferredoxin reductase
11_127.gene		Putative 3-methyl-2-oxobutanoate hydroxymethyltransferase
11_128.gene
11_129.gene
11_13.gene
11_130.gene
11_131.gene
11_132.gene
11_133.gene
11_134.gene
11_135.gene
11_136.gene
11_137.gene
11_138.gene
11_139.gene
11_14.gene	maltose ABC transportor ATPase|sn-glycerol-3-phosphate ABC transporter ATPase
11_140.gene		3-oxoacyl-[acyl-carrier-protein] reductase
11_141.gene
11_142.gene
11_143.gene		Putative sarcosine oxidase alpha subunit transmembrane protein
11_144.gene
11_145.gene		Sarcosine oxidase beta subunit
11_146.gene	putative DNA-binding protein	Putative transcription regulator
11_147.gene		Putative HTH-type transcriptional regulator
11_148.gene		Putative glutamine amidotransferase
11_149.gene		Putative glutamate synthase alpha subunit, C-termial domain
11_15.gene
11_150.gene
11_151.gene
11_152.gene		Probable formyltetrahydrofolate deformylase|Putative formyltetrahydrofolate deformylase
11_153.gene
11_154.gene	inhibitor of FtsZ ring polymerization; chromosome-membrane tethering protein; membrane ATPase of the MinCDEE system	Putative cell division inhibitor
11_155.gene
11_156.gene
11_157.gene
11_158.gene
11_159.gene		Putative two-component response regulator
11_16.gene
11_160.gene
11_161.gene
11_162.gene		Conserved hypothetical protein
11_163.gene
11_164.gene	putative SDR family oxidoreductase|2-dehydro-3-deoxy-D-gluconate 5-dehydrogenase; KDG oxidoreductase; 20-ketosteroid reductase	Putative 2-deoxy-D-gluconate 3-dehydrogenase
11_165.gene		Putative transcriptional regulator, GntR family protein
11_166.gene
11_167.gene
11_168.gene
11_169.gene
11_17.gene		Probable alpha-galactosidase (melibiase)
11_170.gene		Putative transcriptional regulator, araC family protein
11_171.gene
11_172.gene
11_173.gene
11_174.gene		Putative short-chain dehydrogenase
11_175.gene
11_176.gene		Putative endoribonuclease
11_177.gene		Conserved hypothetical protein
11_178.gene		Conserved hypothetical protein
11_179.gene
11_18.gene	glutathione ABC transporter ATPase|microcin C ABC transporter ATPase	Putative taurine, valine, isoleucine and leucine ABC transporter, ATP-binding component|ABC transporter of tetrapeptides and some tripeptides, ATP-binding protein|ABC-type alpha-galactoside transport system, duplicated ATPase component|Peptide transport ATP-binding protein|Putative glycolic acid ABC transporter, ATP-binding protein|Putative oligopeptide ABC transporter ATP-binding protein|Putativ…
11_180.gene
11_181.gene		Putative transcriptional regulator|Transcriptional regulator
11_182.gene		hypothetical protein
11_183.gene		TspO Tryptophan rich sensory protein
11_184.gene		Conserved hypothetical protein
11_185.gene		Nex18 Symbiotically induced conserved protein
11_186.gene		Putative transcription regulator
11_187.gene
11_188.gene
11_189.gene	maltose ABC transportor ATPase|sn-glycerol-3-phosphate ABC transporter ATPase	Putative sugar amine ABC transporter, ATP-binding protein
11_19.gene		ABC-type alpha-galactoside transport system, permease component
11_190.gene		Putative sugar amine ABC transporter, periplasmic solute-binding protein
11_191.gene		Putative sugar amine ABC transporter, permease component
11_192.gene		Putative sugar amine ABC transporter, permease component
11_193.gene		Probable oxidoreductase
11_194.gene
11_195.gene
11_196.gene
11_197.gene
11_198.gene
11_199.gene
11_2.gene
11_20.gene		ABC-type alpha-galactoside transport system, permease component
11_200.gene		Transcription regulator AraC family|Putative transcriptional regulator transcription regulator
11_201.gene
11_202.gene
11_203.gene
11_204.gene
11_205.gene
11_206.gene	maltose ABC transportor ATPase|sn-glycerol-3-phosphate ABC transporter ATPase
11_207.gene
11_208.gene
11_209.gene
11_21.gene		Periplasmic alpha-galactoside binding protein
11_210.gene
11_211.gene
11_212.gene
11_213.gene
11_214.gene
11_215.gene
11_216.gene
11_217.gene	glutathione ABC transporter ATPase|microcin C ABC transporter ATPase	Peptide transport ATP-binding protein|Putative oligopeptide ABC transporter ATP-binding protein|Putative peptide transport ATP-binding ABC transporter|ABC transporter, ATP-binding protein|Putative taurine, valine, isoleucine and leucine ABC transporter, ATP-binding component|Putative glycolic acid ABC transporter, ATP-binding protein|Putative oligopeptide/murein peptide ABC transporter ATP-bindin…
11_218.gene
11_219.gene
11_22.gene		Alpha-galactosidase, melibiase
11_220.gene
11_221.gene
11_222.gene		Periplasmic dipeptide transport protein precursor
11_223.gene
11_224.gene
11_225.gene
11_226.gene
11_23.gene		AraC-type transcription activator of the melA-agp operon
11_24.gene
11_25.gene
11_26.gene
11_27.gene
11_28.gene		Dimethylglycine dehydrogenase
11_29.gene
11_3.gene		Diguanylate cyclase
11_30.gene
11_31.gene
11_32.gene	putative ABC transporter ATPase|histidine ABC transporter ATPase	Putative amino-acid ABC transporter, ATP-binding protein|ABC transporter, ATP-binding protein
11_33.gene
11_34.gene		ABC transporter, permease
11_35.gene
11_36.gene		Putative histidine utilization repressor transcription regulator|Transcriptional regulator, GntR family
11_37.gene		Probable transcriptional regulator
11_38.gene
11_39.gene		Putative imidazolonepropionase
11_4.gene		Hypothetical, transmembrane protein
11_40.gene		Putative histidine ammonia-lyase histidase
11_41.gene
11_42.gene		Putative formiminoglutamase
11_43.gene		Putative urocanate hydratase (urocanase)
11_44.gene
11_45.gene
11_46.gene
11_47.gene
11_48.gene
11_49.gene
11_5.gene
11_50.gene
11_51.gene	putative DNA-binding transcriptional regulator|putative DNA-binding transcriptional regulator of abgABT operon|transcriptional activator of nhaA	Transcription activator, LysR family|Putative transcription regulator
11_52.gene		Beta-ketoadipate enol-lactone hydrolase
11_53.gene		Gamma carboxymuconolactone decarboxylase
11_54.gene		Protocatechuate 3,4-dioxygenase beta chain
11_55.gene		Protocatechuate 3,4-dioxygenase alpha chain
11_56.gene
11_57.gene
11_58.gene
11_59.gene		Conserved hypothetical protein
11_6.gene		conserved hypothetical protein
11_60.gene
11_61.gene		Putative glycosyltransferase
11_62.gene		Putative adenylate cyclase transmembrane protein
11_63.gene
11_64.gene
11_65.gene
11_66.gene
11_67.gene
11_68.gene
11_69.gene		Probable UDP-glucose/GDP-mannose dehydrogenase
11_7.gene
11_70.gene		Hypothetical protein
11_71.gene	glutathione ABC transporter ATPase|microcin C ABC transporter ATPase	Peptide transport ATP-binding protein|Putative oligopeptide ABC transporter ATP-binding protein|ABC transporter, ATP-binding protein|Putative peptide transport ATP-binding ABC transporter|Putative taurine, valine, isoleucine and leucine ABC transporter, ATP-binding component|Putative glycolic acid ABC transporter, ATP-binding protein|Putative oligopeptide/murein peptide ABC transporter ATP-bindin…
11_72.gene		ABC transporter, periplasmic solute-binding protein
11_73.gene		ABC transporter, permease component
11_74.gene		ABC transporter, permease component
11_75.gene
11_76.gene		Putative glycosyl transferase
11_77.gene
11_78.gene	lipid ABC transporter permease/ATPase|putative multidrug ABC transporter ATPase	Putative ABC transporter
11_79.gene
11_8.gene
11_80.gene
11_81.gene
11_82.gene		Putative permease
11_83.gene		Putative cytochrome o ubiquinol oxidase chain II
11_84.gene		Putative cytochrome o ubiquinol oxidase chain I
11_85.gene		Putative cytochrome o ubiquinol oxidase chain III
11_86.gene		Cytochrome o ubiquinol oxidase protein CyoD
11_87.gene
11_88.gene
11_89.gene		Putative sensor histidine kinase transmembrane protein|FixL-related histidine kinase
11_9.gene
11_90.gene
11_91.gene
11_92.gene	lipid ABC transporter permease/ATPase|putative multidrug ABC transporter ATPase	ABC transporter, ATP-binding and permease components|Probable ABC transporter ATP-binding transmembrane protein|MsbA-like saccharide exporting ABC transporter protein, consisting of ATP-binding and permease domains
11_93.gene	lipid ABC transporter permease/ATPase|putative multidrug ABC transporter ATPase	ABC transporter, ATP-binding and permease components|Probable ABC transporter ATP-binding transmembrane protein
11_94.gene
11_95.gene		Putative transcriptional regulator|Probable transcriptional regulator
11_96.gene		Putative transcriptional regulator
11_97.gene
11_98.gene		Transcription regulator TetR family
11_99.gene
120_1.gene
121_1.gene
122_1.gene
124_1.gene
125_1.gene
126_1.gene
127_1.gene
128_1.gene
129_1.gene
12_1.gene
12_10.gene
12_100.gene
12_101.gene		Probable coproporphyrinogen III oxidase, aerobic protein
12_102.gene
12_103.gene
12_104.gene		Putative tRNA/rRNA methyltransferase
12_105.gene	lipid ABC transporter permease/ATPase|putative multidrug ABC transporter ATPase	Putative ABC transporter ATP-binding transmembrane transmembrane protein|Putative ABC transporter ATP-binding transmembrane protein
12_106.gene
12_107.gene	lipid ABC transporter permease/ATPase|putative multidrug ABC transporter ATPase|glutathione/cysteine ABC transporter export permease/ATPase	Putative ABC transporter ATP-binding transmembrane transmembrane protein|Putative ABC transporter ATP-binding transmembrane protein
12_108.gene
12_109.gene		Probable ubiquinol-cytochrome C reductase iron-sulfur subunit
12_11.gene
12_110.gene		Probable cytochrome B transmembrane protein
12_111.gene
12_112.gene		Probable adenine phosphoribosyltransferase
12_113.gene
12_114.gene
12_115.gene
12_116.gene		Putative GTP-dependent nucleic acid-binding protein EngD
12_117.gene		Putative ATP-dependent Clp protease adapter protein clpS2
12_118.gene
12_119.gene
12_12.gene
12_120.gene
12_121.gene	cyclic-di-GMP phosphodiesterase; csgD regulator; modulator of RNase II stability
12_122.gene
12_123.gene
12_124.gene		Probable ribose-phosphate pyrophosphokinase
12_125.gene
12_126.gene
12_127.gene
12_128.gene
12_129.gene
12_13.gene
12_130.gene
12_131.gene		Hypothetical protein
12_132.gene		Probable pyrroline-5-carboxylate reductase
12_133.gene		Putative chaperone protein
12_134.gene	putative metal-binding enzyme
12_135.gene
12_136.gene
12_137.gene		Transcription regulator MarR family
12_138.gene		Two-component response regulator|Response regulator, truncated
12_139.gene	sensory histidine kinase of RstAB two-component system|sensory histidine kinase in two-component regulatory system with OmpR	Putative sensor histidine kinase transmembrane protein
12_14.gene
12_140.gene
12_141.gene		short chain alcohol dehydrogenase-related dehydrogenase
12_142.gene
12_143.gene
12_144.gene
12_145.gene
12_146.gene
12_147.gene
12_148.gene
12_149.gene
12_15.gene
12_150.gene
12_151.gene
12_152.gene
12_153.gene
12_154.gene
12_155.gene
12_156.gene
12_157.gene
12_158.gene
12_159.gene		Putative glycerol trinitrate (GTN) reductase
12_16.gene
12_160.gene
12_161.gene		Transcriptional regulator, ArsR family
12_162.gene	LysR family putative transcriptional regulator	Transcription regulator LysR family
12_163.gene	alkyl hydroperoxide reductase, F52a subunit, FAD/NAD(P)-binding
12_164.gene		Leucine-responsive regulatory protein, AsnC family
12_165.gene	response regulator regulating glmY sRNA in two-component system with sensor protein GlrK|fused	C4-dicarboxylate transport transcriptional regulatory protein|Putative two-component response regulator
12_166.gene		C4-dicarboxylate transport sensor protein
12_167.gene		C4-dicarboxylate transport protein
12_168.gene		Lipopolysaccharide core biosynthesis mannosyltransferase
12_169.gene		Transcription elongation factor
12_17.gene
12_170.gene
12_171.gene
12_172.gene	carbamoyl-phosphate synthase large subunit
12_173.gene		Putative zinc-binding dehydrogenase
12_174.gene
12_175.gene
12_176.gene	putative transporter	MFS-type transport protein
12_177.gene
12_178.gene		short chain alcohol dehydrogenase-related dehydrogenase
12_179.gene
12_18.gene
12_180.gene
12_181.gene	murein peptide degradation regulator|LysR family putative transcriptional regulator	Transcriptional regulator, LysR family
12_182.gene
12_183.gene
12_184.gene		Probable carbamoyl-phosphate synthetase, glutamine-hydrolyzing protein
12_185.gene
12_186.gene
12_187.gene
12_188.gene
12_189.gene		Conserved hypothetical protein
12_19.gene
12_190.gene		2-amino-3-ketobutyrate CoA ligase
12_191.gene	L-threonine 3-dehydrogenase, NAD(P)-binding	Probable threonine 3-dehydrogenase
12_192.gene
12_193.gene		RNA polymerase sigma factor transcription regulation protein
12_194.gene		Conserved hypothetical protein
12_195.gene
12_196.gene
12_197.gene
12_198.gene		Putative transcriptional regulator
12_199.gene
12_2.gene
12_20.gene
12_200.gene
12_201.gene		Conserved hypothetical protein
12_202.gene
12_203.gene
12_204.gene
12_205.gene
12_206.gene		Conserved hypothetical protein
12_207.gene		Conserved hypothetical protein
12_208.gene
12_209.gene
12_21.gene		Conserved hypothetical membrane protein, paralogue of Y21292
12_210.gene
12_22.gene
12_23.gene	glycine cleavage system transcriptional activator; autorepressor	Probable transcriptional regulator|Transcriptional regulator, LysR family
12_24.gene
12_25.gene
12_26.gene
12_27.gene
12_28.gene		Xanthine dehydrogenase"
12_29.gene		D-beta-hydroxybutyrate dehydrogenase|3-oxoacyl-[acyl-carrier-protein] reductase
12_3.gene
12_30.gene
12_31.gene
12_32.gene
12_33.gene
12_34.gene		Probable oxidoreductase
12_35.gene		Putative methionine aminopeptidase
12_36.gene
12_37.gene
12_38.gene
12_39.gene
12_4.gene
12_40.gene
12_41.gene	GTPase; multicopy suppressor of ftsJ	Putative GTP-binding protein
12_42.gene
12_43.gene
12_44.gene
12_45.gene		Glutamate-ammonia ligase
12_46.gene
12_47.gene
12_48.gene
12_49.gene	dipeptide/heme ABC transporter ATPas|oligopeptide ABC transporter ATPase
12_5.gene		Alcohol dehydrogenase, Zn-dependent class III
12_50.gene	oligopeptide ABC transporter ATPase|dipeptide/heme ABC transporter ATPas
12_51.gene	oligopeptide ABC transporter permease
12_52.gene		ABC transporter of tetrapeptides and some tripeptides, permease component
12_53.gene	putative ABC transporter permease|murein tripeptide (L-ala-gamma-D-glutamyl-meso-DAP) transporter subunit|oligopeptide ABC transporter periplasmic binding protein	ABC transporter of tetrapeptides and some tripeptides, periplasmic solute-binding protein
12_54.gene
12_55.gene
12_56.gene
12_57.gene
12_58.gene
12_59.gene		Omega-amino acid--pyruvate aminotransferase
12_6.gene
12_60.gene
12_61.gene
12_62.gene	glycine betaine/proline ABC transporter periplasmic binding protein	Putative choline ABC transporter, ATP-binding component|Histidine ABC transporter, ATP-binding protein
12_63.gene	glycine betaine/proline ABC transporter permease	Putative choline ABC transporter, permease component|Histidine ABC transporter, permease
12_64.gene
12_65.gene		Probable thymidine kinase
12_66.gene
12_67.gene
12_68.gene
12_69.gene
12_7.gene	sensory histidine kinase in two-component regulatory system with AtoC	FixL-related histidine kinase
12_70.gene
12_71.gene		Probable formate--tetrahydrofolate ligase
12_72.gene
12_73.gene
12_74.gene
12_75.gene		Anthranilate synthase includes: glutamine amidotransferase
12_76.gene
12_77.gene		conserved hypothetical protein
12_78.gene
12_79.gene		probable NADPH-dependent 7-cyano-7-deazaguanine reductase
12_8.gene
12_80.gene
12_81.gene		CLP protease proteolytic subunit
12_82.gene		Membrane transport protein
12_83.gene		2-isopropylmalate synthase
12_84.gene
12_85.gene
12_86.gene
12_87.gene
12_88.gene
12_89.gene
12_9.gene
12_90.gene
12_91.gene
12_92.gene
12_93.gene
12_94.gene		Hypothetical protein
12_95.gene		Conserved hypothetical protein, ATP binding protein
12_96.gene		Conserved hypothetical protein
12_97.gene
12_98.gene
12_99.gene		Conserved hypothetical protein
130_1.gene
131_1.gene
132_1.gene
133_1.gene
134_1.gene
136_1.gene
139_1.gene
13_1.gene		Hypothetical/unknown protein
13_10.gene		Probable homoserine dehydrogenase
13_100.gene
13_101.gene
13_102.gene
13_103.gene
13_104.gene
13_105.gene
13_106.gene
13_107.gene
13_108.gene
13_109.gene
13_11.gene	glutamate-pyruvate aminotransferase; glutamic-pyruvic transaminase (GPT); alanine transaminase	Probable aminotransferase
13_110.gene
13_111.gene
13_112.gene
13_113.gene
13_114.gene
13_115.gene
13_116.gene
13_117.gene
13_118.gene
13_119.gene
13_12.gene
13_120.gene
13_121.gene
13_122.gene
13_123.gene
13_124.gene
13_125.gene
13_126.gene
13_127.gene
13_128.gene
13_129.gene
13_13.gene
13_130.gene
13_131.gene
13_132.gene
13_133.gene
13_134.gene
13_135.gene
13_136.gene
13_137.gene
13_138.gene
13_139.gene
13_14.gene
13_140.gene
13_141.gene
13_142.gene
13_143.gene		Conserved hypothetical protein
13_144.gene
13_145.gene
13_146.gene
13_147.gene
13_148.gene
13_149.gene
13_15.gene
13_150.gene
13_151.gene
13_152.gene
13_153.gene
13_154.gene		Putative response regulator
13_155.gene
13_156.gene
13_157.gene	nitrite reductase, large subunit, NAD(P)H-binding	Nitrite reductase [NAD(P)H]
13_158.gene
13_159.gene
13_16.gene
13_160.gene
13_161.gene
13_162.gene
13_163.gene		Probable oxidoreductase
13_164.gene		Probable cysteine synthase A (O-acetylserine sulfhydrylase A) protein
13_165.gene		Probable alanyl-tRNA synthetase
13_166.gene
13_167.gene
13_168.gene
13_169.gene
13_17.gene		Putative 3-dehydroquinate dehydratase
13_170.gene
13_171.gene		Probable alanine dehydrogenase oxidoreductase
13_172.gene		Probable leucine-responsive transcriptional regulator, AsnC family
13_173.gene
13_174.gene
13_175.gene		Probable 2',3'-cyclic-nucleotide 2'-phosphodiesterase precursor protein
13_176.gene	LysR family putative transcriptional regulator|allD operon transcriptional activator|putative DNA-bindng transcriptional regulator	Transcriptional regulator, LysR family|Truncated putative transcriptional regulator, lysR family protein
13_177.gene
13_178.gene
13_179.gene		3-oxoacyl-[acyl-carrier-protein] reductase
13_18.gene
13_180.gene
13_181.gene
13_182.gene
13_183.gene
13_184.gene
13_185.gene
13_186.gene		Probable xanthine-guanine phosphoribosyltransferase
13_187.gene		Vitamin B12-dependent ribonucleotide reductase
13_188.gene
13_189.gene
13_19.gene
13_190.gene
13_191.gene
13_192.gene
13_193.gene
13_194.gene		Maleylacetoacetate isomerase (glutathione transferase zeta 1) protein
13_195.gene		Conserved hypothetical protein
13_196.gene		Homogentisate 1,2-dioxygenase
13_197.gene		Putative 4-hydroxyphenylpyruvate dioxygenase
13_198.gene		Transcription regulator, AsnC family
13_199.gene
13_2.gene		Probable NADH-ubiquinone oxidoreductase
13_20.gene		Leucyl/phenylalanyl-tRNA--protein transferase
13_200.gene
13_201.gene		Putative transcriptional regulator, AraC family protein
13_202.gene
13_203.gene
13_204.gene
13_205.gene
13_206.gene		conserved hypothetical protein
13_207.gene
13_208.gene
13_209.gene
13_21.gene
13_210.gene
13_211.gene
13_212.gene
13_213.gene	response regulator in two-component regulatory system with NarX|response regulator in two-component regulatory system with NarQ|response regulator in two-component regulatory system with BarA	Putative two-component response regulator|Probable transcriptional regulator|Putative sensory transduction DNA-binding response regulator|Response regulator|Probable response regulator
13_214.gene
13_215.gene
13_216.gene
13_217.gene
13_218.gene
13_219.gene
13_22.gene
13_220.gene
13_221.gene		Putative oxidoreductase
13_222.gene
13_223.gene
13_224.gene		Putative dextrin ABC sugar transporter, ATP-binding component
13_23.gene
13_24.gene
13_25.gene
13_26.gene
13_27.gene		Putative glutamyl-tRNA amidotransferase subunit B
13_28.gene
13_29.gene
13_3.gene
13_30.gene
13_31.gene		Conserved hypothetical protein
13_32.gene
13_33.gene
13_34.gene
13_35.gene		Putative glutamyl-tRNA(GLN) amidotransferase subunit C
13_36.gene
13_37.gene		Putative Holliday junction resolvase
13_38.gene
13_39.gene
13_4.gene
13_40.gene
13_41.gene		Putative methionine aminopeptidase
13_42.gene
13_43.gene
13_44.gene
13_45.gene		Probable soluble pyridine nucleotide transhydrogenase
13_46.gene
13_47.gene
13_48.gene
13_49.gene		Probable trigger factor
13_5.gene		Putative cold shock transcription regulator
13_50.gene
13_51.gene
13_52.gene
13_53.gene		Conserved hypothetical protein
13_54.gene
13_55.gene
13_56.gene
13_57.gene
13_58.gene
13_59.gene
13_6.gene		Probable lactoylglutathione lyase methylglyoxalase
13_60.gene		Conserved hypothetical protein
13_61.gene
13_62.gene
13_63.gene
13_64.gene		Probable seryl-tRNA synthetase (serine--tRNA ligase)
13_65.gene		Putative Sec-independent translocase transmembrane protein
13_66.gene
13_67.gene
13_68.gene
13_69.gene
13_7.gene
13_70.gene
13_71.gene
13_72.gene		Probable arginyl-tRNA synthetase (arginine--tRNA ligase)
13_73.gene		Deoxyguanosinetriphosphate triphosphohydrolase
13_74.gene		Conserved hypothetical protein
13_75.gene		Putative exodeoxyribonuclease III
13_76.gene
13_77.gene
13_78.gene
13_79.gene
13_8.gene
13_80.gene
13_81.gene
13_82.gene
13_83.gene
13_84.gene
13_85.gene
13_86.gene
13_87.gene
13_88.gene
13_89.gene
13_9.gene
13_90.gene
13_91.gene
13_92.gene
13_93.gene
13_94.gene
13_95.gene
13_96.gene
13_97.gene
13_98.gene
13_99.gene
142_1.gene
143_1.gene
144_1.gene
145_1.gene
148_1.gene
149_1.gene
14_1.gene
14_10.gene
14_100.gene
14_101.gene
14_102.gene
14_103.gene
14_104.gene
14_105.gene
14_106.gene
14_107.gene
14_108.gene		Probable succinate-semialdehyde dehydrogenase [NADP+] protein
14_109.gene
14_11.gene
14_110.gene
14_111.gene
14_112.gene
14_113.gene
14_114.gene
14_115.gene	transcriptional activator for tynA and feaB
14_116.gene	branched-chain amino acid ABC transporter ATPase	Probable high-affinity branched-chain amino acid transport ATP-binding ABC transporter|Putative high-affinity branched-chain amino acid transport ATP-binding ABC transporter|Putative organic acid ABC transporter, ATP-binding protein|Putative methionine ABC transporter, ATP-binding component
14_117.gene	branched-chain amino acid ABC transporter ATPase	Putative organic acid ABC transporter, ATP-binding protein|Putative high-affinity branched-chain amino acid transport ATP-binding ABC transporter|Putative methionine ABC transporter, ATP-binding component
14_118.gene
14_119.gene		ABC transporter, permease
14_12.gene
14_120.gene
14_121.gene
14_122.gene
14_123.gene
14_124.gene	transcriptional activator for tynA and feaB	RhrA transcriptional activator
14_125.gene
14_126.gene
14_127.gene
14_128.gene
14_129.gene
14_13.gene	L-arabinose ABC transporter ATPase|D-ribose ABC transporter ATPase|methyl-galactoside ABC transporter ATPase|putative sugar ABC transporter ATPase|D-xylose ABC transporter dual domain ATPase	putative myo-inositol ABC transporter, ATP binding protein
14_130.gene
14_131.gene
14_132.gene
14_133.gene
14_134.gene
14_135.gene
14_136.gene	putative membrane fusion protein (MFP) of efflux pump	Putative protein secretion protein, HlyD family
14_137.gene	ribosome-associated|molybdate ABC transporter ATPase	Putative ABC transporter ATP-binding protein, consisting of 2 fused ATP-binding domains
14_138.gene
14_139.gene
14_14.gene	L-arabinose ABC transporter ATPase|D-ribose ABC transporter ATPase|methyl-galactoside ABC transporter ATPase|D-xylose ABC transporter dual domain ATPase
14_140.gene	magnesium transporter
14_141.gene
14_142.gene
14_143.gene
14_144.gene
14_145.gene
14_146.gene
14_147.gene
14_148.gene
14_149.gene
14_15.gene		Putative transcriptional regulator, LacI family protein
14_150.gene
14_151.gene
14_152.gene
14_153.gene
14_154.gene
14_155.gene
14_156.gene
14_157.gene
14_158.gene
14_159.gene
14_16.gene
14_160.gene
14_161.gene
14_162.gene
14_163.gene
14_164.gene
14_165.gene
14_166.gene	sensory histidine kinase in two-component regulatory system with AtoC	FixL-related histidine kinase
14_167.gene		Alcohol dehydrogenase, Zn-dependent class III
14_168.gene	ethanol-active dehydrogenase/acetaldehyde-active reductase	Alcohol dehydrogenase, Zn-dependent class III
14_169.gene
14_17.gene
14_170.gene
14_171.gene
14_172.gene
14_173.gene
14_174.gene
14_175.gene
14_176.gene		Conserved hypothetical protein
14_177.gene		Conserved hypothetical protein
14_178.gene		Transcriptional regulator, ArsR family
14_179.gene		Conserved hypothetical protein
14_18.gene
14_180.gene
14_181.gene
14_182.gene
14_183.gene
14_184.gene
14_185.gene
14_186.gene
14_187.gene
14_188.gene
14_189.gene
14_19.gene
14_190.gene
14_191.gene
14_2.gene
14_20.gene
14_21.gene
14_22.gene		Putative adenylate cyclase transmembrane protein|Adenylate/guanylate cyclase
14_23.gene
14_24.gene
14_25.gene
14_26.gene
14_27.gene
14_28.gene
14_29.gene
14_3.gene
14_30.gene
14_31.gene
14_32.gene
14_33.gene
14_34.gene
14_35.gene
14_36.gene
14_37.gene
14_38.gene
14_39.gene
14_4.gene
14_40.gene		conserved hypothetical protein
14_41.gene
14_42.gene
14_43.gene		conserved hypothetical protein
14_44.gene		conserved hypothetical protein
14_45.gene
14_46.gene
14_47.gene		conserved hypothetical protein
14_48.gene
14_49.gene
14_5.gene		Alcohol dehydrogenase, Zn-dependent class III
14_50.gene
14_51.gene
14_52.gene
14_53.gene
14_54.gene
14_55.gene
14_56.gene
14_57.gene
14_58.gene
14_59.gene
14_6.gene
14_60.gene
14_61.gene
14_62.gene
14_63.gene
14_64.gene
14_65.gene
14_66.gene
14_67.gene
14_68.gene
14_69.gene
14_7.gene
14_70.gene
14_71.gene
14_72.gene
14_73.gene
14_74.gene
14_75.gene
14_76.gene
14_77.gene
14_78.gene
14_79.gene
14_8.gene
14_80.gene
14_81.gene
14_82.gene
14_83.gene
14_84.gene
14_85.gene
14_86.gene
14_87.gene
14_88.gene		Putative amino acid or peptide ABC transporter, permease component
14_89.gene		Putative amino acid or peptide ABC transporter, permease component
14_9.gene
14_90.gene	maltose ABC transportor ATPase|sn-glycerol-3-phosphate ABC transporter ATPase
14_91.gene
14_92.gene
14_93.gene
14_94.gene
14_95.gene
14_96.gene
14_97.gene
14_98.gene
14_99.gene
150_1.gene
151_1.gene
155_1.gene
15_1.gene
15_10.gene	molecular chaperone and ATPase component of HslUV protease	Probable heat shock protein
15_100.gene		Conserved hypothetical protein
15_101.gene		Probable bacterioferritin (Bfr) (cytochrome B-1) (cytochrome B-557) protein
15_102.gene		Putative RNA pyrophosphohydrolase
15_103.gene
15_104.gene		Putative carboxy-terminal processing protease precursor signal peptide protein
15_105.gene
15_106.gene		Conserved hypothetical protein
15_107.gene
15_108.gene
15_109.gene	molybdate ABC transporter ATPase; chlorate resistance protein	Putative molybdenum transport ATP-binding ABC transporter
15_11.gene		Probable heat shock protein
15_110.gene	molybdate ABC transporter permease; chlorate resistance protein	Putative molybdenum transport system permease ABC transporter
15_111.gene
15_112.gene
15_113.gene		Probable gamma-glutamyl phosphate reductase
15_114.gene		Probable glutamate 5-kinase
15_115.gene
15_116.gene
15_117.gene
15_118.gene		Putative acetyltransferase
15_119.gene		Probable 50S ribosomal protein L27
15_12.gene		Probable imidazoleglycerol-phosphate dehydratase
15_120.gene		Probable 50S ribosomal protein L21
15_121.gene
15_122.gene
15_123.gene
15_124.gene
15_125.gene
15_126.gene
15_127.gene
15_128.gene
15_129.gene
15_13.gene
15_130.gene
15_131.gene
15_132.gene	putrescine ABC transporter ATPase
15_133.gene		ABC-type Fe3+ transport system, permease component|Putative ABC transporter permease
15_134.gene
15_135.gene		Putative aldehyde dehydrogenase transmembrane protein
15_136.gene		Putative oxidoreductase
15_137.gene
15_138.gene	glycine cleavage system transcriptional activator; autorepressor	Transcription regulator LysR family|Putative transcriptional regulator, LysR family protein
15_139.gene		Conserved hypothetical protein
15_14.gene		Probable glutamine amidotransferase
15_140.gene
15_141.gene
15_142.gene
15_143.gene
15_144.gene
15_145.gene
15_146.gene
15_147.gene
15_148.gene		Lysine 2,3-aminomutase
15_149.gene		Putative lysyl-tRNA synthetase
15_15.gene
15_150.gene		Probable elongation factor P
15_151.gene
15_152.gene
15_153.gene
15_154.gene	putative DNA-binding transcriptional regulator	Probable transcriptional regulator|Transcription regulator GntR family
15_155.gene
15_156.gene		Probable homoserine O-succinyltransferase
15_157.gene	putative multidrug ABC transporter permease/ATPase	Putative ABC transporter protein consisting of fused ATP-binding and permease components
15_158.gene
15_159.gene	ABC-F family protein predicted regulatory ATPase|energy-dependent translational throttle A|replication regulatory ABC-F family DNA-binding ATPase|ABC-F family putative regulatory ATPase	Putative ATP-binding ABC transporter
15_16.gene
15_160.gene
15_161.gene
15_162.gene
15_163.gene		Hypothetical protein
15_164.gene		RNA polymerase sigma factor (Sigma-32)
15_165.gene		Hypothetical protein
15_166.gene		Putative ferredoxin protein
15_167.gene
15_168.gene		Putative ATP-dependent RNA helicase
15_169.gene
15_17.gene		Probable phosphoribosylformimino-5-aminoimidazole carboxamide ribotide isomerase
15_170.gene
15_171.gene
15_172.gene		Acetoacetyl-CoA reductase
15_173.gene
15_18.gene		Probable imidazole glycerol phosphate synthase subunit HisF
15_19.gene
15_2.gene
15_20.gene		Probable pantothenate kinase
15_21.gene		Probable DNA repair system specific for alkylated DNA protein
15_22.gene		Conserved hypothetical protein
15_23.gene		Phosphoenolpyruvate carboxykinase
15_24.gene		Transcriptional regulatory protein
15_25.gene		Signal transduction histidine kinase, regulator of succinoglycan synthesis
15_26.gene
15_27.gene		Putative IIA component of PTS system
15_28.gene		Putative phosphocarrier HPR transmembrane protein
15_29.gene		Probable adenosylhomocysteinase
15_3.gene		Two component sensor histidine kinase, essential for acid-tolerance
15_30.gene		Putative sensor histidine kinase
15_31.gene		Hypothetical protein
15_32.gene
15_33.gene
15_34.gene
15_35.gene		Probable thioredoxin protein
15_36.gene
15_37.gene		Probable acetyl-coenzyme A carboxylase carboxyl transferase subunit beta protein
15_38.gene		Probable tryptophan synthase alpha chain
15_39.gene		Probable tryptophan synthase beta chain
15_4.gene		Two component response regulator, essential for acid-tolerance
15_40.gene
15_41.gene
15_42.gene
15_43.gene		Putative intracellular PHB depolymerase
15_44.gene		Putative bifunctional enzyme 2-hydroxyhepta-2,4-diene-1,7-dioatesomerase 5-carboxymethyl-2-oxo-hex-3-ene-1,7-dioatedecarboxylase
15_45.gene
15_46.gene
15_47.gene		Probable DNA gyrase subunit B
15_48.gene
15_49.gene
15_5.gene		Conserved hypothetical protein
15_50.gene
15_51.gene
15_52.gene
15_53.gene
15_54.gene
15_55.gene
15_56.gene
15_57.gene
15_58.gene		Conserved hypothetical protein
15_59.gene		Probable uroporphyrinogen decarboxylase
15_6.gene
15_60.gene
15_61.gene		Probable transcription termination factor Rho protein
15_62.gene
15_63.gene
15_64.gene
15_65.gene		Probable chromosome partitioning protein ParA
15_66.gene		Probable chromosome partitioning protein ParB
15_67.gene
15_68.gene
15_69.gene		Probable leucyl-tRNA synthetase
15_7.gene		Probable malate synthase G
15_70.gene		Conserved hypothetical protein
15_71.gene
15_72.gene		Conserved hypothetical protein
15_73.gene
15_74.gene
15_75.gene		Putative protease transmembrane protein
15_76.gene
15_77.gene
15_78.gene		Probable bifunctional protein, includes: phosphoribosylaminoimidazolecarboxamide formyltransferase and IMP cyclohydrolase
15_79.gene
15_8.gene
15_80.gene
15_81.gene
15_82.gene		Putative carbonic anhydrase
15_83.gene
15_84.gene
15_85.gene		Putative aspartate-semialdehyde dehydrogenase
15_86.gene
15_87.gene		MFS-type transport protein
15_88.gene
15_89.gene		Probable 3-isopropylmalate dehydrogenase
15_9.gene
15_90.gene
15_91.gene		Probable 3-isopropylmalate dehydratase small subunit
15_92.gene
15_93.gene
15_94.gene
15_95.gene		Conserved hypothetical protein
15_96.gene		Conserved hypothetical protein
15_97.gene
15_98.gene
15_99.gene
160_1.gene
162_1.gene
163_1.gene
164_1.gene
165_1.gene
166_1.gene
168_1.gene
169_1.gene
16_1.gene		Probable 5-aminolevulinic acid synthase (delta-aminolevulinate synthase) (delta-ALA synthetase)
16_10.gene		Chemoreceptor (methyl-accepting chemotaxis protein)
16_100.gene
16_101.gene		Probable aconitate hydratase
16_102.gene	heme export ABC transporter ATPase	Putative heme exporter A (cytochrome C-type biogenesis ATP-binding protein) ABC transporter
16_103.gene		Putative heme exporter B (cytochrome C-type biogenesis protein) transmembrane
16_104.gene		Putative heme exporter C (cytochrome C-type biogenesis protein) transmembrane
16_105.gene
16_106.gene
16_107.gene
16_108.gene
16_109.gene
16_11.gene
16_110.gene		Conserved hypothetical protein
16_111.gene
16_112.gene
16_113.gene
16_114.gene		Putative chorismate mutase
16_115.gene		Probable 30S ribosomal protein S16
16_116.gene		Probable 16S rRNA processing protein
16_117.gene		Probable tRNA guanine-N1-methyltransferase
16_118.gene		Probable 50S ribosomal protein L19
16_119.gene		Putative amino acid-binding periplasmic (signal peptide) ABC transporter
16_12.gene
16_120.gene		Putative amino-acid transport system permease ABC transporter
16_121.gene		Probable 3-isopropylmalate dehydratase large subunit
16_122.gene	2,5-diketo-D-gluconate reductase A|2,5-diketo-D-gluconate reductase B	Putative 2,5-diketo-D-gluconic acid reductase B
16_123.gene
16_124.gene		Putative transcription regulator
16_125.gene
16_126.gene		Putative exodeoxyribonuclease III
16_127.gene
16_128.gene
16_129.gene
16_13.gene
16_130.gene		Probable nitrogen regulatory protein PII 2
16_131.gene		Probable acyl-CoA thioesterase II
16_132.gene
16_133.gene		Conserved hypothetical protein
16_134.gene
16_135.gene
16_136.gene
16_137.gene	sigma 54-dependent transcriptional regulator of rtcBA expression
16_138.gene
16_139.gene
16_14.gene	formate dehydrogenase-H, selenopolypeptide subunit	Probable NAD-dependent formate dehydrogenase alpha subunit
16_140.gene
16_141.gene
16_142.gene		UDP glucose 4-epimerase
16_143.gene
16_144.gene
16_145.gene		putative myo-inositol ABC transporter, periplasmic solute-binding protein
16_146.gene	L-arabinose ABC transporter ATPase|D-ribose ABC transporter ATPase|methyl-galactoside ABC transporter ATPase|putative sugar ABC transporter ATPase|D-allose ABC transporter ATPase|D-xylose ABC transporter dual domain ATPase|autoinducer 2 import ATP-binding protein	putative myo-inositol ABC transporter, ATP binding protein|ATP-binding component of rhamnose transport system|Putative sugar ABC transporter ATP-binding protein|ABC sugar transporter, fused ATP-binding domains|Putative galactose ABC transporter, ATP-binding protein|Putative sugar uptake ABC transporter ATP-binding protein|Putative sugar ABC transporter, ATP-binding protein|Putative deoxyribose AB…
16_147.gene		Putative myo-inositol ABC transporter, permease component
16_148.gene		Putative dipeptidase
16_149.gene		Putative dipeptide binding periplasmic protein
16_15.gene		Putative NAD-dependent formate dehydrogenase beta subunit
16_150.gene		Putative dipeptide transport system permease ABC transporter
16_151.gene		Putative dipeptide transport system permease ABC transporter
16_152.gene	D,D-dipeptide ABC transporter ATPase|oligopeptide ABC transporter ATPase|dipeptide/heme ABC transporter ATPas	Putative dipeptide transport ATP-binding ABC transporter
16_153.gene		Putative dipeptide transport ATP-binding ABC transporter
16_154.gene
16_155.gene
16_156.gene
16_157.gene
16_158.gene
16_159.gene	lipid ABC transporter permease/ATPase|putative multidrug ABC transporter ATPase	Beta-1-->2glucan export ATP-binding protein
16_16.gene		Putative NAD-dependent formate dehydrogenase gamma subunit
16_160.gene		Putative transcription regulator
16_161.gene		Pyruvate carboxylase
16_162.gene
16_163.gene	putative ABC transporter ATPase	Putative amino-acid ABC transporter ATP-binding protein
16_164.gene	ABC family putative inner membrane permease	Putative amino-acid transport system permease ABC transporter
16_165.gene		Putative amino acid-binding periplasmic ABC transporter
16_166.gene
16_167.gene		Probable 4-hydroxy-3-methylbut-2-en-1-yl diphosphate synthase
16_168.gene		Putative histidinol-phosphate aminotransferase
16_169.gene
16_17.gene		Transcription regulator LysR family
16_170.gene
16_171.gene
16_172.gene		Putative glutathione S-transferase
16_173.gene		Probable 50S ribosomal protein L32
16_174.gene
16_175.gene		Carbon flux regulator (Polyhydroxyalkanoate and exopolysaccharide biosynthesis transcriptional regulator)
16_176.gene
16_18.gene
16_19.gene		Short-chain type dehydrogenase/reductase
16_2.gene
16_20.gene
16_21.gene
16_22.gene	aliphatic sulfonate ABC transporter ATPase
16_23.gene
16_24.gene
16_25.gene
16_26.gene
16_27.gene
16_28.gene		Probable ATP synthase beta chain
16_29.gene		Probable ATP synthase gamma chain
16_3.gene
16_30.gene		Probable ATP synthase subunit alpha
16_31.gene		Putative ATP synthase delta chain
16_32.gene
16_33.gene		Probable primosomal protein N' (replication factor Y)
16_34.gene
16_35.gene
16_36.gene
16_37.gene
16_38.gene		Conserved hypothetical protein
16_39.gene
16_4.gene
16_40.gene
16_41.gene		Probable dihydrolipoamide dehydrogenase (E3 component of 2-oxoglutarate dehydrogenase complex) transmembrane protein
16_42.gene	putative NAD(P)-dependent oxidoreductase	Putative oxidoreductase
16_43.gene
16_44.gene
16_45.gene		Probable dihydrolipoamide succinyl transferase component of 2-oxoglutarate dehydrogenase complex (E2) protein
16_46.gene
16_47.gene		Probable 2-oxoglutarate dehydrogenase E1 component protein
16_48.gene		Probable succinyl-CoA synthetase alpha chain
16_49.gene		Probable succinyl-CoA synthetase beta chain
16_5.gene		Transcription regulator AsnC family
16_50.gene		Probable malate dehydrogenase
16_51.gene
16_52.gene
16_53.gene
16_54.gene		Probable succinate dehydrogenase iron-sulfur protein
16_55.gene		Probable succinate dehydrogenase flavoprotein subunit
16_56.gene		Probable succinate dehydrogenase membrane anchor subunit
16_57.gene		Probable succinate dehydrogenase cytochrome B-556 subunit transmembrane protein
16_58.gene
16_59.gene
16_6.gene		Probable arginase
16_60.gene		Conserved hypothetical protein
16_61.gene
16_62.gene
16_63.gene		Probable O-sialoglycoprotein endopeptidase
16_64.gene
16_65.gene
16_66.gene
16_67.gene
16_68.gene
16_69.gene
16_7.gene
16_70.gene
16_71.gene
16_72.gene
16_73.gene
16_74.gene		Probable inorganic pyrophosphatase
16_75.gene
16_76.gene	GTP-binding protein	Predicted membrane GTPase
16_77.gene		Probable Peptidyl-dipeptidase Dcp
16_78.gene
16_79.gene
16_8.gene		Putative chemotaxis protein
16_80.gene
16_81.gene		conserved hypothetical protein
16_82.gene		Probable argininosuccinate synthase
16_83.gene		Putative oxidoreductase
16_84.gene
16_85.gene		Putative ATP-binding ABC transporter
16_86.gene		Putative transport system permease ABC transporter
16_87.gene		Conserved hypothetical protein
16_88.gene		Putative ribosomal RNA large subunit methyltransferase N
16_89.gene
16_9.gene
16_90.gene
16_91.gene
16_92.gene
16_93.gene		Putative 2'-5' RNA ligase
16_94.gene
16_95.gene	putative ABC transporter ATPase|outer membrane-specific lipoprotein transporter subunit	Putative ATP-binding ABC transporter
16_96.gene
16_97.gene		Hypothetical transmembrane protein
16_98.gene
16_99.gene		Conserved hypothetical protein
170_1.gene
171_1.gene
172_1.gene
173_1.gene		TRm3 transposase|Transposase for insertion sequence element ISRm3
17_1.gene		Putative sugar uptake ABC transporter permease
17_10.gene
17_100.gene
17_101.gene
17_102.gene
17_103.gene		Probable oxidoreductase
17_104.gene		Putative oxidoreductase
17_105.gene		UDP-glucose 4-epimerase
17_106.gene		Putative CDP-tyvelose-2-epimerase
17_107.gene
17_108.gene
17_109.gene		Conserved hypothetical protein
17_11.gene	glutathione ABC transporter ATPase
17_110.gene
17_111.gene		Putative dTDP-glucose 4,6-dehydratase
17_112.gene
17_113.gene
17_114.gene
17_115.gene
17_116.gene
17_117.gene
17_118.gene	putative sugar ABC transporter permease
17_119.gene	L-arabinose ABC transporter ATPase|D-ribose ABC transporter ATPase|methyl-galactoside ABC transporter ATPase|putative sugar ABC transporter ATPase|D-allose ABC transporter ATPase|D-xylose ABC transporter dual domain ATPase
17_12.gene
17_120.gene	putative sugar ABC transporter periplasmic binding protein	Putative polyols and C6 monosaccharide ABC transporter, periplasmic solute-binding protein
17_121.gene		Putative transcriptional regulator
17_122.gene		Putative transcriptional regulator, GntR family protein
17_123.gene
17_124.gene
17_125.gene
17_126.gene		Conserved hypothetical membrane protein
17_127.gene
17_128.gene
17_129.gene
17_13.gene
17_130.gene		Putative thiamine biosynthesis protein
17_131.gene
17_132.gene
17_133.gene		Putative thiamine biosynthesis protein
17_134.gene
17_135.gene
17_136.gene
17_137.gene		Putative proline iminopeptidase
17_138.gene		Transcription regulator of LuxR family, involved in nutritional, environmental and stress responses
17_139.gene		Putative proline iminopeptidase
17_14.gene
17_140.gene		Putative amino acid or peptide ABC transporter, permease component
17_141.gene		Putative amino acid or peptide ABC transporter, permease component
17_142.gene	glutathione ABC transporter ATPase|microcin C ABC transporter ATPase	Peptide transport ATP-binding protein|Putative peptide transport ATP-binding ABC transporter|Putative amino acid or peptide ABC transporter, ATP-binding component|Putative glycolic acid ABC transporter, ATP-binding protein|Putative oligopeptide ABC transporter ATP-binding protein|Putative oligopeptide/murein peptide ABC transporter ATP-binding protein|ABC transporter, ATP-binding protein|ABC tran…
17_143.gene		Putative amino acid or peptide ABC transporter, periplasmic solute-binding component
17_144.gene
17_145.gene
17_146.gene
17_147.gene
17_148.gene
17_149.gene
17_15.gene		Probable transcriptional regulator
17_150.gene		Putative transcriptional regulator, GntR family protein
17_151.gene
17_152.gene
17_153.gene
17_154.gene
17_155.gene
17_156.gene
17_157.gene
17_158.gene
17_159.gene		conserved hypothetical protein
17_16.gene
17_160.gene
17_161.gene	L-arabinose ABC transporter ATPase|D-ribose ABC transporter ATPase|methyl-galactoside ABC transporter ATPase|putative sugar ABC transporter ATPase|D-allose ABC transporter ATPase|autoinducer 2 import ATP-binding protein|D-xylose ABC transporter dual domain ATPase	ABC transporter, ATP-binding protein|Putative ABC transporter of tri and tetrapeptides, ATP-binding protein
17_162.gene		ABC transporter, permease
17_163.gene		ABC transporter, permease
17_164.gene		CodA cytosine deaminase
17_165.gene		putative methyltransferase
17_166.gene		conserved hypothetical protein
17_167.gene		Peptide methionine sulfoxide reductase
17_168.gene
17_169.gene
17_17.gene	maltose ABC transportor ATPase|CP4-6 prophage; putative ferric transporter subunit|sn-glycerol-3-phosphate ABC transporter ATPase
17_170.gene
17_171.gene	CP4-6 prophage; putative ferric transporter subunit|putrescine ABC transporter ATPase|spermidine/putrescine ABC transporter ATPase
17_172.gene
17_173.gene	maltose ABC transportor ATPase|sn-glycerol-3-phosphate ABC transporter ATPase	Putative sugar uptake ABC transporter ATP-binding protein
17_174.gene		Putative sugar uptake ABC transporter permease
17_18.gene
17_19.gene
17_2.gene		Putative sugar uptake ABC transporter permease
17_20.gene
17_21.gene
17_22.gene
17_23.gene		D-isomer specific 2-hydroxyacid dehydrogenase family protein
17_24.gene
17_25.gene
17_26.gene	glutathione/cysteine ABC transporter export permease/ATPase	ABC transporter, ATP-binding and permease components
17_27.gene	putative multidrug ABC transporter ATPase|glutathione/cysteine ABC transporter export permease/ATPase	ABC transporter, ATP-binding and permease components|Putative ABC transporter ATP-binding transmembrane transmembrane protein
17_28.gene
17_29.gene
17_3.gene		Putative sugar uptake ABC transporter periplasmic solute-binding protein precursor|Putative ABC transporter sugar-binding protein
17_30.gene
17_31.gene		Hypothetical protein
17_32.gene	maltose ABC transportor ATPase|sn-glycerol-3-phosphate ABC transporter ATPase
17_33.gene
17_34.gene		Lactose ABC transporter, permease component
17_35.gene		Lactose ABC transporter, periplasmic solute-binding protein
17_36.gene	melibiose operon transcriptional regulator; autoregulator
17_37.gene
17_38.gene
17_39.gene
17_4.gene		Conserved hypothetical protein
17_40.gene
17_41.gene
17_42.gene		Methylmalonyl-CoA mutase
17_43.gene	DL-methionine transporter subunit	Probable D-methionine transport system permease protein MetI
17_44.gene	DL-methionine transporter subunit	Methionine import ATP-binding protein MetN
17_45.gene
17_46.gene
17_47.gene
17_48.gene
17_49.gene
17_5.gene		Putative oxidoreductase
17_50.gene
17_51.gene
17_52.gene
17_53.gene		Putative nucleoside-diphosphate sugar epimerase
17_54.gene
17_55.gene
17_56.gene	transcriptional repressor for rspAB	Transcriptional regulator, GntR family|Putative transcriptional regulator
17_57.gene
17_58.gene
17_59.gene
17_6.gene		Putative transcriptional regulator
17_60.gene	ABC-F family protein predicted regulatory ATPase|energy-dependent translational throttle A|replication regulatory ABC-F family DNA-binding ATPase|ABC-F family putative regulatory ATPase	Putative ABC transporter ATP-binding protein|ABC transporter, ATP-binding protein
17_61.gene
17_62.gene		Hypothetical transmembrane protein
17_63.gene
17_64.gene
17_65.gene
17_66.gene
17_67.gene
17_68.gene
17_69.gene	CP4-6 prophage; putative ferric transporter subunit|sn-glycerol-3-phosphate ABC transporter ATPase	Putative glycerol-3-phosphate and glycerol ABC transporter, ATP-binding component
17_7.gene		ABC transporter, periplasmic solute-binding protein
17_70.gene	CP4-6 prophage; putative ferric transporter subunit|sn-glycerol-3-phosphate ABC transporter ATPase	Putative glycerol-3-phosphate and glycerol ABC transporter, ATP-binding component
17_71.gene		Putative glycerol-3-phosphate and glycerol ABC transporter, permease component
17_72.gene		Putative glycerol-3-phosphate and glycerol ABC transporter, permease component
17_73.gene		Putative glycerol-3-phosphate and glycerol transport protein
17_74.gene		Putative glycerol-3-phosphate and glycerol ABC transporter, periplasmic solute-binding component
17_75.gene
17_76.gene
17_77.gene		conserved hypothetical protein
17_78.gene		conserved hypothetical protein
17_79.gene
17_8.gene
17_80.gene
17_81.gene
17_82.gene
17_83.gene
17_84.gene
17_85.gene
17_86.gene	oligopeptide ABC transporter ATPase|dipeptide/heme ABC transporter ATPas
17_87.gene	glutathione ABC transporter ATPase|dipeptide/heme ABC transporter ATPas|oligopeptide ABC transporter ATPase	ABC transporter, ATP-binding protein, involved in amino acid or peptide transport
17_88.gene
17_89.gene		Probable transcriptional regulator
17_9.gene
17_90.gene
17_91.gene
17_92.gene
17_93.gene
17_94.gene
17_95.gene		Probable short-chain dehydrogenase|Probable oxidoreductase
17_96.gene	putative Zn-dependent NAD(P)-binding oxidoreductase	Formaldehyde dehydrogenase (glutathione)
17_97.gene
17_98.gene		Conserved hypothetical protein
17_99.gene
18_1.gene		Putative electron transfer flavoprotein beta-subunit beta-ETF flavoprotein small subunit|EtfB2 electron transport flavoprotein, beta subunit
18_10.gene
18_100.gene
18_101.gene		short chain alcohol dehydrogenase-related dehydrogenase
18_102.gene		Putative transcriptional regulator, AraC family protein
18_103.gene
18_104.gene
18_105.gene
18_106.gene
18_107.gene
18_108.gene
18_109.gene
18_11.gene
18_110.gene
18_111.gene
18_112.gene		Putative transcriptional regulator, araC family protein
18_113.gene		Putative L-arabinose isomerase
18_114.gene		ABC transporter, periplasmic solute-binding protein
18_115.gene	L-arabinose ABC transporter ATPase|D-ribose ABC transporter ATPase|methyl-galactoside ABC transporter ATPase|putative sugar ABC transporter ATPase|D-allose ABC transporter ATPase|autoinducer 2 import ATP-binding protein|D-xylose ABC transporter dual domain ATPase	ABC transporter, ATP-binding protein|Putative sugar uptake ABC transporter ATP-binding protein
18_116.gene		ABC sugar transporter, permease
18_117.gene
18_118.gene		Response regulator
18_119.gene		sensor histidine kinase
18_12.gene
18_120.gene		ABC transporter, periplasmic solute-binding protein, likely transports galactose and, to a lesser extent, L-arabinose, glucose, D-arabinose, L-fucose and D- fucose
18_121.gene	L-arabinose ABC transporter ATPase|D-ribose ABC transporter ATPase|methyl-galactoside ABC transporter ATPase|putative sugar ABC transporter ATPase|D-allose ABC transporter ATPase|autoinducer 2 import ATP-binding protein|D-xylose ABC transporter dual domain ATPase	ABC transporter, ATP-binding protein, likely involved in transport of galactose and, to a lesser extent, L-arabinose, glucose, D-arabinose, L-fucose and D-fucose
18_122.gene		ABC transporter, permease, likely transports galactose and, to a lesser extent, L-arabinose, glucose, D-arabinose, L-fucose and D- fucose
18_123.gene		ABC transporter, permease, likely transports galactose and, to a lesser extent, L-arabinose, glucose, D-arabinose, L-fucose and D- fucose
18_124.gene
18_125.gene
18_126.gene
18_127.gene
18_128.gene
18_129.gene
18_13.gene
18_130.gene
18_131.gene
18_132.gene
18_133.gene		Putative transcription regulator
18_134.gene
18_135.gene
18_136.gene
18_137.gene
18_138.gene
18_139.gene
18_14.gene
18_140.gene
18_141.gene
18_142.gene
18_143.gene
18_144.gene
18_145.gene
18_146.gene
18_147.gene		Putative response regulator
18_148.gene
18_149.gene		Putative sensor histidine kinase transmembrane protein
18_15.gene
18_150.gene
18_151.gene
18_152.gene		Putative sensor histidine kinase
18_153.gene
18_154.gene
18_155.gene
18_156.gene
18_16.gene
18_17.gene
18_18.gene
18_19.gene
18_2.gene
18_20.gene
18_21.gene
18_22.gene
18_23.gene
18_24.gene
18_25.gene
18_26.gene
18_27.gene
18_28.gene
18_29.gene
18_3.gene
18_30.gene
18_31.gene
18_32.gene
18_33.gene
18_34.gene
18_35.gene
18_36.gene
18_37.gene
18_38.gene
18_39.gene
18_4.gene
18_40.gene
18_41.gene
18_42.gene
18_43.gene
18_44.gene
18_45.gene
18_46.gene
18_47.gene
18_48.gene
18_49.gene
18_5.gene
18_50.gene
18_51.gene	ferric citrate ABC transporter ATPase|ferrienterobactin ABC transporter ATPase|iron(3+)-hydroxamate import ABC transporter ATPase	ABC transporter, ATP-binding protein|ABC transporter, ATP-binding protein, Fe3+-siderophore transport system
18_52.gene
18_53.gene
18_54.gene
18_55.gene
18_56.gene
18_57.gene
18_58.gene
18_59.gene
18_6.gene		Putative amino acid uptake ABC transporter periplasmic solute-binding protein precursor|Putative glycine betaine ABC transporter, periplasmic substrate-binding component
18_60.gene
18_61.gene
18_62.gene
18_63.gene
18_64.gene
18_65.gene	putative amino acid ABC transporter ATPase|glutamine transporter subunit|glutamate/aspartate ABC transporter ATPase|putative ABC transporter ATPase	ABC-type ectoine/hydroxyectoine transport system, ATP binding protein
18_66.gene
18_67.gene		Putative transcriptional regulator
18_68.gene
18_69.gene
18_7.gene	glycine betaine/proline ABC transporter permease	Probable glycine betaine ABC transporter, permease|Histidine ABC transporter, permease
18_70.gene
18_71.gene
18_72.gene	D-amino acid dehydrogenase
18_73.gene
18_74.gene
18_75.gene
18_76.gene
18_77.gene
18_78.gene
18_79.gene
18_8.gene	glycine betaine/proline ABC transporter periplasmic binding protein	Histidine ABC transporter, ATP-binding protein|Putative ABC-transporter ATP-binding protein
18_80.gene
18_81.gene
18_82.gene
18_83.gene
18_84.gene
18_85.gene
18_86.gene	cyclic-di-GMP phosphodiesterase; csgD regulator; modulator of RNase II stability
18_87.gene
18_88.gene		Nitrate transporter, permease
18_89.gene	taurine ABC transporter ATPase	Nitrate transporter, ATP binding protein
18_9.gene
18_90.gene
18_91.gene
18_92.gene	enterobactin synthase multienzyme complex component, ATP-dependent
18_93.gene
18_94.gene
18_95.gene
18_96.gene
18_97.gene
18_98.gene
18_99.gene
19_1.gene
19_10.gene
19_100.gene
19_101.gene
19_102.gene
19_103.gene
19_104.gene
19_105.gene
19_106.gene		NnrR transcriptional regulator, likely involved in the regulation of nap, nir, and/or nor genes
19_107.gene
19_108.gene		NirK nitrite reductase
19_109.gene
19_11.gene
19_110.gene
19_111.gene
19_112.gene
19_113.gene
19_114.gene
19_115.gene
19_116.gene
19_117.gene
19_118.gene
19_119.gene
19_12.gene
19_120.gene		NorB nitric oxide reductase, large subunit
19_121.gene		NorC nitric oxide reductase, small subunit
19_122.gene
19_123.gene
19_124.gene
19_125.gene
19_126.gene
19_127.gene	cyclic-di-GMP phosphodiesterase; csgD regulator; modulator of RNase II stability
19_128.gene
19_129.gene
19_13.gene
19_130.gene
19_131.gene
19_132.gene
19_133.gene		NosF ATPase
19_134.gene
19_135.gene		NosZ nitrous oxide reductase
19_136.gene
19_137.gene
19_138.gene
19_139.gene
19_14.gene
19_140.gene
19_141.gene
19_142.gene
19_143.gene
19_144.gene	nitrate reductase, periplasmic, large subunit
19_145.gene
19_146.gene		NapC membrane-bound tetraheme cytochrome c subunit|cytochrome c binding protein, amino terminus
19_147.gene
19_148.gene
19_149.gene
19_15.gene
19_150.gene
19_151.gene	sensory histidine kinase in two-component regulatory system with ZraR	FixL-related histidine kinase
19_152.gene
19_153.gene		FixN1 cytochrome c oxidase subunit 1|FixN2 cytochrome c oxidase subunit I
19_154.gene		FixO1 cytochrome C oxidase subunit|FixO2 cytochrome c oxidase subunit
19_155.gene		FixQ1 nitrogen fixation protein|FixQ2 nitrogen fixation protein
19_156.gene
19_157.gene
19_158.gene
19_159.gene
19_16.gene		conserved hypothetical protein
19_160.gene
19_161.gene
19_162.gene
19_163.gene	response regulator in two-component regulatory system with ArcB or CpxA	Response regulator, truncated
19_164.gene
19_165.gene
19_166.gene		Cytochrome C-type biogenesis transmembrane protein
19_167.gene
19_168.gene
19_169.gene
19_17.gene
19_170.gene
19_171.gene
19_172.gene		Probable 5-aminolevulinic acid synthase (delta-aminolevulinate synthase) (delta-ALA synthetase)
19_173.gene	lipid ABC transporter permease/ATPase|putative multidrug ABC transporter ATPase	Probable ABC transporter ATP-binding transmembrane protein
19_174.gene
19_175.gene
19_176.gene
19_177.gene
19_178.gene
19_18.gene
19_19.gene
19_2.gene
19_20.gene
19_21.gene
19_22.gene
19_23.gene
19_24.gene		Putative transporter
19_25.gene		Short-chain type dehydrogenase/reductase
19_26.gene
19_27.gene
19_28.gene
19_29.gene
19_3.gene
19_30.gene
19_31.gene
19_32.gene
19_33.gene
19_34.gene		hypothetical protein
19_35.gene		Putative MFS permease
19_36.gene		Putative chromate transport protein
19_37.gene
19_38.gene
19_39.gene
19_4.gene
19_40.gene
19_41.gene
19_42.gene
19_43.gene
19_44.gene
19_45.gene
19_46.gene		Putative ABC transporter ATP-binding protein
19_47.gene
19_48.gene		ABC-type Fe3+ transport system, permease component
19_49.gene
19_5.gene
19_50.gene
19_51.gene
19_52.gene
19_53.gene
19_54.gene
19_55.gene
19_56.gene
19_57.gene
19_58.gene
19_59.gene
19_6.gene
19_60.gene
19_61.gene
19_62.gene
19_63.gene
19_64.gene
19_65.gene
19_66.gene
19_67.gene
19_68.gene
19_69.gene
19_7.gene	oligopeptide ABC transporter ATPase
19_70.gene
19_71.gene
19_72.gene
19_73.gene
19_74.gene
19_75.gene
19_76.gene
19_77.gene
19_78.gene
19_79.gene
19_8.gene
19_80.gene
19_81.gene
19_82.gene
19_83.gene
19_84.gene
19_85.gene
19_86.gene
19_87.gene
19_88.gene
19_89.gene
19_9.gene
19_90.gene
19_91.gene		Cation transport P-type ATPase
19_92.gene
19_93.gene
19_94.gene
19_95.gene
19_96.gene
19_97.gene
19_98.gene
[truncated: 5,108 more rows]

## Sheet: 1002
Gene	Ecoli_K MG1655	Ensifer meliloti 1021
100_1.gene
101_1.gene
101_2.gene
102_1.gene
103_1.gene
105_1.gene
106_1.gene	maltose ABC transportor ATPase|sn-glycerol-3-phosphate ABC transporter ATPase	Putative dextrin ABC sugar transporter, ATP-binding component
106_2.gene
107_1.gene
109_1.gene
10_1.gene
10_10.gene
10_100.gene
10_101.gene
10_102.gene		Probable oxidoreductase
10_103.gene		Putative sugar amine ABC transporter, permease component
10_104.gene		Putative sugar amine ABC transporter, permease component
10_105.gene		Putative sugar amine ABC transporter, periplasmic solute-binding protein
10_106.gene	maltose ABC transportor ATPase|sn-glycerol-3-phosphate ABC transporter ATPase	Putative sugar amine ABC transporter, ATP-binding protein
10_107.gene		Putative GstR-like transcriptional regulator
10_108.gene
10_109.gene	maltose ABC transportor ATPase	Putative sugar amine ABC transporter, ATP-binding protein
10_11.gene		Putative methionine ABC transporter, periplasmic solute-binding component
10_110.gene		Putative sugar amine ABC transporter, ATP-binding protein
10_111.gene
10_112.gene
10_113.gene
10_114.gene
10_115.gene		Conserved hypothetical protein
10_116.gene		Conserved hypothetical protein
10_117.gene		Putative endoribonuclease
10_118.gene
10_119.gene		Putative short-chain dehydrogenase
10_12.gene	branched-chain amino acid ABC transporter ATPase	Putative methionine ABC transporter, ATP-binding component
10_120.gene
10_121.gene
10_122.gene
10_123.gene		Putative transcriptional regulator, araC family protein
10_124.gene
10_125.gene
10_126.gene		Putative transcriptional regulator, GntR family protein
10_127.gene	putative SDR family oxidoreductase|2-dehydro-3-deoxy-D-gluconate 5-dehydrogenase; KDG oxidoreductase; 20-ketosteroid reductase	Putative 2-deoxy-D-gluconate 3-dehydrogenase|short chain alcohol dehydrogenase-related dehydrogenase
10_128.gene
10_129.gene
10_13.gene	branched-chain amino acid ABC transporter ATPase	Putative methionine ABC transporter, ATP-binding component
10_130.gene
10_131.gene
10_132.gene
10_133.gene		Putative amino-acid permease
10_134.gene		Putative aminomethyltransferase
10_135.gene
10_136.gene	inhibitor of FtsZ ring polymerization; chromosome-membrane tethering protein; membrane ATPase of the MinCDEE system
10_137.gene		Putative cell division inhibitor
10_138.gene
10_139.gene		Flavin-containing monooxygenase family protein / FMO family protein
10_14.gene		Putative methionine ABC transporter, permease component
10_140.gene		Conserved hypothetical protein
10_141.gene		Putative dioxygenase beta subunit
10_142.gene		Hypothetical protein
10_143.gene
10_144.gene		Probable bifunctional protein : methylenetetrahydrofolate dehydrogenase, methenyltetrahydrofolate cyclohydrolase|Probable bifunctional protein: methylenetetrahydrofolate dehydrogenase, methenyltetrahydrofolate cyclohydrolase
10_145.gene		Probable formyltetrahydrofolate deformylase|Putative formyltetrahydrofolate deformylase
10_146.gene
10_147.gene
10_148.gene		Putative glutamate synthase alpha subunit, C-termial domain
10_149.gene		Putative glutamine amidotransferase
10_15.gene		Putative methionine ABC transporter, permease component
10_150.gene		Putative HTH-type transcriptional regulator
10_151.gene		Putative transcription regulator
10_152.gene		Sarcosine oxidase beta subunit
10_153.gene
10_154.gene		Putative sarcosine oxidase alpha subunit transmembrane protein
10_155.gene
10_156.gene
10_157.gene		3-oxoacyl-[acyl-carrier-protein] reductase
10_158.gene
10_159.gene
10_16.gene
10_160.gene
10_161.gene
10_162.gene
10_163.gene
10_164.gene
10_165.gene
10_166.gene
10_167.gene
10_168.gene
10_169.gene
10_17.gene
10_170.gene
10_171.gene		Putative 3-methyl-2-oxobutanoate hydroxymethyltransferase
10_172.gene		Putative ferredoxin reductase
10_173.gene
10_174.gene		Hydrocarbon oxygenase, required for rhizopine catabolism
10_175.gene		Putative transcriptional regulator, LacI family protein
10_176.gene
10_177.gene		Probable precorrin-4 C11-methyltransferase
10_178.gene
10_179.gene
10_18.gene
10_180.gene		Probable precorrin-3B C17-methyltransferase
10_181.gene		Probable precorrin-2 C20-methyltransferase
10_182.gene		Probable precorrin-8X methylmutase
10_183.gene
10_184.gene
10_185.gene
10_186.gene
10_187.gene
10_188.gene
10_189.gene
10_19.gene
10_190.gene
10_191.gene
10_192.gene
10_193.gene
10_194.gene
10_195.gene
10_196.gene
10_197.gene
10_198.gene
10_199.gene
10_2.gene
10_20.gene	ferric citrate ABC transporter ATPase|ferrienterobactin ABC transporter ATPase|iron(3+)-hydroxamate import ABC transporter ATPase|vitamin B12 ABC transporter ATPase	ABC transporter, ATP-binding protein|ABC transporter, ATP-binding protein, Fe3+-siderophore transport system|Putative hemin transport system ATP-binding ABC transporter|Iron-chelate-transporting ATPase
10_200.gene
10_201.gene
10_202.gene		Transcription regulator TetR family
10_203.gene
10_204.gene	putative L-rhamnonate transporter
10_205.gene		Putative transcriptional regulator
10_206.gene		Putative transcriptional regulator|Probable transcriptional regulator
10_207.gene
10_208.gene	lipid ABC transporter permease/ATPase|putative multidrug ABC transporter ATPase	ABC transporter, ATP-binding and permease components|Probable ABC transporter ATP-binding transmembrane protein|MsbA-like saccharide exporting ABC transporter protein, consisting of ATP-binding and permease domains
10_209.gene	lipid ABC transporter permease/ATPase|putative multidrug ABC transporter ATPase	ABC transporter, ATP-binding and permease components|Probable ABC transporter ATP-binding transmembrane protein|MsbA-like saccharide exporting ABC transporter protein, consisting of ATP-binding and permease domains
10_21.gene
10_210.gene
10_211.gene
10_212.gene	taurine ABC transporter ATPase	Putative glycine-betaine and choline ABC transporter, ATP-binding component
10_213.gene
10_214.gene
10_215.gene	putative DNA-binding transcriptional regulator|N-acetylserine-responsive cysteine regulon transcriptional activator; autorepressor|transcriptional regulator of yefH|hcaR description:hca operon transcriptional regulator	Putative transcriptional regulator|Transcriptional regulator, LysR family
10_216.gene
10_217.gene		Putative sensor histidine kinase transmembrane protein|FixL-related histidine kinase
10_218.gene
10_219.gene
10_22.gene		Putative transcription regulator|putative transcriptional regulator
10_220.gene		Cytochrome o ubiquinol oxidase protein CyoD
10_221.gene		Putative cytochrome o ubiquinol oxidase chain III
10_222.gene		Putative cytochrome o ubiquinol oxidase chain I
10_223.gene		Putative cytochrome o ubiquinol oxidase chain II
10_224.gene		Putative permease
10_225.gene
10_226.gene	lipid ABC transporter permease/ATPase|putative multidrug ABC transporter ATPase	Putative ABC transporter
10_227.gene
10_228.gene		Putative glycosyl transferase
10_229.gene
10_23.gene
10_230.gene		ABC transporter, permease component
10_231.gene		ABC transporter, permease component
10_232.gene		ABC transporter, periplasmic solute-binding protein
10_233.gene	glutathione ABC transporter ATPase|microcin C ABC transporter ATPase|molybdate ABC transporter ATPase	Peptide transport ATP-binding protein|Putative oligopeptide ABC transporter ATP-binding protein|ABC transporter, ATP-binding protein|Putative glycolic acid ABC transporter, ATP-binding protein|Putative oligopeptide/murein peptide ABC transporter ATP-binding protein|ABC transporter of tetrapeptides and some tripeptides, ATP-binding protein|Putative peptide transport ATP-binding ABC transporter
10_234.gene		Hypothetical protein
10_235.gene		Probable UDP-glucose/GDP-mannose dehydrogenase
10_236.gene
10_237.gene
10_238.gene
10_239.gene
10_24.gene
10_240.gene
10_241.gene
10_25.gene
10_26.gene		Rhamnose transport system, permease
10_27.gene		Rhamnose transport system, permease
10_28.gene	L-arabinose ABC transporter ATPase|D-ribose ABC transporter ATPase|methyl-galactoside ABC transporter ATPase|putative sugar ABC transporter ATPase|D-allose ABC transporter ATPase|autoinducer 2 import ATP-binding protein|D-xylose ABC transporter dual domain ATPase	ATP-binding component of rhamnose transport system|putative myo-inositol ABC transporter, ATP binding protein|Putative sugar ABC transporter ATP-binding protein|ABC sugar transporter, fused ATP-binding domains|Putative galactose ABC transporter, ATP-binding protein|Putative sugar uptake ABC transporter ATP-binding protein|Putative sugar ABC transporter, ATP-binding protein|ABC transporter, ATP-bi…
10_29.gene	autoinducer 2-binding protein	ABC transporter , periplasmic rhamnose binding protein|ABC transporter, periplasmic solute-binding protein
10_3.gene		D-xylulose reductase
10_30.gene
10_31.gene		Hypothetical oxidoreductase
10_32.gene
10_33.gene		Putative sugar isomerase
10_34.gene
10_35.gene
10_36.gene
10_37.gene
10_38.gene
10_39.gene
10_4.gene
10_40.gene	putative oxidoreductase	short chain alcohol dehydrogenase-related dehydrogenase|3-oxoacyl-[acyl-carrier-protein] reductase
10_41.gene
10_42.gene		Putative transcription regulator
10_43.gene
10_44.gene
10_45.gene
10_46.gene
10_47.gene
10_48.gene
10_49.gene	glycine cleavage system transcriptional activator; autorepressor	Probable transcriptional regulator
10_5.gene		Putative FAD-dependent pyridine nucleotide-disulphide oxidoreductase, similar to mercuric reductases protein
10_50.gene
10_51.gene
10_52.gene
10_53.gene
10_54.gene
10_55.gene	oligopeptide ABC transporter ATPase
10_56.gene
10_57.gene
10_58.gene
10_59.gene
10_6.gene
10_60.gene
10_61.gene
10_62.gene
10_63.gene
10_64.gene
10_65.gene
10_66.gene
10_67.gene
10_68.gene
10_69.gene
10_7.gene
10_70.gene		Transposase, fragment
10_71.gene
10_72.gene
10_73.gene
10_74.gene
10_75.gene		Periplasmic dipeptide transport protein precursor
10_76.gene
10_77.gene
10_78.gene
10_79.gene
10_8.gene
10_80.gene	glutathione ABC transporter ATPase|microcin C ABC transporter ATPase	Peptide transport ATP-binding protein|Putative oligopeptide ABC transporter ATP-binding protein|Putative peptide transport ATP-binding ABC transporter|ABC transporter, ATP-binding protein|Putative taurine, valine, isoleucine and leucine ABC transporter, ATP-binding component|Putative glycolic acid ABC transporter, ATP-binding protein|Putative oligopeptide/murein peptide ABC transporter ATP-bindin…
10_81.gene
10_82.gene
10_83.gene
10_84.gene
10_85.gene
10_86.gene
10_87.gene
10_88.gene
10_89.gene
10_9.gene		Probable HTH-type transcriptional regulator, LysR family|Transcription regulator LysR family
10_90.gene		Transcriptional regulator, AraC family|Putative transcriptional regulator, AraC family protein
10_91.gene
10_92.gene
10_93.gene		Putative transporter
10_94.gene		Putative transcriptional regulator
10_95.gene		Transcription regulator AraC family|Putative transcriptional regulator transcription regulator
10_96.gene
10_97.gene
10_98.gene
10_99.gene
110_1.gene
110_2.gene
110_3.gene
111_1.gene
112_1.gene
113_1.gene
113_2.gene
114_1.gene		Probable ATP synthase beta chain
116_1.gene
117_1.gene	maltose ABC transportor ATPase|sn-glycerol-3-phosphate ABC transporter ATPase
118_1.gene
119_1.gene		Conserved hypothetical protein
11_1.gene	transcriptional activator of yqhD	Putative transcriptional regulator, AraC family protein|Putative transcriptional regulator
11_10.gene		Probable transcriptional regulator
11_100.gene
11_101.gene		Putative two-component response regulator
11_102.gene	hybrid sensory histidine kinase in two-component regulatory system with EvgA|aerobic respiration control sensor histidine protein kinase, cognate to two-component response regulators ArcA and RssB	Putative two-component sensor histidine kinase
11_103.gene
11_104.gene
11_105.gene		ABC transporter, permease
11_106.gene		ABC transporter, permease
11_107.gene	branched-chain amino acid ABC transporter ATPase	ABC transporter, ATP-binding protein
11_108.gene
11_109.gene	branched-chain amino acid ABC transporter ATPase	ABC transporter, ATP-binding protein
11_11.gene
11_110.gene
11_111.gene		Urease gamma subunit
11_112.gene		Hypothetical protein
11_113.gene		Urease beta subunit
11_114.gene
11_115.gene
11_116.gene		Urease alpha subunit
11_117.gene
11_118.gene
11_119.gene
11_12.gene
11_120.gene
11_121.gene		Probable urease accessory protein
11_122.gene		Multidrug resistance protein
11_123.gene		Multidrug resistance protein
11_124.gene
11_125.gene		Putative uracil and uridine ABC transporter, permease component
11_126.gene		Putative uracil and uridine ABC transporter, permease component
11_127.gene
11_128.gene	taurine ABC transporter ATPase	Putative uracil and uridine ABC transporter, ATP-binding component
11_129.gene
11_13.gene
11_130.gene		Putative D-hydantoinase (dihydropyrimidinase)
11_131.gene		Putative N-carbamyl-L-amino acid amidohydrolase
11_132.gene	rutR description:rut operon transcriptional repressor for	Transcription regulator TetR family
11_133.gene
11_134.gene
11_135.gene		Putative transcription regulator|Transcriptional regulator, LysR family
11_136.gene		Alcohol dehydrogenase
11_137.gene		Alcohol dehydrogenase
11_138.gene
11_139.gene
11_14.gene	putative amino acid ABC transporter ATPase|glutamine transporter subunit|putative ABC transporter ATPase|histidine ABC transporter ATPase	ABC transporter, ATP-binding protein
11_140.gene
11_141.gene
11_142.gene
11_143.gene
11_144.gene		Dihydropyrimidine dehydrogenase family protein
11_145.gene
11_146.gene
11_147.gene		Receiver domain|Putative 2-component receiver domain protein
11_148.gene
11_149.gene		RNA polymerase sigma-E factor (Sigma-24).
11_15.gene		Putative dicarbonyl/L-xylulose reductase, short-chain dehydrogenases/reductases (SDR) family protein
11_150.gene
11_151.gene
11_152.gene	ferric citrate ABC transporter ATPase|vitamin B12 ABC transporter ATPase	Putative hemin transport system ATP-binding ABC transporter
11_153.gene
11_154.gene
11_155.gene
11_156.gene
11_157.gene
11_158.gene
11_159.gene
11_16.gene	maltose ABC transportor ATPase|sn-glycerol-3-phosphate ABC transporter ATPase
11_160.gene
11_161.gene
11_162.gene
11_163.gene
11_164.gene
11_165.gene
11_166.gene		Hypothetical protein
11_167.gene
11_168.gene		ThuA trehalose catabolism protein
11_169.gene		Putative oxidoreductase involved in trehalose catabolism
11_17.gene
11_170.gene
11_171.gene
11_172.gene		Probable ABC transporter, permease component
11_173.gene		Probable ABC transporter, permease component
11_174.gene	putative ABC transporter ATPase|ribosome-associated	Putative ABC transporter ATP-binding protein, consisting of 2 fused ATP-binding domains|Putative ABC transporter ATP-binding protein
11_175.gene	putative membrane fusion protein (MFP) component of efflux pump, membrane anchor	Putative protein secretion protein, HlyD family
11_176.gene		Putative transcriptional regulator, TetR family protein
11_177.gene
11_178.gene		UDP-glucuronate 5'-epimerase
11_179.gene
11_18.gene
11_180.gene
11_181.gene
11_182.gene
11_183.gene		Probable uracil-DNA glycosylase
11_184.gene		Probable dioxygenase
11_185.gene
11_186.gene
11_187.gene
11_188.gene		UDP-glucose 6-dehydrogenase
11_189.gene
11_19.gene
11_190.gene
11_191.gene
11_192.gene
11_193.gene		Protein-tyrosine kinase
11_194.gene
11_195.gene
11_196.gene
11_197.gene	lipid ABC transporter permease/ATPase|putative multidrug ABC transporter ATPase	ABC transporter, ATP-binding component, necessary for low-molecular-weight succinoglycan biosynthesis|Rhizobiocin secretion protein|ABC transporter, type I secretion system ATPase, required for secretion of WgeA (formerly ExpE1)|Putative ATP-binding ABC transporter
11_198.gene
11_199.gene
11_2.gene
11_20.gene
11_200.gene
11_201.gene
11_202.gene
11_203.gene
11_204.gene
11_205.gene
11_206.gene
11_207.gene
11_208.gene
11_209.gene		Putative glycosyl transferase
11_21.gene
11_210.gene
11_211.gene
11_212.gene
11_213.gene
11_214.gene
11_215.gene
11_216.gene
11_217.gene
11_218.gene		Conserved hypothetical protein
11_219.gene
11_22.gene		Putative repressor, ROK family
11_220.gene
11_221.gene
11_222.gene
11_223.gene
11_224.gene
11_225.gene
11_226.gene	lipid ABC transporter permease/ATPase	Polysaccharide exporting ABC transporter, ATP-binding and permease components|ABC transporter, ATP-binding and permease components
11_227.gene
11_228.gene
11_229.gene
11_23.gene
11_230.gene
11_231.gene
11_232.gene	glycine cleavage system transcriptional activator; autorepressor	Transcriptional regulator, LysR family
11_233.gene		Putative periplasmic binding ABC transporter|Putative galactoside ABC transporter, periplasmic solute-binding protein
11_234.gene
11_235.gene	D-ribose ABC transporter ATPase|methyl-galactoside ABC transporter ATPase	Putative galactoside ABC transporter, ATP-binding protein|Putative ATP binding ABC transporter
11_236.gene		Putative galactoside ABC transporter, permease component|Putative sugar transport system permease
11_237.gene
11_238.gene
11_239.gene
11_24.gene
11_240.gene
11_241.gene
11_242.gene
11_243.gene
11_244.gene
11_245.gene	D-ribose ABC transporter ATPase|putative sugar ABC transporter ATPase	ABC transporter, ATP-binding protein, likely transports mannose, L-lyxose, glucose and sorbose
11_246.gene	D-xylose ABC transporter permease	ABC sugar transporter, permease component, likely transports mannose, L-lyxose, glucose and sorbose
11_247.gene		ABC transporter, periplasmic solute-binding protein, likely transports mannose, L-lyxose, glucose and sorbose
11_248.gene
11_249.gene		Putative transcriptional regulator
11_25.gene
11_26.gene		Putative oxidoreductase
11_27.gene		NuoH2 NADH-quinone oxidoreductase subunit H 2
11_28.gene
11_29.gene
11_3.gene
11_30.gene
11_31.gene		NuoF2 NADH:quinone oxidoreductase subunit F2
11_32.gene		NuoE2 NADH:quinone oxidoreductase subunit E 2
11_33.gene		NuoD2 NADH:quinone oxidoreductase subunit D 2
11_34.gene		NuoC2 NADH:quinone oxidoreductase subunit C2
11_35.gene		NuoB2 NADH:quinone oxidoreductase subunit B 2
11_36.gene		NuoA2 NADH:quinone oxidoreductase subunit A 2
11_37.gene
11_38.gene
11_39.gene
11_4.gene		3-oxoacyl-[acyl-carrier-protein] reductase
11_40.gene
11_41.gene
11_42.gene		NuoK2 NADH:quinone oxidoreductase subunit K 2
11_43.gene		NuoJ2 NADH:quinone oxidoreductase subunit J 2
11_44.gene	maltose ABC transportor ATPase|sn-glycerol-3-phosphate ABC transporter ATPase	Putative sugar amine ABC transporter, ATP-binding protein
11_45.gene
11_46.gene
11_47.gene		Putative sugar amine ABC transporter, permease component
11_48.gene		Putative sugar amine ABC transporter, permease
11_49.gene		putative sugar amine ABC transporter, periplasmic solute-binding protein
11_5.gene		UDP glucose 4-epimerase
11_50.gene		Putative transcriptional regulator
11_51.gene
11_52.gene		Probable glycerol-3-phosphate ABC transporter permease
11_53.gene	sn-glycerol-3-phosphate ABC transporter permease	Probable glycerol-3-phosphate ABC transporter permease
11_54.gene	maltose ABC transportor ATPase|sn-glycerol-3-phosphate ABC transporter ATPase
11_55.gene
11_56.gene
11_57.gene
11_58.gene
11_59.gene		Conserved hypothetical protein
11_6.gene
11_60.gene
11_61.gene
11_62.gene
11_63.gene		Putative multidrug efflux system transmembrane protein
11_64.gene
11_65.gene
11_66.gene	global transcriptional regulator
11_67.gene
11_68.gene
11_69.gene
11_7.gene
11_70.gene
11_71.gene	LysR family putative transcriptional regulator	Putative transcriptional regulator
11_72.gene
11_73.gene		Putative multidrug efflux system transmembrane protein
11_74.gene
11_75.gene		dihydroxy-acid dehydratase
11_76.gene
11_77.gene
11_78.gene		Probable adenylosuccinate synthetase IMP--aspartate ligase
11_79.gene
11_8.gene
11_80.gene		RNA polymerase sigma factor (Sigma-32)
11_81.gene		Putative ribosomal large subunit pseudouridine synthase
11_82.gene
11_83.gene
11_84.gene
11_85.gene
11_86.gene		Putative histidine phosphotransferase
11_87.gene		Putative 2-component receiver domain protein
11_88.gene		Cell cycle transcriptional regulator CtrA, autoregulated, response regulator
11_89.gene		Hypothetical protein
11_9.gene	glycine cleavage system transcriptional activator; autorepressor	Transcription regulator LysR family
11_90.gene
11_91.gene
11_92.gene		Conserved hypothetical protein
11_93.gene
11_94.gene
11_95.gene	branched-chain amino acid ABC transporter permease	Probable high-affinity branched-chain amino acid transport permease ABC transporter|Putative high-affinity branched-chain amino acid transport permease ABC transporter
11_96.gene	branched-chain amino acid ABC transporter permease	ABC-type branched-chain amino acid transport system, permease component
11_97.gene	branched-chain amino acid ABC transporter ATPase	Probable high-affinity branched-chain amino acid transport ATP-binding ABC transporter|Putative high-affinity branched-chain amino acid transport ATP-binding ABC transporter
11_98.gene	branched-chain amino acid ABC transporter ATPase	Probable high-affinity branched-chain amino acid transport ATP-binding ABC transporter|Putative high-affinity branched-chain amino acid transport ATP-binding ABC transporter
11_99.gene
120_1.gene		Transcriptional regulator, LysR family
121_1.gene
122_1.gene
123_1.gene
124_1.gene		Putative glutamine synthetase
125_1.gene
126_1.gene
128_1.gene
12_1.gene
12_10.gene
12_100.gene
12_101.gene
12_102.gene
12_103.gene
12_104.gene
12_105.gene	putrescine ABC transporter ATPase|spermidine/putrescine ABC transporter ATPase	ABC transporter, ATP-binding protein
12_106.gene		ABC transporter, permease|Putative polyamine ABC transporter, permease component|Probable spermidine/putrescine ABC transporter, permease component
12_107.gene		ABC transporter, permease|Putative polyamine ABC transporter, permease component
12_108.gene
12_109.gene		conserved hypothetical protein
12_11.gene
12_110.gene		aldehyde dehydrogenase
12_111.gene
12_112.gene
12_113.gene		Putative hydrolase
12_114.gene		Conserved hypothetical protein
12_115.gene		Transcriptional regulator, GntR family
12_116.gene
12_117.gene
12_118.gene
12_119.gene	glycine betaine/proline ABC transporter periplasmic binding protein|taurine ABC transporter ATPase	Putative uracil and uridine ABC transporter, ATP-binding component|Probable taurine ABC transporter, ATP-binding protein
12_12.gene
12_120.gene	taurine ABC transporter permease	Probable taurine uptake ABC transporter, permease component
12_121.gene
12_122.gene
12_123.gene
12_124.gene
12_125.gene
12_126.gene
12_127.gene
12_128.gene
12_129.gene
12_13.gene
12_130.gene
12_131.gene
12_132.gene
12_133.gene
12_134.gene
12_135.gene
12_136.gene		Putative galactoside ABC transporter, ATP-binding protein|Putative ATP binding ABC transporter
12_137.gene		ABC transporter, permease
12_138.gene
12_139.gene		Putative oxidoreductase
12_14.gene		Putative low specificity L-threonine aldolase
12_140.gene
12_141.gene
12_142.gene		Putative TRAP-type quinic acid transporter, periplasmic solute-binding protein
12_143.gene		Putative TRAP-type quinic acid transporter, large permease component
12_144.gene
12_145.gene		Transcription regulator, TetR family
12_146.gene
12_147.gene		30S ribosomal protein S21
12_148.gene
12_149.gene
12_15.gene		Amino acid deaminase|amino acid oxidase
12_150.gene	LysR family putative transcriptional regulator	Transcription regulator LysR family|Putative transcription regulator
12_151.gene	putative NAD(P)-binding oxidoreductase
12_152.gene
12_153.gene
12_154.gene
12_155.gene	maltose ABC transportor ATPase|sn-glycerol-3-phosphate ABC transporter ATPase
12_156.gene		Putative gentiobiose, salicin, and cellobiose ABC transporter, permease component|Putative dextrin ABC sugar transporter, permease component
12_157.gene		Putative gentiobiose, salicin, and cellobiose ABC transporter, permease component
12_158.gene
12_159.gene
12_16.gene
12_160.gene
12_161.gene
12_162.gene
12_163.gene
12_164.gene
12_165.gene
12_166.gene
12_167.gene
12_168.gene
12_169.gene
12_17.gene
12_170.gene	nitrogen assimilation regulon transcriptional regulator; autorepressor
12_171.gene
12_172.gene
12_173.gene
12_174.gene	putative amino acid ABC transporter ATPase|glutamine transporter subunit|glutamate/aspartate ABC transporter ATPase|putative ABC transporter ATPase	Probable general L-amino acid transport ATP-binding ABC transporter|ABC transporter, ATP-binding protein|Putative amino acid ABC transporter ATP-binding protein
12_175.gene
12_176.gene
12_177.gene
12_178.gene
12_179.gene
12_18.gene
12_180.gene
12_181.gene
12_182.gene		Putative sugar ABC transporter, permease component
12_183.gene
12_184.gene	L-arabinose ABC transporter ATPase|D-ribose ABC transporter ATPase|methyl-galactoside ABC transporter ATPase|putative sugar ABC transporter ATPase|D-allose ABC transporter ATPase|autoinducer 2 import ATP-binding protein|D-xylose ABC transporter dual domain ATPase	ABC transporter, ATP-binding protein
12_185.gene
12_186.gene
12_187.gene		Alkanesulfonate monooxygenase
12_188.gene		Putative amine ABC transporter, permease component|Putative glycine-betaine and choline ABC transporter, permease component
12_189.gene
12_19.gene
12_190.gene	taurine ABC transporter ATPase	Putative amine ABC transporter, ATP-binding protein
12_191.gene
12_192.gene	ferric citrate ABC transporter ATPase|ferrienterobactin ABC transporter ATPase|iron(3+)-hydroxamate import ABC transporter ATPase	ABC transporter, ATP-binding protein, Fe3+-siderophore transport system|Putative hemin transport system ATP-binding ABC transporter|Iron-chelate-transporting ATPase
12_193.gene
12_194.gene
12_195.gene
12_196.gene		Putative transport system permease ABC transporter
12_197.gene		Putative amino-acid ABC transporter permease
12_198.gene		Putative periplasmic binding ABC transporter
12_199.gene	putative ABC transporter ATPase|histidine ABC transporter ATPase	Putative amino-acid ABC transporter, ATP-binding protein|ABC transporter, ATP-binding protein
12_2.gene		amino acid oxidase|Amino acid deaminase
12_20.gene		Putative ornithine cyclodeaminase
12_200.gene
12_201.gene
12_202.gene	response regulator in two-component regulatory system with NarX|response regulator in two-component regulatory system with NarQ|response regulator in two-component regulatory system with BarA|response regulator family protein|response regulator in two-component regulatory system with EvgS|response regulator in two-component regulatory system wtih UhpB	Putative sensory transduction DNA-binding response regulator|Probable response regulator
12_203.gene
12_204.gene
12_205.gene
12_206.gene
12_207.gene
12_208.gene
12_209.gene
12_21.gene
12_210.gene	L-arabinose ABC transporter ATPase|D-ribose ABC transporter ATPase|methyl-galactoside ABC transporter ATPase|putative sugar ABC transporter ATPase|D-allose ABC transporter ATPase|D-xylose ABC transporter dual domain ATPase	ABC sugar transporter, fused ATP-binding domains|Putative sugar ABC transporter, ATP-binding protein|Putative deoxyribose ABC transporter, ATP-binding protein|ABC transporter, ATP-binding protein|Putative sugar uptake ABC transporter ATP-binding protein
12_211.gene
12_212.gene
12_213.gene		Putative 5-keto-D-gluconate 5-reductase|IdnO1 gluconate 5-dehydrogenase|Gluconate 5-dehydrogenase
12_214.gene
12_215.gene		IdnD L-idonate 5-dehydrogenase
12_216.gene
12_217.gene
12_218.gene
12_219.gene
12_22.gene		Putative gamma-glutamyl-gamma-aminobutyraldehyde dehydrogenase
12_220.gene
12_221.gene
12_23.gene
12_24.gene
12_25.gene
12_26.gene
12_27.gene
12_28.gene
12_29.gene
12_3.gene
12_30.gene
12_31.gene
12_32.gene
12_33.gene
12_34.gene
12_35.gene
12_36.gene
12_37.gene
12_38.gene
12_39.gene		conserved hypothetical protein
12_4.gene
12_40.gene
12_41.gene	transcriptional activator of ttdABT	Probable transcription regulator
12_42.gene
12_43.gene
12_44.gene
12_45.gene
12_46.gene
12_47.gene
12_48.gene
12_49.gene		Probable dihydrolipoamide dehydrogenase (E3 component of branched-chain alpha-keto acid dehydrogenase complex) protein
12_5.gene		ABC transporter, periplasmic solute-binding protein
12_50.gene
12_51.gene		Probable 2-oxoisovalerate dehydrogenase beta subunit
12_52.gene		Probable 2-oxoisovalerate dehydrogenase alpha subunit
12_53.gene
12_54.gene
12_55.gene		short chain alcohol dehydrogenase-related dehydrogenase
12_56.gene		Transcriptional regulator, AraC family
12_57.gene
12_58.gene
12_59.gene
12_6.gene	glutathione ABC transporter ATPase|microcin C ABC transporter ATPase	Putative taurine, valine, isoleucine and leucine ABC transporter, ATP-binding component|Peptide transport ATP-binding protein|Putative glycolic acid ABC transporter, ATP-binding protein|Putative oligopeptide ABC transporter ATP-binding protein|ABC transporter, ATP-binding protein|ABC transporter of tetrapeptides and some tripeptides, ATP-binding protein|Putative peptide transport ATP-binding ABC …
12_60.gene
12_61.gene
12_62.gene
12_63.gene	sensory histidine kinase in two-component regulatory system with CpxR
12_64.gene	response regulator in two-component regulatory system with CpxA	Putative two-component response regulator
12_65.gene
12_66.gene
12_67.gene
12_68.gene		Putative dehydrogenase
12_69.gene
12_7.gene
12_70.gene
12_71.gene
12_72.gene	D,D-dipeptide ABC transporter ATPase|glutathione ABC transporter ATPase|dipeptide/heme ABC transporter ATPas|oligopeptide ABC transporter ATPase
12_73.gene	oligopeptide ABC transporter ATPase|dipeptide/heme ABC transporter ATPas
12_74.gene		ABC transporter, permease component
12_75.gene		ABC transporter, permease component
12_76.gene		ABC transporter, periplasmic solute-binding protein
12_77.gene
12_78.gene
12_79.gene
12_8.gene		Transcription regulator LysR family
12_80.gene		Putative transcriptional regulator
12_81.gene
12_82.gene
12_83.gene
12_84.gene
12_85.gene
12_86.gene
12_87.gene	maltose ABC transportor ATPase|sn-glycerol-3-phosphate ABC transporter ATPase
12_88.gene
12_89.gene
12_9.gene
12_90.gene	putative ABC transporter ATPase|sn-glycerol-3-phosphate ABC transporter ATPase|putrescine ABC transporter ATPase|spermidine/putrescine ABC transporter ATPase	ABC transporter, ATP-binding protein
12_91.gene
12_92.gene		ABC transporter, permease|Putative polyamine ABC transporter, permease component
12_93.gene		ABC transporter, permease|Putative polyamine ABC transporter, permease component|Probable spermidine/putrescine ABC transporter, permease component
12_94.gene
12_95.gene
12_96.gene
12_97.gene
12_98.gene
12_99.gene
13_1.gene
13_10.gene
13_100.gene
13_101.gene
13_102.gene		D-isomer specific 2-hydroxyacid dehydrogenase family protein
13_103.gene
13_104.gene
13_105.gene
13_106.gene
13_107.gene
13_108.gene	maltose ABC transportor ATPase|CP4-6 prophage; putative ferric transporter subunit|sn-glycerol-3-phosphate ABC transporter ATPase
13_109.gene
13_11.gene
13_110.gene		Probable transcriptional regulator
13_111.gene
13_112.gene
13_113.gene
13_114.gene	glutathione ABC transporter ATPase
13_115.gene
13_116.gene
13_117.gene
13_118.gene		ABC transporter, periplasmic solute-binding protein
13_119.gene		Putative transcriptional regulator
13_12.gene
13_120.gene		Putative oxidoreductase
13_121.gene		Conserved hypothetical protein
13_122.gene	maltose transporter subunit	Putative sugar uptake ABC transporter periplasmic solute-binding protein precursor|Putative ABC transporter sugar-binding protein
13_123.gene		Putative sugar uptake ABC transporter permease
13_124.gene		Putative sugar uptake ABC transporter permease
13_125.gene	maltose ABC transportor ATPase|sn-glycerol-3-phosphate ABC transporter ATPase	Putative sugar uptake ABC transporter ATP-binding protein
13_126.gene
13_127.gene	CP4-6 prophage; putative ferric transporter subunit|putrescine ABC transporter ATPase
13_128.gene
13_129.gene
13_13.gene
13_130.gene
13_131.gene		Peptide methionine sulfoxide reductase
13_132.gene
13_133.gene		Putative [acyl-carrier-protein] reductase
13_134.gene
13_135.gene		CodA cytosine deaminase
13_136.gene		ABC transporter, permease
13_137.gene		ABC transporter, permease
13_138.gene	L-arabinose ABC transporter ATPase|D-ribose ABC transporter ATPase|methyl-galactoside ABC transporter ATPase|putative sugar ABC transporter ATPase|D-allose ABC transporter ATPase|autoinducer 2 import ATP-binding protein|D-xylose ABC transporter dual domain ATPase	ABC transporter, ATP-binding protein|Putative ABC transporter of tri and tetrapeptides, ATP-binding protein
13_139.gene
13_14.gene
13_140.gene		conserved hypothetical protein
13_141.gene
13_142.gene
13_143.gene
13_144.gene
13_145.gene
13_146.gene
13_147.gene
13_148.gene
13_149.gene
13_15.gene
13_150.gene		Putative transcriptional regulator, GntR family protein
13_151.gene
13_152.gene
13_153.gene
13_154.gene
13_155.gene
13_156.gene
13_157.gene		Putative amino acid or peptide ABC transporter, periplasmic solute-binding component
13_158.gene	glutathione ABC transporter ATPase|microcin C ABC transporter ATPase	Peptide transport ATP-binding protein|Putative amino acid or peptide ABC transporter, ATP-binding component|Putative glycolic acid ABC transporter, ATP-binding protein|Putative oligopeptide ABC transporter ATP-binding protein|Putative oligopeptide/murein peptide ABC transporter ATP-binding protein|ABC transporter, ATP-binding protein|ABC transporter of tetrapeptides and some tripeptides, ATP-bind…
13_159.gene		Putative amino acid or peptide ABC transporter, permease component
13_16.gene
13_160.gene		Putative amino acid or peptide ABC transporter, permease component
13_161.gene		Putative proline iminopeptidase
13_162.gene		Transcription regulator of LuxR family, involved in nutritional, environmental and stress responses
13_163.gene		Putative proline iminopeptidase
13_164.gene
13_165.gene
13_166.gene
13_167.gene
13_168.gene
13_169.gene
13_17.gene
13_170.gene
13_171.gene	3-hydroxyphenylpropionic transporter	Putative transport protein
13_172.gene
13_173.gene
13_174.gene
13_175.gene
13_176.gene
13_177.gene
13_178.gene
13_179.gene		Putative thiamine biosynthesis protein
13_18.gene
13_180.gene
13_181.gene
13_182.gene		Putative thiamine biosynthesis protein
13_183.gene
13_184.gene		Putative ABC transporter periplasmic sugar-binding protein
13_185.gene	L-arabinose ABC transporter ATPase|D-ribose ABC transporter ATPase|methyl-galactoside ABC transporter ATPase|putative sugar ABC transporter ATPase|D-allose ABC transporter ATPase|autoinducer 2 import ATP-binding protein|D-xylose ABC transporter dual domain ATPase	Putative sugar ABC transporter ATP-binding protein|ATP-binding component of rhamnose transport system|ABC sugar transporter, fused ATP-binding domains|Putative galactose ABC transporter, ATP-binding protein|Putative sugar uptake ABC transporter ATP-binding protein|Putative sugar ABC transporter, ATP-binding protein|ABC transporter, ATP-binding protein|Putative deoxyribose ABC transporter, ATP-bin…
13_186.gene		Probable sugar ABC transporter
13_187.gene
13_188.gene	methylglyoxal reductase, NADH-dependent	Putative aldoketo reductase
13_189.gene
13_19.gene		Putative two component transcriptional regulator, LuxR family|Putative response regulator
13_190.gene		Putative deoxyribose-phosphate aldolase
13_191.gene		Putative L-xylulose kinase
13_192.gene
13_2.gene
13_20.gene
13_21.gene
13_22.gene		Putative dTDP-glucose 4,6-dehydratase
13_23.gene
13_24.gene
13_25.gene
13_26.gene
13_27.gene
13_28.gene
13_29.gene
13_3.gene
13_30.gene
13_31.gene
13_32.gene
13_33.gene
13_34.gene
13_35.gene		Conserved hypothetical protein
13_36.gene
13_37.gene
13_38.gene
13_39.gene
13_4.gene
13_40.gene		Probable transcriptional regulator
13_41.gene
13_42.gene	glutathione ABC transporter ATPase|dipeptide/heme ABC transporter ATPas|oligopeptide ABC transporter ATPase	Putative arginine ABC transporter, ATP-binding component|ABC transporter, ATP-binding protein, involved in amino acid or peptide transport
13_43.gene	oligopeptide ABC transporter ATPase|dipeptide/heme ABC transporter ATPas
13_44.gene
13_45.gene
13_46.gene
13_47.gene
13_48.gene
13_49.gene
13_5.gene	lipid ABC transporter permease/ATPase|putative multidrug ABC transporter ATPase	Putative toxin secretion ATP-binding ABC transporter
13_50.gene
13_51.gene
13_52.gene		Putative glycerol-3-phosphate and glycerol ABC transporter, periplasmic solute-binding component
13_53.gene		Putative glycerol-3-phosphate and glycerol transport protein
13_54.gene		Putative glycerol-3-phosphate and glycerol ABC transporter, permease component
13_55.gene		Putative glycerol-3-phosphate and glycerol ABC transporter, permease component
13_56.gene	CP4-6 prophage; putative ferric transporter subunit|sn-glycerol-3-phosphate ABC transporter ATPase	Putative glycerol-3-phosphate and glycerol ABC transporter, ATP-binding component
13_57.gene	maltose ABC transportor ATPase|CP4-6 prophage; putative ferric transporter subunit|sn-glycerol-3-phosphate ABC transporter ATPase	Putative glycerol-3-phosphate and glycerol ABC transporter, ATP-binding component
13_58.gene
13_59.gene		Glycerol-3-phosphate regulon repressor
13_6.gene
13_60.gene
13_61.gene	glycine cleavage system transcriptional activator; autorepressor	hypothetical protein
13_62.gene
13_63.gene		Hypothetical transmembrane protein
13_64.gene
13_65.gene	ABC-F family protein predicted regulatory ATPase|energy-dependent translational throttle A|replication regulatory ABC-F family DNA-binding ATPase|ABC-F family putative regulatory ATPase	Putative ABC transporter ATP-binding protein|ABC transporter, ATP-binding protein
13_66.gene
13_67.gene
13_68.gene
13_69.gene	transcriptional repressor for rspAB	Transcriptional regulator, GntR family
13_7.gene
13_70.gene
13_71.gene
13_72.gene
13_73.gene		Putative nucleoside-diphosphate sugar epimerase
13_74.gene
13_75.gene
13_76.gene
13_77.gene
13_78.gene
13_79.gene
13_8.gene
13_80.gene
13_81.gene	DL-methionine transporter subunit	Methionine import ATP-binding protein MetN
13_82.gene	DL-methionine transporter subunit	Probable D-methionine transport system permease protein MetI
13_83.gene		Methylmalonyl-CoA mutase
13_84.gene
13_85.gene
13_86.gene		Putative oxidoreductase
13_87.gene
13_88.gene
13_89.gene	melibiose operon transcriptional regulator; autoregulator	RhrA transcriptional activator
13_9.gene
13_90.gene		Lactose ABC transporter, periplasmic solute-binding protein
13_91.gene		Lactose ABC transporter, permease component
13_92.gene
13_93.gene	maltose ABC transportor ATPase|sn-glycerol-3-phosphate ABC transporter ATPase
13_94.gene
13_95.gene
13_96.gene
13_97.gene
13_98.gene	glutathione/cysteine ABC transporter export permease/ATPase	ABC transporter, ATP-binding and permease components|Putative ABC transporter ATP-binding transmembrane transmembrane protein|Putative ABC transporter ATP-binding transmembrane protein
13_99.gene	glutathione/cysteine ABC transporter export permease/ATPase	ABC transporter, ATP-binding and permease components
14_1.gene
14_10.gene
14_100.gene		Putative tRNA 2-thiocytidine biosynthesis protein
14_101.gene		Inositol monophosphatase family protein
14_102.gene
14_103.gene
14_104.gene	bicyclomycin/cysteine/sulfonamide efflux transporter	MFS-type transport protein
14_105.gene	bicyclomycin/cysteine/sulfonamide efflux transporter
14_106.gene		Hypothetical protein
14_107.gene
14_108.gene
14_109.gene		Conserved hypothetical protein
14_11.gene
14_110.gene		Probable phosphoribosylformyl glycinamidine synthetase II
14_111.gene
14_112.gene		Transcription regulator GntR family
14_113.gene
14_114.gene
14_115.gene		Probable phosphoribosylformyl glycinamidine synthase I
14_116.gene
14_117.gene		Conserved hypothetical protein
14_118.gene		Probable phosphoribosylaminoimidazole-succinocarboxamide synthase (SAICAR synthetase)
14_119.gene	cyclic-di-GMP phosphodiesterase; csgD regulator; modulator of RNase II stability	Diguanylate cyclase/phosphodiesterase
14_12.gene	sorbitol-6-phosphate dehydrogenase
14_120.gene		Conserved hypothetical protein
14_121.gene
14_122.gene
14_123.gene
14_124.gene		Putative adenylosuccinate lyase
14_125.gene
14_126.gene
14_127.gene
14_128.gene
14_129.gene
14_13.gene
14_130.gene
14_131.gene
14_132.gene
14_133.gene
14_134.gene		Hypothetical protein
14_135.gene
14_136.gene
14_137.gene		Probable tyrosyl-tRNA synthetase
14_138.gene
14_139.gene
14_14.gene	L-arabinose ABC transporter ATPase|D-ribose ABC transporter ATPase|methyl-galactoside ABC transporter ATPase|putative sugar ABC transporter ATPase|D-allose ABC transporter ATPase|autoinducer 2 import ATP-binding protein|D-xylose ABC transporter dual domain ATPase	Putative polyols and C6 monosaccharide ABC transporter, ATP-binding protein|Putative sugar ABC transporter ATP-binding protein|ABC sugar transporter, fused ATP-binding domains|Putative galactose ABC transporter, ATP-binding protein|Putative sugar uptake ABC transporter ATP-binding protein|Putative sugar ABC transporter, ATP-binding protein|ABC transporter, ATP-binding protein|Putative deoxyribose…
14_140.gene
14_141.gene		Conserved hypothetical protein
14_142.gene
14_143.gene		UPF0051 family protein
14_144.gene
14_145.gene	SufBCD Fe-S cluster assembly scaffold protein, ATP-binding protein	Putative ATP-dependent transporter
14_146.gene
14_147.gene
14_148.gene		Conserved hypothetical protein
14_149.gene		Putative FeS assembly scaffold
14_15.gene
14_150.gene
14_151.gene
14_152.gene		Probable glycine dehydrogenase decarboxylating protein
14_153.gene		Probable glycine cleavage system H
14_154.gene		Probable aminomethyltransferase (glycine cleavage system T protein)
14_155.gene
14_156.gene
14_157.gene
14_158.gene
14_159.gene		Probable ribosomal large subunit pseudouridine synthase C
14_16.gene
14_160.gene
14_161.gene
14_162.gene
14_163.gene
14_164.gene
14_165.gene
14_166.gene		Conserved hypothetical protein
14_167.gene
14_168.gene
14_17.gene
14_18.gene
14_19.gene
14_2.gene		Probable molybdopterin-guanine dinucleotide biosynthesis protein
14_20.gene
14_21.gene		Probable molybdenum cofactor biosynthesis protein
14_22.gene		Hypothetical protein
14_23.gene
14_24.gene
14_25.gene		Putative transcription regulator
14_26.gene
14_27.gene
14_28.gene
14_29.gene
14_3.gene
14_30.gene
14_31.gene
14_32.gene
14_33.gene		Probable fumarate hydratase class II
14_34.gene
14_35.gene	phosphoglycolate phosphatase
14_36.gene		Probable ribose 5-phosphate isomerase
14_37.gene
14_38.gene
14_39.gene
14_4.gene
14_40.gene		Probable glutathione reductase
14_41.gene
14_42.gene		Probable phospho-2-dehydro-3-deoxyheptonate aldolase
14_43.gene	lipid ABC transporter permease/ATPase|putative multidrug ABC transporter ATPase	ABC transporter, ATP-binding and permease components|Probable ABC transporter ATP-binding transmembrane protein|MsbA-like saccharide exporting ABC transporter protein, consisting of ATP-binding and permease domains
14_44.gene
14_45.gene		Conserved hypothetical protein
14_46.gene
14_47.gene		Putative NH3-dependent NAD+ synthetase
14_48.gene
14_49.gene
14_5.gene		Putative oxidoreductase
14_50.gene
14_51.gene
14_52.gene
14_53.gene
14_54.gene		NAD-malic enzyme oxidoreductase
14_55.gene
14_56.gene		Putative oxidoreductase, oxygen dependent, FAD-dependent protein
14_57.gene
14_58.gene		Conserved hypothetical protein
14_59.gene
14_6.gene
14_60.gene
14_61.gene
14_62.gene	ABC transporter maintaining OM lipid asymmetry, ATP-binding protein	Putative ABC transporter ATP-binding protein
14_63.gene
14_64.gene
14_65.gene
14_66.gene
14_67.gene
14_68.gene
14_69.gene
14_7.gene
14_70.gene
14_71.gene		Probable ferredoxin, 2FE-2S FdII electron transport iron-sulfur protein
14_72.gene
14_73.gene
14_74.gene		Probable dihydroneopterin aldolase dhna lyase folate biosynthesis protein
14_75.gene
14_76.gene
14_77.gene
14_78.gene
14_79.gene
14_8.gene
14_80.gene		Putative DnaK suppresor protein
14_81.gene
14_82.gene
14_83.gene	sensory histidine kinase in two-component regulatory system with ZraR	Putative sensor histidine kinase transmembrane protein
14_84.gene
14_85.gene		Conserved hypothetical protein
14_86.gene
14_87.gene		DNA strand exchange and recombination protein
14_88.gene		Alanyl-tRNA ligase
14_89.gene
14_9.gene
14_90.gene
14_91.gene
14_92.gene		Probable isocitrate dehydrogenase [NADP] protein
14_93.gene
14_94.gene
14_95.gene
14_96.gene		Probable glutamate racemase
14_97.gene		Hypothetical protein
14_98.gene		Probable 30S ribosomal subunit protein S4
14_99.gene		Probable glutaminase A
15_1.gene
15_10.gene
15_100.gene		Putative two-component response regulator|Two-component response regulator|FixJ response regulator|Response regulator
15_101.gene		Putative two-component response regulator
15_102.gene	fused	Two-component response regulator|Putative two-component response regulator
15_103.gene		Putative two-component sensor histidine kinase
15_104.gene
15_105.gene
15_106.gene
15_107.gene
15_108.gene
15_109.gene		Transcriptional repressor, likely regulates trehalose transport and catabolism
15_11.gene
15_110.gene		ABC transporter, periplasmic trehalose/maltose-binding protein|Putative sugar uptake ABC transporter periplasmic solute-binding protein precursor
15_111.gene		ABC trehalose/maltose transporter, permease component|Putative sugar uptake ABC transporter permease
15_112.gene		ABC trehalose/maltose transporter, permease component|Putative sugar uptake ABC transporter permease
15_113.gene	maltose ABC transportor ATPase|sn-glycerol-3-phosphate ABC transporter ATPase	ABC trehalose/maltose transporter, ATP-binding protein
15_114.gene		ThuA trehalose catabolism protein
15_115.gene		Putative oxidoreductase involved in trehalose catabolism
15_116.gene
15_117.gene		Putative alcohol dehydrogenase
15_118.gene		Putative aminotransferase
15_119.gene		Succinate-semialdehyde dehydrogenase [NAD(P)+]
15_12.gene
15_120.gene		Putative transcriptional regulator
15_121.gene		Transcription regulator, GntR family
15_122.gene	putative amino acid ABC transporter ATPase|glutamine transporter subunit|putative ABC transporter ATPase	ABC-type ectoine/hydroxyectoine transport system, ATP binding protein
15_123.gene		ABC transporter, periplasmic ectoine/hydroxyectoine binding protein
15_124.gene		ABC-type ectoine/hydroxyectoine transport system, permease component
15_125.gene		ABC-type ectoine/hydroxyectoine transport system, permease component
15_126.gene		Putative ectoine utilization protein
15_127.gene
15_128.gene		Probable ornithine cyclodeaminase, involved in ectoine utilization
15_129.gene		Probable Xaa-Pro dipeptidase, involved in ectoine utilization
15_13.gene
15_130.gene		Probable succinylglutamate desuccinylase/aspartoacylase, involved in ectoine utilization
15_131.gene
15_132.gene		Transcription regulator TetR family
15_133.gene		ABC transporter, periplasmic solute-binding protein, may be involved in transport of sugar amines (galactosamine and glucosamine)
15_134.gene		ABC transporter, permease component, may be involved in transport of sugar amines
15_135.gene		ABC transporter, permease component, may be involved in transport of sugar amines
15_136.gene	putative amino acid ABC transporter ATPase|glutamine transporter subunit|putative ABC transporter ATPase	ABC transporter, ATP-binding protein, may be involved in transport of sugar amines
15_137.gene		Transcription regulator GntR family|Transcriptional regulator, GntR family
15_138.gene		ABC transporter, periplasmic solute-binding protein
15_139.gene
15_14.gene
15_140.gene		ABC transporter, permease
15_141.gene	putative amino acid ABC transporter ATPase|glutamine transporter subunit|putative ABC transporter ATPase	ABC transporter, ATP-binding protein|Putative amino acid ABC transporter ATP-binding protein
15_142.gene
15_143.gene
15_144.gene
15_145.gene
15_146.gene
15_147.gene
15_148.gene
15_149.gene
15_15.gene
15_150.gene
15_151.gene
15_152.gene
15_153.gene
15_16.gene	maltose ABC transportor ATPase|sn-glycerol-3-phosphate ABC transporter ATPase
15_17.gene
15_18.gene
15_19.gene
15_2.gene
15_20.gene
15_21.gene
15_22.gene
15_23.gene
15_24.gene
15_25.gene
15_26.gene
15_27.gene		Probable cytosine/uracil/thiamine/allantoin permease
15_28.gene
15_29.gene
15_3.gene		Putative glycine-betaine and choline ABC transporter, ATP-binding component
15_30.gene
15_31.gene
15_32.gene
15_33.gene
15_34.gene
15_35.gene
15_36.gene
15_37.gene
15_38.gene
15_39.gene
15_4.gene
15_40.gene	ferric citrate ABC transporter ATPase|ferrienterobactin ABC transporter ATPase|iron(3+)-hydroxamate import ABC transporter ATPase	ABC transporter, ATP-binding protein|ABC transporter, ATP-binding protein, Fe3+-siderophore transport system|Putative hemin transport system ATP-binding ABC transporter
15_41.gene
15_42.gene
15_43.gene
15_44.gene		Manganese ABC transporter permease
15_45.gene		Manganese ABC transporter ATPase
15_46.gene		Manganese ABC transporter periplasmic substrate binding protein
15_47.gene
15_48.gene
15_49.gene	hybrid sensory histidine kinase in two-component regulatory system with TorR|aerobic respiration control sensor histidine protein kinase, cognate to two-component response regulators ArcA and RssB|hybrid sensory histidine kinase, in two-component regulatory system with UvrY	Putative sensor histidine kinase transmembrane protein|Putative two-component sensor histidine kinase
15_5.gene		Putative transcriptional regulator, GntR family protein|Transcriptional regulator, GntR family
15_50.gene	sensory histidine kinase in two-component regulatory system with AtoC|sensory histidine kinase in two-component regulatory system with ZraR	Putative sensor histidine kinase transmembrane protein|FixL-related histidine kinase
15_51.gene
15_52.gene
15_53.gene
15_54.gene
15_55.gene
15_56.gene
15_57.gene
15_58.gene
15_59.gene
15_6.gene
15_60.gene
15_61.gene
15_62.gene
15_63.gene
15_64.gene
15_65.gene
15_66.gene
15_67.gene		Conserved hypothetical protein
15_68.gene
15_69.gene		Putative dipeptide transport ATP-binding ABC transporter
15_7.gene
15_70.gene	D,D-dipeptide ABC transporter ATPase|oligopeptide ABC transporter ATPase	Putative dipeptide transport ATP-binding ABC transporter
15_71.gene
15_72.gene		Putative dipeptide transport system permease ABC transporter
15_73.gene		Putative dipeptide binding periplasmic protein
15_74.gene
15_75.gene
15_76.gene		Putative sugar epimerase family protein
15_77.gene		Putative transcriptional regulator|Transcription regulator
15_78.gene		ABC transporter, periplasmic solute-binding protein
15_79.gene		ABC transporter, permease component
15_8.gene
15_80.gene		ABC transporter, permease component
15_81.gene	glutathione ABC transporter ATPase|microcin C ABC transporter ATPase	Putative taurine, valine, isoleucine and leucine ABC transporter, ATP-binding component|Peptide transport ATP-binding protein|Putative glycolic acid ABC transporter, ATP-binding protein|Putative oligopeptide ABC transporter ATP-binding protein|ABC transporter, ATP-binding protein|ABC transporter of tetrapeptides and some tripeptides, ATP-binding protein|Putative peptide transport ATP-binding ABC …
15_82.gene
15_83.gene
15_84.gene	putative DNA-binding transcriptional regulator	Putative transcriptional regulator, lysR family protein
15_85.gene
15_86.gene
15_87.gene
15_88.gene
15_89.gene		Putative histidine utilization repressor transcription regulator|Transcriptional regulator, GntR family
15_9.gene
15_90.gene
15_91.gene
15_92.gene
15_93.gene
15_94.gene		ABC transporter, permease
15_95.gene		ABC transporter, permease
15_96.gene	putative ABC transporter ATPase	Putative ABC transporter|ABC transporter, ATP binding protein
15_97.gene
15_98.gene
15_99.gene
16_1.gene
16_10.gene
16_100.gene
16_101.gene
16_102.gene
16_103.gene	putative DNA-binding transcriptional regulator	Putative transcription regulator
16_104.gene
16_105.gene
16_106.gene
16_107.gene
16_108.gene
16_109.gene
16_11.gene		Protocatechuate 3,4-dioxygenase beta chain
16_110.gene
16_111.gene
16_112.gene		Multicopper oxidase|Putative copper-containing oxidoreductase
16_113.gene
16_114.gene
16_115.gene
16_116.gene
16_117.gene
16_118.gene
16_119.gene		Conserved hypothetical protein
16_12.gene		Gamma carboxymuconolactone decarboxylase
16_120.gene
16_121.gene		Adenylate/guanylate cyclase
16_122.gene
16_123.gene
16_124.gene		Putative ABC transporter ATP-binding protein
16_125.gene
16_126.gene		ABC-type Fe3+ transport system, permease component
16_127.gene
16_128.gene		Transcription regulator GntR family
16_129.gene
16_13.gene		Beta-ketoadipate enol-lactone hydrolase
16_130.gene		Sugar-binding periplasmic protein precursor
16_131.gene		Putative sugar transport system permease ABC transporter
16_132.gene		Sugar transport system permease
16_133.gene	maltose ABC transportor ATPase|sn-glycerol-3-phosphate ABC transporter ATPase	Sugar import ATP-binding protein
16_134.gene
16_135.gene		conserved hypothetical protein
16_136.gene
16_137.gene
16_138.gene
16_139.gene
16_14.gene	putative DNA-binding transcriptional regulator|putative DNA-binding transcriptional regulator of abgABT operon|transcriptional activator of nhaA	Transcription activator, LysR family|Putative transcription regulator
16_140.gene
16_141.gene
16_142.gene	sulfate/thiosulfate transporter subunit	Sulfate-transporting ATPase|Sulfate/thiosulfate import ATP-binding protein
16_143.gene	sulfate/thiosulfate ABC transporter permease	ABC-type sulfate transport system, periplasmic component
16_144.gene	sulfate/thiosulfate ABC transporter permease|thiamine/thiamine pyrophosphate ABC transporter permease	Putative sulfate uptake ABC transporter, permease component
16_145.gene		Putative sulfate uptake ABC transporter, periplasmic solute-binding protein
16_146.gene
16_147.gene
16_148.gene	response regulator in two-component regulatory system with KdpD	Response regulator
16_149.gene	fused	KdpD histidine kinase
16_15.gene
16_150.gene
16_151.gene	potassium translocating ATPase, subunit B	KdpB potassium-transporting ATPase B chain
16_152.gene
16_153.gene
16_16.gene
16_17.gene
16_18.gene
16_19.gene
16_2.gene
16_20.gene
16_21.gene
16_22.gene		Putative urocanate hydratase (urocanase)
16_23.gene		Putative formiminoglutamase
16_24.gene
16_25.gene		Putative histidine ammonia-lyase histidase
16_26.gene		Putative imidazolonepropionase
16_27.gene
16_28.gene		Probable transcriptional regulator
16_29.gene		Putative histidine utilization repressor transcription regulator|Transcriptional regulator, GntR family
16_3.gene		Putative adenylate cyclase transmembrane protein
16_30.gene
16_31.gene
16_32.gene
16_33.gene	putative ABC transporter ATPase|histidine ABC transporter ATPase|arginine ABC transporter ATPase	Putative amino-acid ABC transporter, ATP-binding protein|ABC transporter, ATP-binding protein
16_34.gene
16_35.gene
16_36.gene
16_37.gene
16_38.gene		Dimethylglycine dehydrogenase
16_39.gene
16_4.gene		Putative glycosyltransferase
16_40.gene
16_41.gene
16_42.gene
16_43.gene		AraC-type transcription activator of the melA-agp operon
16_44.gene		Alpha-galactosidase, melibiase
16_45.gene		Periplasmic alpha-galactoside binding protein
16_46.gene		ABC-type alpha-galactoside transport system, permease component
16_47.gene		ABC-type alpha-galactoside transport system, permease component
16_48.gene	glutathione ABC transporter ATPase|microcin C ABC transporter ATPase	Putative taurine, valine, isoleucine and leucine ABC transporter, ATP-binding component|ABC transporter of tetrapeptides and some tripeptides, ATP-binding protein|ABC-type alpha-galactoside transport system, duplicated ATPase component|Putative glycolic acid ABC transporter, ATP-binding protein|Putative oligopeptide ABC transporter ATP-binding protein|Putative oligopeptide/murein peptide ABC tran…
16_49.gene		Probable alpha-galactosidase (melibiase)
16_5.gene
16_50.gene		conserved hypothetical protein
16_51.gene		Putative elongation factor G
16_52.gene
16_53.gene		Diguanylate cyclase
16_54.gene
16_55.gene
16_56.gene
16_57.gene
16_58.gene
16_59.gene		CyaI3 adenylate/guanylate cyclase|Adenylate/guanylate cyclase|CyaI4 adenylate/guanylate cyclase
16_6.gene		Conserved hypothetical protein
16_60.gene		Hypothetical, transmembrane protein
16_61.gene		conserved hypothetical protein
16_62.gene		CyaF5 adenylate cyclase
16_63.gene
16_64.gene
16_65.gene
16_66.gene
16_67.gene
16_68.gene
16_69.gene
16_7.gene
16_70.gene
16_71.gene
16_72.gene	oligopeptide ABC transporter ATPase
16_73.gene
16_74.gene
16_75.gene
16_76.gene
16_77.gene
16_78.gene
16_79.gene
16_8.gene
16_80.gene
16_81.gene
16_82.gene
16_83.gene
16_84.gene
16_85.gene
16_86.gene	pyruvate-inducible inner membrane protein, putative transporter	Putative transporter
16_87.gene		Short-chain type dehydrogenase/reductase
16_88.gene
16_89.gene
16_9.gene
16_90.gene
16_91.gene
16_92.gene
16_93.gene
16_94.gene
16_95.gene
16_96.gene
16_97.gene
16_98.gene		Putative chromate transport protein
16_99.gene
17_1.gene		Probable alcohol dehydrogenase class III + glutathione-dependent formaldehyde dehydrogenase|Probable S-(hydroxymethyl)glutathione dehydrogenase|AdhC2 glutathione-dependent dehydrogenase
17_10.gene
17_100.gene		Putative transcriptional regulator
17_101.gene		Hypothetical transmembrane protein
17_102.gene
17_103.gene
17_104.gene
17_105.gene		Putative thymidylate kinase, dTMP kinase
17_106.gene
17_107.gene
17_108.gene
17_109.gene		Conserved hypothetical protein
17_11.gene		Cation transport P-type ATPase
17_110.gene
17_111.gene
17_112.gene
17_113.gene
17_114.gene
17_12.gene
17_13.gene
17_14.gene
17_15.gene
17_16.gene
17_17.gene
17_18.gene
17_19.gene
17_2.gene
17_20.gene
17_21.gene
17_22.gene
17_23.gene
17_24.gene
17_25.gene
17_26.gene
17_27.gene
17_28.gene
17_29.gene
17_3.gene
17_30.gene
17_31.gene	branched-chain amino acid ABC transporter ATPase	Putative high-affinity branched-chain amino acid transport ATP-binding ABC transporter
17_32.gene	branched-chain amino acid ABC transporter ATPase	Probable high-affinity branched-chain amino acid transport ATP-binding ABC transporter|Putative high-affinity branched-chain amino acid transport ATP-binding ABC transporter|Putative methionine ABC transporter, ATP-binding component
17_33.gene
17_34.gene
17_35.gene
17_36.gene
17_37.gene
17_38.gene
17_39.gene
17_4.gene
17_40.gene
17_41.gene
17_42.gene	glycine cleavage system transcriptional activator; autorepressor	Transcription regulator LysR family|Probable transcriptional regulator|Putative transcriptional regulator, LysR family protein
17_43.gene
17_44.gene
17_45.gene		Probable electron transfer flavoprotein-ubiquinone oxidoreductase
17_46.gene
17_47.gene		Probable L-serine dehydratase
17_48.gene
17_49.gene
17_5.gene		Probable octanoyltransferase
17_50.gene
17_51.gene
17_52.gene
17_53.gene		Putative proline iminopeptidase
17_54.gene
17_55.gene
17_56.gene
17_57.gene
17_58.gene
17_59.gene
17_6.gene		Conserved hypothetical protein
17_60.gene		Probable GTP cyclohydrolase I
17_61.gene		Conserved hypothetical protein
17_62.gene
17_63.gene
17_64.gene		Probable threonyl-tRNA synthetase
17_65.gene
17_66.gene
17_67.gene
17_68.gene		Conserved hypothetical protein
17_69.gene
17_7.gene		Transcriptional regulator, ArsR family
17_70.gene
17_71.gene
17_72.gene		Putative acetyltransferase
17_73.gene
17_74.gene
17_75.gene		Probable topoisomerase IV subunit B
17_76.gene
17_77.gene		Triosephosphate isomerase
17_78.gene
17_79.gene		Probable CTP synthase
17_8.gene		Conserved hypothetical protein
17_80.gene
17_81.gene
17_82.gene
17_83.gene
17_84.gene
17_85.gene
17_86.gene
17_87.gene
17_88.gene		Probable molybdenum cofactor biosynthesis protein C
17_89.gene		Probable indole-3-glycerol phosphate synthase (IGPS) tryptophan biosynthesis lyase decarboxylase
17_9.gene		Conserved hypothetical protein
17_90.gene		Probable anthranilate phosphoribosyltransferase
17_91.gene
17_92.gene
17_93.gene
17_94.gene
17_95.gene
17_96.gene
17_97.gene
17_98.gene
17_99.gene		Probable alkylphosphonate uptake protein
18_1.gene
18_10.gene	glycine betaine/proline ABC transporter permease	Histidine ABC transporter, permease|Putative choline ABC transporter, permease component
18_100.gene		ABC transporter, permease
18_101.gene
18_102.gene		ABC transporter, periplasmic solute-binding protein
18_103.gene		Putative transcriptional repressor
18_104.gene	response regulator in two-component regulatory system with BasS	Response regulators consisting of a CheY-like receiver domain and a winged-helix DNA-binding domain
18_105.gene	quorum sensing sensory histidine kinase in two-component regulatory system with QseB	Putative two-component sensor histidine kinase
18_11.gene
18_12.gene
18_13.gene
18_14.gene
18_15.gene
18_16.gene
18_17.gene	glycine cleavage system transcriptional activator; autorepressor	Probable transcriptional regulator
18_18.gene
18_19.gene
18_2.gene
18_20.gene
18_21.gene	fused DNA-binding transcriptional regulator/proline dehydrogenase/pyrroline-5-carboxylate dehydrogenase	Bifunctional: proline dehydrogenase and delta-1-pyrroline-5-carboxylate dehydrogenase
18_22.gene
18_23.gene
18_24.gene
18_25.gene		Transcriptional regulator, GntR family
18_26.gene
18_27.gene	maltose ABC transportor ATPase|CP4-6 prophage; putative ferric transporter subunit|sn-glycerol-3-phosphate ABC transporter ATPase	ABC transporter ATP-binding protein, involved in amino acid or peptide transport
18_28.gene	maltose ABC transportor ATPase|sn-glycerol-3-phosphate ABC transporter ATPase|spermidine/putrescine ABC transporter ATPase	ABC transporter, ATP-binding protein, involved in amino acid or peptide transport
18_29.gene
18_3.gene
18_30.gene		ABC transporter, permease, involved in amino acid or peptide transport
18_31.gene		ABC transporter, permease, involved in amino acid or peptide transport
18_32.gene		ABC transporter, periplasmic solute-binding protein, induced by CAS amino acids, involved in amino acid or peptide transport
18_33.gene		Transcriptional regulator, TetR family
18_34.gene		conserved hypothetical protein
18_35.gene		Conserved hypothetical protein
18_36.gene
18_37.gene
18_38.gene		conserved hypothetical protein
18_39.gene		Transcriptional regulator, GntR family
18_4.gene		Putative transcriptional regulator
18_40.gene
18_41.gene
18_42.gene
18_43.gene
18_44.gene
18_45.gene		amino acid oxidase
18_46.gene
18_47.gene
18_48.gene		Possible oxidase
18_49.gene
18_5.gene
18_50.gene
18_51.gene		amino acid oxidase
18_52.gene
18_53.gene	glutathione ABC transporter ATPase|microcin C ABC transporter ATPase	ABC transporter, ATP-binding protein|PrbD ABC transporter ATP-binding protein, mediates the uptake of proline betaine at both high and low osmolarities
18_54.gene		ABC transporter, permease
18_55.gene		ABC transporter permease
18_56.gene		ABC transporter, periplasmic solute-binding protein
18_57.gene
18_58.gene
18_59.gene
18_6.gene
18_60.gene
18_61.gene		Putative hydroxypyruvate isomerase
18_62.gene
18_63.gene		Putative transcriptional repressor
18_64.gene		L-fuculose-phosphate aldolase
18_65.gene
18_66.gene
18_67.gene		GabD5 succinate semialdehyde dehdyrogenase
18_68.gene
18_69.gene		aldehyde dehydrogenase, NAD(P)-dependent
18_7.gene
18_70.gene		conserved hypothetical protein
18_71.gene
18_72.gene		ArgE acetylornithine deacetylase
18_73.gene
18_74.gene
18_75.gene
18_76.gene	putative DNA-binding transcriptional regulator	Transcription regulator lysR family|Putative transcriptional regulator
18_77.gene
18_78.gene
18_79.gene
18_8.gene
18_80.gene		groEL2-SMa0744 acc=AAK65053.1 locus_tag=SMa0744 len=545 sp=rhime type=protein begin=399043 end=400680 strand=- structure=complement(399043..400680) chr=AE006469 ec=1.3.1.- def=groEL2 chaperonin|Putative heat shock protein GroEL|60 KD chaperonin B (GroEL) protein|60 kDa chaperonin|60 KD chaperonin A
18_81.gene		10 KD chaperonin A|groES2-SMa0745 acc=AAK65054.1 locus_tag=SMa0745 len=98 sp=rhime type=protein begin=400756 end=401052 strand=- structure=complement(400756..401052) chr=AE006469 def=groES2 chaperonin|104 sp=rhime type=protein begin=1106280 end=1106594 strand=- structure=complement(1106280..1106594) chr=AL591985 def=10 kDa chaperonin
18_82.gene
18_83.gene
18_84.gene
18_85.gene
18_86.gene
18_87.gene
18_88.gene
18_89.gene
18_9.gene	glycine betaine/proline ABC transporter periplasmic binding protein|ABC transporter maintaining OM lipid asymmetry, ATP-binding protein	Putative choline ABC transporter, ATP-binding component|Histidine ABC transporter, ATP-binding protein|Putative ABC-transporter ATP-binding protein
18_90.gene
18_91.gene
18_92.gene
18_93.gene	maltose ABC transportor ATPase|sn-glycerol-3-phosphate ABC transporter ATPase
18_94.gene
18_95.gene
18_96.gene
18_97.gene
18_98.gene
18_99.gene	putative amino acid ABC transporter ATPase|glutamine transporter subunit|putative ABC transporter ATPase	ABC transporter, ATP-binding protein|Putative amino acid ABC transporter ATP-binding protein
19_1.gene
19_10.gene
19_11.gene
19_12.gene
19_13.gene		Cellulose synthase (UDP-forming)
19_14.gene
19_15.gene
19_16.gene
19_17.gene
19_18.gene
19_19.gene
19_2.gene
19_20.gene	L-arabinose ABC transporter ATPase|D-ribose ABC transporter ATPase|methyl-galactoside ABC transporter ATPase|putative sugar ABC transporter ATPase|D-allose ABC transporter ATPase|autoinducer 2 import ATP-binding protein|D-xylose ABC transporter dual domain ATPase	ABC transporter, ATP-binding protein|Putative ABC transporter ATP-binding protein|Putative ABC transporter of tri and tetrapeptides, ATP-binding protein
19_21.gene
19_22.gene
19_23.gene
19_24.gene
19_25.gene
19_26.gene	maltose ABC transportor ATPase|sn-glycerol-3-phosphate ABC transporter ATPase
19_27.gene	sn-glycerol-3-phosphate ABC transporter permease	Probable glycerol-3-phosphate ABC transporter permease
19_28.gene	sn-glycerol-3-phosphate ABC transporter permease	Probable glycerol-3-phosphate ABC transporter permease
19_29.gene	sn-glycerol-3-phosphate ABC transporter periplasmic binding protein	Probable ABC transporter periplasmic glycerol-3-phosphate-binding protein precursor
19_3.gene		Putative hydrolase|Conserved hypothetical protein
19_30.gene
19_31.gene
19_32.gene
19_33.gene
19_34.gene
19_35.gene
19_36.gene
19_37.gene
19_38.gene
19_39.gene
19_4.gene		Conserved hypothetical protein
19_40.gene
19_41.gene
19_42.gene
19_43.gene
19_44.gene
19_45.gene
19_46.gene
19_47.gene
19_48.gene		Putative stomatin-like protein
19_49.gene		Probable 3-oxoacyl-acyl-carrier protein reductase
19_5.gene
19_50.gene	LysR family putative transcriptional regulator	Transcription regulator LysR family
19_51.gene	LysR family putative transcriptional regulator	Putative transcriptional regulator
19_52.gene		3-oxoacyl-[acyl-carrier-protein] reductase
19_53.gene
19_54.gene		3-oxoacyl-[acyl-carrier-protein] reductase
19_55.gene	repressor for bhsA(ycfR)	Putative transcriptional regulator
19_56.gene
19_57.gene		Hypothetical protein
19_58.gene		Putative oxidoreductase
19_59.gene		hypothetical protein
19_6.gene	LysR family putative transcriptional regulator	Putative transcriptional regulator
19_60.gene
19_61.gene
19_62.gene
19_63.gene
19_64.gene
19_65.gene
19_66.gene
19_67.gene
19_68.gene
19_69.gene		Putative transcriptional regulator, LysR family protein
19_7.gene
19_70.gene
19_71.gene	taurine ABC transporter ATPase
19_72.gene
19_73.gene
19_74.gene
19_75.gene
19_76.gene
19_77.gene		Transcriptional regulator, GntR family
19_78.gene
19_79.gene
19_8.gene	hypochlorite-responsive transcription factor	Transcriptional regulator, LysR family
19_80.gene
19_81.gene
19_82.gene
19_83.gene	L-arabinose ABC transporter ATPase|D-ribose ABC transporter ATPase|methyl-galactoside ABC transporter ATPase|putative sugar ABC transporter ATPase|D-allose ABC transporter ATPase|autoinducer 2 import ATP-binding protein|D-xylose ABC transporter dual domain ATPase	ABC transporter, ATP-binding protein|Putative ABC transporter ATP-binding protein|Putative ABC transporter of tri and tetrapeptides, ATP-binding protein
19_84.gene
19_85.gene
19_86.gene
19_87.gene
19_88.gene		conserved hypothetical protein
19_89.gene
19_9.gene
19_90.gene
19_91.gene
19_92.gene
19_93.gene	maltose ABC transportor ATPase|sn-glycerol-3-phosphate ABC transporter ATPase
19_94.gene
19_95.gene
19_96.gene
19_97.gene		Probable ABC transporter
19_98.gene		Putative hydrolase
1_1.gene
1_10.gene
1_100.gene		Phosphogluconate dehydratase
1_101.gene
1_102.gene	maltose ABC transportor ATPase|sn-glycerol-3-phosphate ABC transporter ATPase	Alpha-glucosides ABC transporter, ATP binding component
1_103.gene
1_104.gene		Alpha-glucosides ABC transporter, permease component
1_105.gene		Alpha-glucosides ABC transporter, permease component
1_106.gene		Alpha-glucosides ABC transporter, periplasmic substrate-binding component
1_107.gene		Transcriptional regulator
1_108.gene		Probable bifunctional protein : methylenetetrahydrofolate dehydrogenase, methenyltetrahydrofolate cyclohydrolase|Probable bifunctional protein: methylenetetrahydrofolate dehydrogenase, methenyltetrahydrofolate cyclohydrolase
1_109.gene
1_11.gene
1_110.gene
1_111.gene
1_112.gene
1_113.gene
1_114.gene
1_115.gene
1_116.gene		Probable flagellar biosynthesis transmembrane protein
1_117.gene		Putative flagellar biosynthetic transmembrane protein
1_118.gene
1_119.gene		Putative flagellin synthesis repressor protein
1_12.gene		Probable transcription regulator
1_120.gene
1_121.gene
1_122.gene
1_123.gene
1_124.gene		Response regulator of exponential growth motility
1_125.gene
1_126.gene
1_127.gene
1_128.gene
1_129.gene
1_13.gene
1_130.gene
1_131.gene
1_132.gene
1_133.gene
1_134.gene
1_135.gene		Flagellar biosynthetic transmembrane protein
1_136.gene
1_137.gene
1_138.gene
1_139.gene		Flagellar P-ring precursor transmembrane protein
1_14.gene
1_140.gene
1_141.gene
1_142.gene
1_143.gene		Flagellar basal-body rod protein
1_144.gene
1_145.gene
1_146.gene		Flagellum-specific ATP synthase
1_147.gene
1_148.gene		Chemotaxis (motility protein A) transmembrane
1_149.gene
1_15.gene
1_150.gene
1_151.gene
1_152.gene
1_153.gene
1_154.gene		Regulator of flagellar operons, LuxR family, probable forming a heterodimer with VisN
1_155.gene		Transcriptional regulator of motility genes, LuxR family
1_156.gene
1_157.gene
1_158.gene		Probable chemotaxis protein
1_159.gene		Response regulator consisting of a CheY-like receiver domain and a winged-helix DNA-binding domain
1_16.gene		Glutamate-cysteine ligase, GshA
1_160.gene	fused	Chemotaxis response regulator protein-glutamate methylesterase
1_161.gene		Chemotaxis protein methyltransferase
1_162.gene		Chemotaxis protein
1_163.gene	fused	Sensor histidine kinase|Chemotaxis protein (sensory transduction histidine kinase)
1_164.gene		Chemotaxis regulator protein
1_165.gene
1_166.gene		IcpA/McpE internal chemotaxis protein
1_167.gene
1_168.gene
1_169.gene
1_17.gene
1_170.gene
1_171.gene
1_172.gene
1_173.gene
1_174.gene
1_175.gene
1_176.gene
1_177.gene		FixL oxygen-regulated histidine kinase
1_178.gene
1_179.gene	aerobic respiration control sensor histidine protein kinase, cognate to two-component response regulators ArcA and RssB	Putative two-component sensor histidine kinase
1_18.gene
1_180.gene
1_181.gene
1_182.gene
1_183.gene
1_184.gene
1_185.gene
1_186.gene
1_187.gene
1_188.gene
1_189.gene
1_19.gene	transcriptional repressor of flagellar, motility and chemotaxis genes	Putative transcriptional regulator|Transcription regulator LysR family|Transcriptional regulator, LysR family|Putative transcriptional regulator, LysR family protein
1_190.gene
1_191.gene
1_192.gene
1_193.gene
1_194.gene
1_195.gene	oligopeptide ABC transporter ATPase|glutathione ABC transporter ATPase|dipeptide/heme ABC transporter ATPas
1_196.gene	glutathione ABC transporter ATPase|dipeptide/heme ABC transporter ATPas|oligopeptide ABC transporter ATPase
1_197.gene
1_198.gene	UPF0131 family protein
1_199.gene		Putative transcriptional regulator
1_2.gene
1_20.gene
1_200.gene
1_201.gene
1_202.gene
1_203.gene
1_204.gene
1_205.gene
1_206.gene
1_207.gene
1_208.gene
1_209.gene		Putative response regulator
1_21.gene
1_210.gene
1_211.gene
1_212.gene		Putative sensor histidine kinase
1_213.gene
1_214.gene
1_215.gene
1_216.gene
1_217.gene
1_218.gene
1_219.gene
1_22.gene
1_220.gene
1_221.gene		Putative septum formation protein
1_222.gene		Probable translation initiation factor IF-1 protein
1_223.gene
1_224.gene		Conserved hypothetical protein
1_225.gene		Probable histidinol dehydrogenase
1_226.gene
1_227.gene		Probable UDP-N-acetylglucosamine 1-carboxyvinyltransferase
1_228.gene
1_229.gene
1_23.gene		Probable inosine-5'-monophosphate dehydrogenase
1_230.gene
1_231.gene
1_232.gene
1_233.gene
1_234.gene		UvrD2 DNA helicase
1_235.gene		Conserved hypothetical protein
1_236.gene
1_237.gene		Probable UDP-glucose 4-epimerase
1_238.gene		Aspartate aminotransferase
1_239.gene
1_24.gene
1_240.gene		Putative sensory transduction histidine kinase transmembrane protein|Putative two-component sensor histidine kinase containing a receiver domain
1_241.gene
1_242.gene
1_243.gene
1_244.gene
1_245.gene
1_246.gene
1_247.gene		Putative fatty oxidation complex alpha subunit includes: enoyl-CoA hydratase, 3-hydroxyacyl-CoA dehydrogenase, 3-hydroxybutyryl-CoA epimerase transmembrane protein
1_248.gene		Putative acetyl-CoA acyltransferase
1_249.gene
1_25.gene	putative multidrug or homocysteine efflux system	Probable MFS permease
1_250.gene
1_251.gene		Hypothetical protein
1_252.gene		Hypothetical transmembrane protein
1_253.gene
1_254.gene
1_255.gene
1_256.gene
1_257.gene
1_258.gene
1_259.gene
1_26.gene
1_260.gene		Conserved hypothetical protein
1_261.gene
1_262.gene		Hypothetical transmembrane protein
1_263.gene
1_264.gene
1_265.gene
1_266.gene
1_267.gene		Probable dihydroorotate dehydrogenase (dihydroorotate oxidase)
1_268.gene
1_269.gene
1_27.gene		Ribosomal RNA large subunit methyltransferase J
1_270.gene	response regulator in two-component regulatory system with NarQ|putative DNA-binding transcriptional response regulator|response regulator family protein	Transcriptional regulatory protein|Probable transcriptional regulator
1_271.gene
1_272.gene
1_273.gene
1_274.gene		Putative amino acid-binding periplasmic protein precursor
1_275.gene
1_276.gene
1_277.gene
1_278.gene		Probable short chain dehydrogenase
1_279.gene
1_28.gene
1_280.gene		Cation/multidrug efflux protein
1_281.gene		HlyD-family protein
1_282.gene		Transcriptional regulator
1_283.gene		Putative deoxycytidine triphosphate deaminase
1_284.gene
1_285.gene		Conserved hypothetical protein
1_286.gene
1_287.gene
1_288.gene		Probable ornithine carbamoyltransferase
1_289.gene		Acetylornithine aminotransferase
1_29.gene
1_290.gene		Conserved hypothetical protein
1_291.gene	response regulator in two-component regulatory system with PhoR	Phosphate regulon transcriptional regulatory protein|Response regulator
1_292.gene		Probable phosphate transport system transcriptional regulator
1_293.gene	phosphate ABC transporter ATPase	Probable phosphate import ATP-binding ABC transporter
1_294.gene		Putative phosphate transport system permease ABC transporter
1_295.gene	phosphate ABC transporter permease	Truncated 'pstC
1_296.gene		Phosphate binding periplasmic protein
1_297.gene	sensory histidine kinase in two-component regulatory system with PhoB	Probable phosphate regulon sensor histidine kinase transmembrane protein
1_298.gene		Putative polyphosphate kinase 2
1_299.gene
1_3.gene
1_30.gene
1_300.gene		Conserved hypothetical protein
1_301.gene
1_302.gene
1_303.gene
1_304.gene
1_305.gene
1_306.gene
1_307.gene
1_308.gene
1_309.gene
1_31.gene
1_310.gene
1_311.gene
1_312.gene
1_313.gene
1_314.gene
1_315.gene
1_316.gene
1_317.gene
1_318.gene
1_319.gene	putative multidrug ABC transporter permease/ATPase	Putative ABC transporter protein consisting of fused ATP-binding and permease components
1_32.gene
1_320.gene
1_321.gene		Putative HTH-type transcriptional regulator
1_322.gene		Altronate hydrolase, UxaA family
1_323.gene		Putative L-fucose dehydrogenase (D-threo aldose 1-dehydrogenase)
1_324.gene
1_325.gene		Putative D-fucose, pyruvic acid or L-fucose ABC transporter, periplasmic substrate-binding component
1_326.gene	L-arabinose ABC transporter ATPase|D-ribose ABC transporter ATPase|methyl-galactoside ABC transporter ATPase|putative sugar ABC transporter ATPase|D-allose ABC transporter ATPase|autoinducer 2 import ATP-binding protein|D-xylose ABC transporter dual domain ATPase	Putative D-fucose, pyruvic acid or L-fucose ABC transporter, ATP-binding component|Putative sugar ABC transporter ATP-binding protein|ABC sugar transporter, fused ATP-binding domains|Putative galactose ABC transporter, ATP-binding protein|Putative sugar uptake ABC transporter ATP-binding protein|Putative sugar ABC transporter, ATP-binding protein|ABC transporter, ATP-binding protein|Putative deox…
1_327.gene		Putative D-fucose, pyruvic acid or L-fucose ABC transporter, permease component
1_328.gene	L-galactonate oxidoreductase; L-gulonate oxidoreductase	Putative zinc-type alcohol dehydrogenase
1_329.gene
1_33.gene
1_330.gene
1_331.gene
1_332.gene	putative ABC transporter permease	Putative choline uptake ABC transporter permease
1_333.gene	putative ABC transporter ATPase	Putative ABC transporter|ABC transporter, ATP binding protein
1_334.gene	putative ABC transporter permease	Putative choline uptake ABC transporter permease
1_335.gene
1_336.gene
1_337.gene	acyl-CoA synthetase (long-chain-fatty-acid--CoA ligase)
1_338.gene		Probable glucose-6-phosphate isomerase
1_339.gene		OtsA trehalose-6-phosphate synthase
1_34.gene	bifunctional
1_340.gene
1_341.gene		Probable orotate phosphoribosyltransferase
1_342.gene
1_343.gene
1_344.gene
1_345.gene
1_346.gene
[truncated: 4,403 more rows]

## Sheet: 1017
Gene	Ecoli_K MG1655	Ensifer meliloti 1021
10_1.gene
10_10.gene		Transcription regulator GntR family
10_100.gene
10_101.gene
10_102.gene
10_103.gene
10_104.gene
10_105.gene
10_106.gene
10_107.gene
10_108.gene
10_109.gene
10_11.gene	putative amino acid ABC transporter ATPase|glutamine transporter subunit|putative ABC transporter ATPase	ABC transporter, ATP-binding protein, may be involved in transport of sugar amines
10_110.gene
10_111.gene	sensory histidine kinase in two-component regulatory system with AtoC|sensory histidine kinase in two-component regulatory system with ZraR	Putative sensor histidine kinase transmembrane protein|FixL-related histidine kinase
10_112.gene	hybrid sensory histidine kinase in two-component regulatory system with TorR|aerobic respiration control sensor histidine protein kinase, cognate to two-component response regulators ArcA and RssB|hybrid sensory histidine kinase, in two-component regulatory system with UvrY	Putative sensor histidine kinase transmembrane protein|Putative two-component sensor histidine kinase
10_113.gene
10_114.gene
10_115.gene
10_116.gene
10_117.gene
10_118.gene	ferric citrate ABC transporter ATPase|ferrienterobactin ABC transporter ATPase|iron(3+)-hydroxamate import ABC transporter ATPase	ABC transporter, ATP-binding protein|ABC transporter, ATP-binding protein, Fe3+-siderophore transport system
10_119.gene
10_12.gene		ABC transporter, permease component, may be involved in transport of sugar amines
10_120.gene
10_121.gene
10_122.gene
10_123.gene
10_124.gene
10_125.gene
10_126.gene
10_127.gene
10_128.gene
10_129.gene		Probable cytosine/uracil/thiamine/allantoin permease
10_13.gene		ABC transporter, permease component, may be involved in transport of sugar amines
10_130.gene
10_131.gene
10_132.gene
10_133.gene
10_134.gene
10_135.gene
10_136.gene
10_137.gene
10_138.gene
10_139.gene
10_14.gene		ABC transporter, periplasmic solute-binding protein, may be involved in transport of sugar amines (galactosamine and glucosamine)
10_140.gene	maltose ABC transportor ATPase|sn-glycerol-3-phosphate ABC transporter ATPase
10_141.gene
10_142.gene
10_143.gene
10_144.gene
10_145.gene
10_146.gene
10_147.gene
10_148.gene
10_149.gene		putative myo-inositol ABC transporter, periplasmic solute-binding protein
10_15.gene
10_150.gene
10_151.gene
10_152.gene
10_153.gene
10_154.gene
10_155.gene
10_156.gene
10_157.gene		Putative transcriptional regulator, GntR family protein|Transcriptional regulator, GntR family
10_158.gene
10_159.gene		Putative glycine-betaine and choline ABC transporter, ATP-binding component
10_16.gene
10_160.gene
10_161.gene	quorum sensing sensory histidine kinase in two-component regulatory system with QseB	Putative two-component sensor histidine kinase
10_162.gene	response regulator in two-component regulatory system with BasS	Response regulators consisting of a CheY-like receiver domain and a winged-helix DNA-binding domain
10_163.gene
10_164.gene
10_165.gene
10_166.gene
10_167.gene
10_168.gene	maltose ABC transportor ATPase|sn-glycerol-3-phosphate ABC transporter ATPase
10_169.gene
10_17.gene		Hypothetical protein
10_170.gene
10_171.gene
10_172.gene
10_173.gene
10_174.gene
10_175.gene
10_176.gene
10_177.gene		10 KD chaperonin A|groES2-SMa0745 acc=AAK65054.1 locus_tag=SMa0745 len=98 sp=rhime type=protein begin=400756 end=401052 strand=- structure=complement(400756..401052) chr=AE006469 def=groES2 chaperonin|104 sp=rhime type=protein begin=1106280 end=1106594 strand=- structure=complement(1106280..1106594) chr=AL591985 def=10 kDa chaperonin
10_178.gene		groEL2-SMa0744 acc=AAK65053.1 locus_tag=SMa0744 len=545 sp=rhime type=protein begin=399043 end=400680 strand=- structure=complement(399043..400680) chr=AE006469 ec=1.3.1.- def=groEL2 chaperonin|Putative heat shock protein GroEL|60 KD chaperonin B (GroEL) protein|60 kDa chaperonin|60 KD chaperonin A
10_179.gene
10_18.gene
10_180.gene
10_181.gene
10_182.gene	putative DNA-binding transcriptional regulator	Transcription regulator lysR family
10_183.gene
10_184.gene
10_185.gene
10_186.gene		ArgE acetylornithine deacetylase
10_187.gene
10_188.gene		conserved hypothetical protein
10_189.gene		aldehyde dehydrogenase, NAD(P)-dependent
10_19.gene		Probable succinylglutamate desuccinylase/aspartoacylase, involved in ectoine utilization
10_190.gene
10_191.gene		GabD5 succinate semialdehyde dehdyrogenase
10_192.gene
10_193.gene
10_194.gene		L-fuculose-phosphate aldolase
10_195.gene	transcriptional repressor, 5-gluconate-binding	Putative transcriptional repressor
10_196.gene
10_197.gene		Putative hydroxypyruvate isomerase
10_198.gene
10_199.gene
10_2.gene
10_20.gene		Probable Xaa-Pro dipeptidase, involved in ectoine utilization
10_200.gene
10_201.gene
10_202.gene		ABC transporter, periplasmic solute-binding protein
10_203.gene		ABC transporter permease
10_204.gene		ABC transporter, permease
10_205.gene	glutathione ABC transporter ATPase|microcin C ABC transporter ATPase	ABC transporter, ATP-binding protein|PrbD ABC transporter ATP-binding protein, mediates the uptake of proline betaine at both high and low osmolarities|Putative oligopeptide/murein peptide ABC transporter ATP-binding protein|Dipeptide ABC transporter ATP-binding protein
10_206.gene
10_207.gene		Amino acid deaminase|amino acid oxidase
10_208.gene
10_209.gene
10_21.gene		Probable ornithine cyclodeaminase, involved in ectoine utilization
10_210.gene
10_211.gene
10_212.gene		Transcriptional regulator, AsnC/Lrp family
10_213.gene		Amino acid deaminase|amino acid oxidase
10_214.gene
10_215.gene
10_216.gene
10_217.gene
10_218.gene		Transcriptional regulator, GntR family
10_219.gene		conserved hypothetical protein
10_22.gene
10_220.gene
10_221.gene
10_222.gene		Conserved hypothetical protein
10_223.gene
10_224.gene		Transcriptional regulator, TetR family
10_225.gene		ABC transporter, periplasmic solute-binding protein, induced by CAS amino acids, involved in amino acid or peptide transport
10_226.gene		ABC transporter, permease, involved in amino acid or peptide transport
10_227.gene		ABC transporter, permease, involved in amino acid or peptide transport
10_228.gene
10_229.gene	maltose ABC transportor ATPase|sn-glycerol-3-phosphate ABC transporter ATPase|spermidine/putrescine ABC transporter ATPase	ABC transporter, ATP-binding protein, involved in amino acid or peptide transport
10_23.gene		Putative ectoine utilization protein
10_230.gene	maltose ABC transportor ATPase|CP4-6 prophage; putative ferric transporter subunit|sn-glycerol-3-phosphate ABC transporter ATPase	ABC transporter ATP-binding protein, involved in amino acid or peptide transport
10_231.gene
10_232.gene		Transcriptional regulator, GntR family
10_233.gene
10_234.gene
10_235.gene
10_236.gene	fused DNA-binding transcriptional regulator/proline dehydrogenase/pyrroline-5-carboxylate dehydrogenase	Bifunctional: proline dehydrogenase and delta-1-pyrroline-5-carboxylate dehydrogenase
10_237.gene
10_238.gene
10_239.gene
10_24.gene		ABC-type ectoine/hydroxyectoine transport system, permease component
10_240.gene	glycine cleavage system transcriptional activator; autorepressor	Probable transcriptional regulator|Transcriptional regulator, LysR family
10_241.gene
10_242.gene
10_243.gene		Transcription regulator AraC family
10_244.gene
10_245.gene
10_246.gene
10_247.gene
10_25.gene		ABC-type ectoine/hydroxyectoine transport system, permease component
10_26.gene		ABC transporter, periplasmic ectoine/hydroxyectoine binding protein
10_27.gene	putative amino acid ABC transporter ATPase|glutamine transporter subunit|putative ABC transporter ATPase	ABC-type ectoine/hydroxyectoine transport system, ATP binding protein
10_28.gene		Transcription regulator, GntR family
10_29.gene		Putative transcriptional regulator
10_3.gene
10_30.gene		Succinate-semialdehyde dehydrogenase [NAD(P)+]
10_31.gene		Putative aminotransferase
10_32.gene		Putative alcohol dehydrogenase
10_33.gene
10_34.gene		Putative oxidoreductase involved in trehalose catabolism
10_35.gene		ThuA trehalose catabolism protein
10_36.gene	maltose ABC transportor ATPase|sn-glycerol-3-phosphate ABC transporter ATPase	ABC trehalose/maltose transporter, ATP-binding protein
10_37.gene		ABC trehalose/maltose transporter, permease component|Putative sugar uptake ABC transporter permease
10_38.gene		ABC trehalose/maltose transporter, permease component|Putative sugar uptake ABC transporter permease
10_39.gene		ABC transporter, periplasmic trehalose/maltose-binding protein|Putative sugar uptake ABC transporter periplasmic solute-binding protein precursor
10_4.gene
10_40.gene		Transcriptional repressor, likely regulates trehalose transport and catabolism
10_41.gene
10_42.gene
10_43.gene
10_44.gene
10_45.gene
10_46.gene
10_47.gene		Putative two-component sensor histidine kinase
10_48.gene	fused	Two-component response regulator|Putative two-component response regulator
10_49.gene		Putative two-component response regulator
10_5.gene
10_50.gene		Putative two-component response regulator|Response regulator
10_51.gene
10_52.gene
10_53.gene	putative ABC transporter ATPase	Putative ABC transporter|ABC transporter, ATP binding protein
10_54.gene		ABC transporter, permease
10_55.gene		ABC transporter, permease
10_56.gene
10_57.gene
10_58.gene
10_59.gene
10_6.gene	glutamine transporter subunit|putative ABC transporter ATPase	ABC transporter, ATP-binding protein|Putative amino acid ABC transporter ATP-binding protein
10_60.gene		Putative histidine utilization repressor transcription regulator|Transcriptional regulator, GntR family
10_61.gene
10_62.gene
10_63.gene
10_64.gene
10_65.gene
10_66.gene	putative DNA-binding transcriptional regulator	Putative transcriptional regulator
10_67.gene
10_68.gene
10_69.gene		Putative transcriptional regulator|Transcription regulator
10_7.gene		ABC transporter, permease
10_70.gene
10_71.gene
10_72.gene
10_73.gene		Putative dipeptide binding periplasmic protein
10_74.gene		Putative dipeptide transport system permease ABC transporter
10_75.gene
10_76.gene	oligopeptide ABC transporter ATPase	Putative dipeptide transport ATP-binding ABC transporter
10_77.gene		Putative dipeptide transport ATP-binding ABC transporter
10_78.gene
10_79.gene
10_8.gene
10_80.gene		Putative deoxyribose-phosphate aldolase
10_81.gene
10_82.gene	methylglyoxal reductase, NADH-dependent	Putative aldoketo reductase
10_83.gene
10_84.gene	L-arabinose ABC transporter ATPase|D-ribose ABC transporter ATPase|methyl-galactoside ABC transporter ATPase|putative sugar ABC transporter ATPase|D-allose ABC transporter ATPase|autoinducer 2 import ATP-binding protein|D-xylose ABC transporter dual domain ATPase	Putative sugar ABC transporter ATP-binding protein|Probable sugar ABC transporter|ATP-binding component of rhamnose transport system|ABC sugar transporter, fused ATP-binding domains|Putative galactose ABC transporter, ATP-binding protein|Putative sugar uptake ABC transporter ATP-binding protein|Putative sugar ABC transporter, ATP-binding protein|ABC transporter, ATP-binding protein|Putative deoxy…
10_85.gene		Putative ABC transporter periplasmic sugar-binding protein
10_86.gene
10_87.gene		Conserved hypothetical protein
10_88.gene
10_89.gene
10_9.gene		ABC transporter, periplasmic solute-binding protein|Putative ABC transporter periplasmic amino acid-binding protein
10_90.gene
10_91.gene
10_92.gene
10_93.gene
10_94.gene	putative amino acid ABC transporter ATPase|glutamine transporter subunit|glutamate/aspartate ABC transporter ATPase
10_95.gene
10_96.gene
10_97.gene
10_98.gene
10_99.gene
11_1.gene
11_10.gene	phosphate ABC transporter ATPase	Probable phosphate import ATP-binding ABC transporter
11_100.gene
11_101.gene
11_102.gene
11_103.gene
11_104.gene		Putative transcriptional regulator
11_105.gene	UPF0131 family protein	conserved hypothetical protein
11_106.gene
11_107.gene	glutathione ABC transporter ATPase|dipeptide/heme ABC transporter ATPas|oligopeptide ABC transporter ATPase	ABC transporter, ATP-binding protein|ABC transporter, ATP-binding protein, involved in amino acid or peptide transport
11_108.gene	oligopeptide ABC transporter ATPase|glutathione ABC transporter ATPase|dipeptide/heme ABC transporter ATPas
11_109.gene
11_11.gene		Probable phosphate transport system transcriptional regulator
11_110.gene
11_111.gene
11_112.gene
11_113.gene
11_114.gene
11_115.gene
11_116.gene
11_117.gene
11_118.gene
11_119.gene
11_12.gene	response regulator in two-component regulatory system with CreC|response regulator in two-component regulatory system with PhoR	Phosphate regulon transcriptional regulatory protein
11_120.gene
11_121.gene
11_122.gene
11_123.gene
11_124.gene	aerobic respiration control sensor histidine protein kinase, cognate to two-component response regulators ArcA and RssB	Putative two-component sensor histidine kinase
11_125.gene
11_126.gene		FixL oxygen-regulated histidine kinase
11_127.gene
11_128.gene
11_129.gene
11_13.gene
11_130.gene
11_131.gene
11_132.gene
11_133.gene
11_134.gene
11_135.gene
11_136.gene		IcpA/McpE internal chemotaxis protein
11_137.gene
11_138.gene		Chemotaxis regulator protein
11_139.gene	fused	Sensor histidine kinase|Chemotaxis protein (sensory transduction histidine kinase)
11_14.gene		Acetylornithine aminotransferase
11_140.gene		Chemotaxis protein
11_141.gene		Chemotaxis protein methyltransferase
11_142.gene	fused	Chemotaxis response regulator protein-glutamate methylesterase
11_143.gene		Response regulator consisting of a CheY-like receiver domain and a winged-helix DNA-binding domain
11_144.gene		Probable chemotaxis protein
11_145.gene
11_146.gene
11_147.gene		Transcriptional regulator of motility genes, LuxR family
11_148.gene		Regulator of flagellar operons, LuxR family, probable forming a heterodimer with VisN
11_149.gene
11_15.gene		Probable ornithine carbamoyltransferase
11_150.gene
11_151.gene
11_152.gene
11_153.gene
11_154.gene		Chemotaxis (motility protein A) transmembrane
11_155.gene
11_156.gene		Flagellum-specific ATP synthase
11_157.gene
11_158.gene
11_159.gene		Flagellar basal-body rod protein
11_16.gene		330 sp=rhime type=protein begin=576645 end=577637 strand=+ structure=576645..577637 chr=AL591688 def=33 kDa chaperonin, Hsp33 protein
11_160.gene
11_161.gene
11_162.gene
11_163.gene		Flagellar P-ring precursor transmembrane protein
11_164.gene
11_165.gene
11_166.gene
11_167.gene		Flagellar biosynthetic transmembrane protein
11_168.gene
11_169.gene
11_17.gene
11_170.gene
11_171.gene
11_172.gene
11_173.gene
11_174.gene
11_175.gene
11_176.gene
11_177.gene
11_178.gene		Response regulator of exponential growth motility
11_179.gene
11_18.gene		Conserved hypothetical protein
11_180.gene
11_181.gene
11_182.gene
11_183.gene		Putative flagellin synthesis repressor protein
11_184.gene
11_185.gene		Putative flagellar biosynthetic transmembrane protein
11_186.gene		Probable flagellar biosynthesis transmembrane protein
11_187.gene
11_188.gene
11_189.gene
11_19.gene
11_190.gene
11_191.gene
11_192.gene
11_193.gene
11_194.gene		Probable bifunctional protein : methylenetetrahydrofolate dehydrogenase, methenyltetrahydrofolate cyclohydrolase|Probable bifunctional protein: methylenetetrahydrofolate dehydrogenase, methenyltetrahydrofolate cyclohydrolase
11_195.gene
11_196.gene
11_197.gene
11_198.gene		Transcriptional regulator
11_199.gene		Alpha-glucosides ABC transporter, periplasmic substrate-binding component
11_2.gene
11_20.gene		Putative deoxycytidine triphosphate deaminase
11_200.gene		Alpha-glucosides ABC transporter, permease component
11_201.gene		Alpha-glucosides ABC transporter, permease component
11_202.gene
11_203.gene	maltose ABC transportor ATPase|sn-glycerol-3-phosphate ABC transporter ATPase	Alpha-glucosides ABC transporter, ATP binding component
11_204.gene
11_205.gene
11_206.gene
11_207.gene		Glucose-6-phosphate 1-dehydrogenase
11_208.gene		Putative oxidoreductase
11_209.gene
11_21.gene
11_210.gene		Conserved hypothetical protein
11_211.gene
11_212.gene		Probable methyl-accepting chemotaxis protein
11_213.gene
11_214.gene
11_215.gene		Putative transcription regulator
11_216.gene		Hypothetical protein
11_217.gene		Probable isocitrate lyase
11_218.gene
11_219.gene	spermidine/putrescine ABC transporter periplasmic binding protein
11_22.gene
11_220.gene	putrescine ABC transporter ATPase	Probable putrescine transport ATP-binding protein
11_221.gene	putrescine ABC transporter permease|spermidine/putrescine ABC transporter permease	Probable putrescine transport system permease|Probable spermidine/putrescine ABC transporter, permease component|ABC transporter, permease
11_222.gene	spermidine/putrescine ABC transporter permease|putrescine ABC transporter permease	Probable putrescine transport system permease|Probable spermidine/putrescine ABC transporter, permease component|ABC transporter, permease
11_223.gene
11_224.gene
11_225.gene		Two-component histidine kinase, stationary-phase regulator of cell surface physiology and symbiosis
11_226.gene		Conserved hypothetical protein
11_227.gene		Putative protease|Serralysin-like metalloprotease|Putaive haemolysin-type calcium-binding protein
11_228.gene
11_229.gene		Putative conjugal transfer protein|TraA1 conjugal transfer protein
11_23.gene		Putative amino acid-binding periplasmic protein precursor
11_24.gene
11_25.gene
11_26.gene
11_27.gene	response regulator in two-component regulatory system with NarQ|putative DNA-binding transcriptional response regulator|response regulator family protein|response regulator in two-component regulatory system with EvgS	Transcriptional regulatory protein|Probable transcriptional regulator
11_28.gene
11_29.gene
11_3.gene		Conserved hypothetical protein
11_30.gene		Probable dihydroorotate dehydrogenase (dihydroorotate oxidase)
11_31.gene
11_32.gene
11_33.gene
11_34.gene
11_35.gene		Hypothetical transmembrane protein
11_36.gene
11_37.gene		Conserved hypothetical protein
11_38.gene
11_39.gene
11_4.gene
11_40.gene
11_41.gene
11_42.gene
11_43.gene
11_44.gene		Putative transcriptional regulator
11_45.gene
11_46.gene
11_47.gene		Hypothetical transmembrane protein
11_48.gene		Hypothetical protein
11_49.gene
11_5.gene		Putative polyphosphate kinase 2
11_50.gene
11_51.gene
11_52.gene		Putative acetyl-CoA acyltransferase
11_53.gene
11_54.gene
11_55.gene
11_56.gene
11_57.gene
11_58.gene
11_59.gene		Putative sensory transduction histidine kinase transmembrane protein|Putative two-component sensor histidine kinase containing a receiver domain
11_6.gene	sensory histidine kinase in two-component regulatory system with PhoB	Probable phosphate regulon sensor histidine kinase transmembrane protein
11_60.gene
11_61.gene		Aspartate aminotransferase
11_62.gene		Probable UDP-glucose 4-epimerase
11_63.gene
11_64.gene		Conserved hypothetical protein
11_65.gene		UvrD2 DNA helicase
11_66.gene
11_67.gene
11_68.gene
11_69.gene
11_7.gene		Phosphate binding periplasmic protein
11_70.gene		Probable UDP-N-acetylglucosamine 1-carboxyvinyltransferase
11_71.gene
11_72.gene		Probable histidinol dehydrogenase
11_73.gene		Conserved hypothetical protein
11_74.gene
11_75.gene		Probable translation initiation factor IF-1 protein
11_76.gene		Putative septum formation protein
11_77.gene
11_78.gene
11_79.gene
11_8.gene	phosphate ABC transporter permease	Truncated 'pstC
11_80.gene
11_81.gene
11_82.gene
11_83.gene
11_84.gene
11_85.gene
11_86.gene
11_87.gene	ethanol-active dehydrogenase/acetaldehyde-active reductase	Alcohol dehydrogenase, Zn-dependent class III
11_88.gene		Alcohol dehydrogenase, Zn-dependent class III
11_89.gene
11_9.gene		Putative phosphate transport system permease ABC transporter
11_90.gene
11_91.gene
11_92.gene	ribosome-associated|molybdate ABC transporter ATPase	Putative ABC transporter ATP-binding protein, consisting of 2 fused ATP-binding domains
11_93.gene	putative membrane fusion protein (MFP) of efflux pump	Putative protein secretion protein, HlyD family
11_94.gene
11_95.gene		Cation transport P-type ATPase
11_96.gene
11_97.gene
11_98.gene
11_99.gene
12_1.gene
12_10.gene		Conserved hypothetical protein
12_100.gene
12_101.gene
12_102.gene	maltose ABC transportor ATPase|sn-glycerol-3-phosphate ABC transporter ATPase
12_103.gene
12_104.gene
12_105.gene
12_106.gene
12_107.gene
12_108.gene		Putative sugar epimerase family protein
12_109.gene
12_11.gene
12_110.gene
12_111.gene
12_112.gene
12_113.gene		Transcription activator, LysR family
12_114.gene
12_115.gene		Putative amino acid or peptide ABC transporter, permease component
12_116.gene		Putative amino acid or peptide ABC transporter, permease component
12_117.gene	maltose ABC transportor ATPase|sn-glycerol-3-phosphate ABC transporter ATPase
12_118.gene
12_119.gene
12_12.gene
12_120.gene
12_121.gene
12_122.gene
12_123.gene
12_124.gene
12_125.gene
12_126.gene
12_127.gene
12_128.gene
12_129.gene
12_13.gene		Putative CDP-tyvelose-2-epimerase
12_130.gene
12_131.gene
12_132.gene
12_133.gene
12_134.gene		Probable succinate-semialdehyde dehydrogenase [NADP+] protein
12_135.gene
12_136.gene
12_137.gene
12_138.gene
12_139.gene
12_14.gene		UDP-glucose 4-epimerase
12_140.gene
12_141.gene	transcriptional activator for tynA and feaB
12_142.gene	branched-chain amino acid ABC transporter ATPase	Probable high-affinity branched-chain amino acid transport ATP-binding ABC transporter|Putative high-affinity branched-chain amino acid transport ATP-binding ABC transporter|Putative organic acid ABC transporter, ATP-binding protein|Putative methionine ABC transporter, ATP-binding component
12_143.gene	branched-chain amino acid ABC transporter ATPase	Putative organic acid ABC transporter, ATP-binding protein|Putative high-affinity branched-chain amino acid transport ATP-binding ABC transporter|Putative methionine ABC transporter, ATP-binding component
12_144.gene
12_145.gene
12_146.gene
12_147.gene
12_148.gene
12_149.gene	transcriptional activator for tynA and feaB	RhrA transcriptional activator
12_15.gene		Putative oxidoreductase
12_150.gene
12_151.gene
12_152.gene
12_153.gene
12_154.gene
12_155.gene		Error-prone DNA polymerase 3
12_156.gene		conserved hypothetical protein
12_157.gene		conserved hypothetical protein
12_158.gene
12_159.gene		conserved hypothetical protein
12_16.gene		Probable oxidoreductase
12_160.gene		conserved hypothetical protein
12_161.gene
12_162.gene
12_163.gene
12_164.gene
12_165.gene	reactive chlorine species (RCS)-specific activator of the rcl genes	Putative transcriptional regulator, AraC family protein
12_166.gene
12_167.gene
12_168.gene
12_169.gene
12_17.gene
12_170.gene		Probable oxidoreductase
12_171.gene
12_172.gene
12_173.gene
12_174.gene	reactive chlorine species (RCS)-specific activator of the rcl genes	Putative transcriptional regulator, AraC family protein
12_175.gene
12_18.gene
12_19.gene
12_2.gene
12_20.gene
12_21.gene		Conserved hypothetical protein
12_22.gene
12_23.gene	putative Zn-dependent NAD(P)-binding oxidoreductase	Formaldehyde dehydrogenase (glutathione)
12_24.gene		Probable short-chain dehydrogenase|Probable oxidoreductase
12_25.gene
12_26.gene
12_27.gene
12_28.gene
12_29.gene
12_3.gene		Putative methyltransferase
12_30.gene
12_31.gene		Probable transcriptional regulator
12_32.gene
12_33.gene	glutathione ABC transporter ATPase|dipeptide/heme ABC transporter ATPas|oligopeptide ABC transporter ATPase	ABC transporter, ATP-binding protein|Putative arginine ABC transporter, ATP-binding component|ABC transporter, ATP-binding protein, involved in amino acid or peptide transport
12_34.gene	oligopeptide ABC transporter ATPase|dipeptide/heme ABC transporter ATPas
12_35.gene
12_36.gene
12_37.gene
12_38.gene
12_39.gene
12_4.gene
12_40.gene
12_41.gene
12_42.gene		conserved hypothetical protein
12_43.gene		conserved hypothetical protein
12_44.gene
12_45.gene		Probable glycerol kinase, similar to sugar kinases protein
12_46.gene		Putative glycerol-3-phosphate and glycerol ABC transporter, periplasmic solute-binding component
12_47.gene		Putative glycerol-3-phosphate and glycerol transport protein
12_48.gene		Putative glycerol-3-phosphate and glycerol ABC transporter, permease component
12_49.gene		Putative glycerol-3-phosphate and glycerol ABC transporter, permease component
12_5.gene
12_50.gene	CP4-6 prophage; putative ferric transporter subunit|sn-glycerol-3-phosphate ABC transporter ATPase	Putative glycerol-3-phosphate and glycerol ABC transporter, ATP-binding component
12_51.gene	maltose ABC transportor ATPase|CP4-6 prophage; putative ferric transporter subunit|sn-glycerol-3-phosphate ABC transporter ATPase	Putative glycerol-3-phosphate and glycerol ABC transporter, ATP-binding component
12_52.gene
12_53.gene
12_54.gene		Hypothetical protein
12_55.gene
12_56.gene
12_57.gene
12_58.gene		Hypothetical transmembrane protein
12_59.gene
12_6.gene
12_60.gene	ABC-F family protein predicted regulatory ATPase|energy-dependent translational throttle A|replication regulatory ABC-F family DNA-binding ATPase|ABC-F family putative regulatory ATPase	Putative ABC transporter ATP-binding protein|ABC transporter, ATP-binding protein
12_61.gene
12_62.gene
12_63.gene
12_64.gene	transcriptional repressor for rspAB	Transcriptional regulator, GntR family|Putative transcriptional regulator
12_65.gene
12_66.gene
12_67.gene
12_68.gene		Putative nucleoside-diphosphate sugar epimerase
12_69.gene
12_7.gene
12_70.gene
12_71.gene
12_72.gene
12_73.gene
12_74.gene
12_75.gene	cyclic-di-GMP phosphodiesterase; csgD regulator; modulator of RNase II stability	Diguanylate cyclase/phosphodiesterase
12_76.gene
12_77.gene		FixL oxygen-regulated histidine kinase|Putative two-component sensor histidine kinase
12_78.gene		Two-component response regulator|Response regulator|Putative two-component response regulator
12_79.gene
12_8.gene
12_80.gene
12_81.gene	sensory histidine kinase in two-component regulatory system with ZraR	Putative sensor histidine kinase transmembrane protein|FixL-related histidine kinase
12_82.gene		Hypothetical protein
12_83.gene
12_84.gene
12_85.gene
12_86.gene
12_87.gene
12_88.gene
12_89.gene
12_9.gene
12_90.gene
12_91.gene		Putative transcription regulator
12_92.gene
12_93.gene
12_94.gene
12_95.gene
12_96.gene
12_97.gene
12_98.gene
12_99.gene	maltose ABC transportor ATPase|sn-glycerol-3-phosphate ABC transporter ATPase
13_1.gene
13_10.gene
13_100.gene
13_101.gene
13_102.gene
13_103.gene
13_104.gene
13_105.gene
13_106.gene	oligopeptide ABC transporter ATPase|dipeptide/heme ABC transporter ATPas	ABC transporter, ATP-binding protein
13_107.gene	glutathione ABC transporter ATPase|dipeptide/heme ABC transporter ATPas|oligopeptide ABC transporter ATPase|D,D-dipeptide ABC transporter ATPase	ABC transporter, ATP-binding protein|Putative arginine ABC transporter, ATP-binding component|ABC transporter, ATP-binding protein, involved in amino acid or peptide transport
13_108.gene
13_109.gene
13_11.gene
13_110.gene
13_111.gene
13_112.gene
13_113.gene
13_114.gene
13_115.gene
13_116.gene	maltose ABC transportor ATPase|sn-glycerol-3-phosphate ABC transporter ATPase
13_117.gene		Putative gentiobiose, salicin, and cellobiose ABC transporter, permease component|Putative dextrin ABC sugar transporter, permease component
13_118.gene		Putative gentiobiose, salicin, and cellobiose ABC transporter, permease component|Putative dextrin ABC sugar transporter, permease component
13_119.gene	transcriptional activator of rhaBAD and rhaT	Transcriptional regulator, AraC family
13_12.gene
13_120.gene
13_121.gene
13_122.gene
13_123.gene	D,D-dipeptide ABC transporter ATPase|oligopeptide ABC transporter ATPase|glutathione ABC transporter ATPase|dipeptide/heme ABC transporter ATPas|microcin C ABC transporter ATPase	Peptide transport ATP-binding protein|Putative glycolic acid ABC transporter, ATP-binding protein|Putative oligopeptide/murein peptide ABC transporter ATP-binding protein|Putative peptide transport ATP-binding ABC transporter|ABC transporter, ATP-binding protein|Putative amino acid or peptide ABC transporter, ATP-binding component|ABC-type alpha-galactoside transport system, duplicated ATPase com…
13_124.gene
13_125.gene
13_126.gene
13_127.gene
13_128.gene
13_129.gene
13_13.gene
13_130.gene
13_131.gene		short chain alcohol dehydrogenase-related dehydrogenase
13_132.gene		Putative [acyl-carrier-protein] reductase
13_133.gene
13_134.gene
13_135.gene
13_136.gene
13_137.gene
13_138.gene
13_139.gene
13_14.gene
13_140.gene
13_141.gene
13_142.gene
13_143.gene
13_144.gene
13_145.gene
13_146.gene
13_147.gene
13_148.gene
13_149.gene
13_15.gene
13_150.gene
13_151.gene
13_152.gene
13_153.gene	sensory histidine kinase in two-component regulatory system with ZraR	Putative sensor histidine kinase transmembrane protein|FixL-related histidine kinase
13_154.gene		Diguanylate cyclase/phosphodiesterase
13_155.gene
13_156.gene		Cellulose synthase (UDP-forming)
13_16.gene
13_17.gene
13_18.gene
13_19.gene
13_2.gene
13_20.gene		conserved hypothetical protein
13_21.gene
13_22.gene
13_23.gene
13_24.gene
13_25.gene
13_26.gene
13_27.gene
13_28.gene
13_29.gene
13_3.gene
13_30.gene
13_31.gene
13_32.gene
13_33.gene
13_34.gene
13_35.gene
13_36.gene
13_37.gene
13_38.gene
13_39.gene
13_4.gene
13_40.gene
13_41.gene
13_42.gene
13_43.gene
13_44.gene
13_45.gene
13_46.gene
13_47.gene
13_48.gene
13_49.gene
13_5.gene
13_50.gene		ABC transporter, periplasmic solute-binding protein, involved in transport of sugar phosphates (glucose-6- phosphate and glycerol-3-phosphate)
13_51.gene		ABC transporter, permease, involved in transport of sugar phosphates (glucose- 6-phosphate and glycerol-3-phosphate)
13_52.gene	L-arabinose ABC transporter ATPase|D-ribose ABC transporter ATPase|methyl-galactoside ABC transporter ATPase|putative sugar ABC transporter ATPase|D-allose ABC transporter ATPase|D-xylose ABC transporter dual domain ATPase	ABC transporter, ATP-binding protein, involved in transport of sugar phosphates (glucose- 6-phosphate and glycerol-3-phosphate)|ABC sugar transporter, fused ATP-binding domains|Putative galactose ABC transporter, ATP-binding protein|Putative polyols and C6 monosaccharide ABC transporter, ATP-binding protein|ABC transporter, ATP-binding protein
13_53.gene		ABC transporter, permease, involved in transport of sugar phosphates (glucose- 6-phosphate and glycerol-3-phosphate)
13_54.gene
13_55.gene
13_56.gene		Transcriptional regulator of GntR family, negatively regulates gluconate utilization
13_57.gene		3-oxoacyl-[acyl-carrier-protein] reductase
13_58.gene
13_59.gene
13_6.gene
13_60.gene
13_61.gene
13_62.gene
13_63.gene		Putative transcriptional regulator, GntR family protein
13_64.gene
13_65.gene	branched-chain amino acid ABC transporter ATPase	Probable high-affinity branched-chain amino acid transport ATP-binding ABC transporter|Putative high-affinity branched-chain amino acid transport ATP-binding ABC transporter|Putative methionine ABC transporter, ATP-binding component
13_66.gene	branched-chain amino acid ABC transporter ATPase	Probable high-affinity branched-chain amino acid transport ATP-binding ABC transporter|Putative high-affinity branched-chain amino acid transport ATP-binding ABC transporter|Putative methionine ABC transporter, ATP-binding component
13_67.gene		ABC-type branched-chain amino acid transport system, permease component|Putative methionine ABC transporter, permease component
13_68.gene		Probable high-affinity branched-chain amino acid transport permease ABC transporter
13_69.gene
13_7.gene
13_70.gene		Putative oxidoreductase
13_71.gene
13_72.gene
13_73.gene
13_74.gene		Putative pyridoxal 4-dehydrogenase
13_75.gene
13_76.gene
13_77.gene		Probable kinase domain of dihydroxyacetone kinase
13_78.gene		Glycerone kinase
13_79.gene		Glycerone kinase
13_8.gene
13_80.gene		Oxidoreductase, short-chain dehydrogenase/reductase family|Probable sorbitol dehydrogenase (L-iditol 2-dehydrogenase)
13_81.gene		putative myo-inositol ABC transporter, periplasmic solute-binding protein
13_82.gene
13_83.gene	L-arabinose ABC transporter ATPase|D-ribose ABC transporter ATPase|methyl-galactoside ABC transporter ATPase|putative sugar ABC transporter ATPase|D-allose ABC transporter ATPase|D-xylose ABC transporter dual domain ATPase	ATP-binding component of rhamnose transport system|putative myo-inositol ABC transporter, ATP binding protein|Putative sugar ABC transporter ATP-binding protein|ABC sugar transporter, fused ATP-binding domains|Putative galactose ABC transporter, ATP-binding protein|Putative sugar uptake ABC transporter ATP-binding protein|Putative deoxyribose ABC transporter, ATP-binding protein|Putative ATP-bind…
13_84.gene
13_85.gene
13_86.gene		Putative [acyl-carrier-protein] reductase
13_87.gene
13_88.gene
13_89.gene
13_9.gene
13_90.gene
13_91.gene		Putative oxidoreductase
13_92.gene
13_93.gene
13_94.gene
13_95.gene
13_96.gene
13_97.gene	oligopeptide ABC transporter ATPase|dipeptide/heme ABC transporter ATPas
13_98.gene
13_99.gene
14_1.gene
14_10.gene
14_100.gene
14_101.gene
14_102.gene
14_103.gene
14_104.gene
14_105.gene		3-oxoacyl-[acyl-carrier-protein] reductase
14_106.gene
14_107.gene
14_108.gene
14_109.gene
14_11.gene
14_110.gene
14_111.gene
14_112.gene
14_113.gene
14_114.gene
14_115.gene
14_116.gene
14_117.gene
14_118.gene
14_119.gene		3-oxoacyl-[acyl-carrier-protein] reductase
14_12.gene
14_120.gene
14_121.gene
14_122.gene
14_123.gene
14_13.gene
14_14.gene
14_15.gene
14_16.gene
14_17.gene	putative DNA-binding transcriptional regulator	Putative transcriptional regulator
14_18.gene
14_19.gene
14_2.gene
14_20.gene
14_21.gene
14_22.gene
14_23.gene
14_24.gene
14_25.gene
14_26.gene
14_27.gene
14_28.gene
14_29.gene
14_3.gene
14_30.gene
14_31.gene
14_32.gene
14_33.gene
14_34.gene
14_35.gene
14_36.gene
14_37.gene
14_38.gene
14_39.gene
14_4.gene
14_40.gene
14_41.gene
14_42.gene
14_43.gene
14_44.gene
14_45.gene
14_46.gene
14_47.gene
14_48.gene
14_49.gene
14_5.gene
14_50.gene
14_51.gene
14_52.gene
14_53.gene
14_54.gene
14_55.gene		conserved hypothetical protein
14_56.gene
14_57.gene
14_58.gene		conserved hypothetical protein
14_59.gene		conserved hypothetical protein
14_6.gene
14_60.gene
14_61.gene
14_62.gene		conserved hypothetical protein
14_63.gene
14_64.gene
14_65.gene
14_66.gene
14_67.gene
14_68.gene
14_69.gene
14_7.gene
14_70.gene
14_71.gene
14_72.gene
14_73.gene
14_74.gene
14_75.gene
14_76.gene
14_77.gene
14_78.gene
14_79.gene
14_8.gene
14_80.gene
14_81.gene
14_82.gene
14_83.gene
14_84.gene
14_85.gene
14_86.gene
14_87.gene
14_88.gene		Aldehyde dehydrogenase (NADP+)
14_89.gene
14_9.gene
14_90.gene
14_91.gene		Putative oxidoreductase transmembrane protein
14_92.gene
14_93.gene		Two-component response regulator|Response regulator|Putative two-component response regulator
14_94.gene		Putative two-component sensor histidine kinase
14_95.gene
14_96.gene
14_97.gene
14_98.gene
14_99.gene
15_1.gene
15_10.gene	DL-methionine transporter subunit	Methionine import ATP-binding protein MetN
15_100.gene		Putative transcriptional regulator, GntR family protein
15_101.gene
15_102.gene
15_103.gene
15_104.gene
15_105.gene
15_106.gene	putative S-transferase
15_107.gene		Putative amino acid or peptide ABC transporter, periplasmic solute-binding component
15_108.gene	glutathione ABC transporter ATPase|microcin C ABC transporter ATPase	Peptide transport ATP-binding protein|Putative peptide transport ATP-binding ABC transporter|Putative amino acid or peptide ABC transporter, ATP-binding component|Putative taurine, valine, isoleucine and leucine ABC transporter, ATP-binding component|Putative glycolic acid ABC transporter, ATP-binding protein|Putative oligopeptide ABC transporter ATP-binding protein|Putative oligopeptide/murein p…
15_109.gene		Putative amino acid or peptide ABC transporter, permease component
15_11.gene	DL-methionine transporter subunit	Probable D-methionine transport system permease protein MetI
15_110.gene		Putative amino acid or peptide ABC transporter, permease component
15_111.gene		Putative proline iminopeptidase
15_112.gene		Transcription regulator of LuxR family, involved in nutritional, environmental and stress responses
15_113.gene		Putative proline iminopeptidase
15_114.gene
15_115.gene		Putative thiamine biosynthesis protein
15_116.gene
15_117.gene
15_118.gene		Putative thiamine biosynthesis protein
15_119.gene
15_12.gene		Methylmalonyl-CoA mutase
15_120.gene	LysR family putative transcriptional regulator	Transcriptional regulator, LysR family|hypothetical protein
15_121.gene
15_122.gene		short chain alcohol dehydrogenase-related dehydrogenase|hypothetical protein
15_123.gene
15_124.gene		Conserved hypothetical protein
15_125.gene
15_126.gene
15_127.gene	transcriptional repressor for divergent bdcA|repressor for bhsA(ycfR)	Putative transcriptional regulator
15_128.gene		3-oxoacyl-[acyl-carrier-protein] reductase
15_129.gene	c-di-GMP-binding biofilm dispersal mediator protein	3-oxoacyl-[acyl-carrier-protein] reductase
15_13.gene
15_130.gene
15_131.gene
15_132.gene
15_133.gene
15_134.gene
15_135.gene		Transcriptional regulator, LysR family
15_136.gene
15_137.gene
15_138.gene
15_139.gene
15_14.gene
15_140.gene
15_141.gene		Diguanylate phosphodiesterase
15_142.gene		Putative adenylate cyclase
15_143.gene
15_15.gene
15_16.gene
15_17.gene	melibiose operon transcriptional regulator; autoregulator
15_18.gene		Lactose ABC transporter, periplasmic solute-binding protein
15_19.gene		Lactose ABC transporter, permease component
15_2.gene
15_20.gene
15_21.gene	maltose ABC transportor ATPase|sn-glycerol-3-phosphate ABC transporter ATPase
15_22.gene		Hypothetical protein
15_23.gene
15_24.gene		D-isomer specific 2-hydroxyacid dehydrogenase family protein
15_25.gene
15_26.gene
15_27.gene
15_28.gene
15_29.gene
15_3.gene
15_30.gene
15_31.gene
15_32.gene
15_33.gene
15_34.gene	maltose ABC transportor ATPase|CP4-6 prophage; putative ferric transporter subunit|sn-glycerol-3-phosphate ABC transporter ATPase
15_35.gene
15_36.gene		Probable transcriptional regulator
15_37.gene
15_38.gene
15_39.gene
15_4.gene
15_40.gene		Putative sugar uptake ABC transporter permease
15_41.gene		Putative sugar uptake ABC transporter ATP-binding protein
15_42.gene	L-arabinose ABC transporter ATPase|D-ribose ABC transporter ATPase|methyl-galactoside ABC transporter ATPase|putative sugar ABC transporter ATPase|D-allose ABC transporter ATPase|D-xylose ABC transporter dual domain ATPase	Putative sugar uptake ABC transporter ATP-binding protein
15_43.gene		Putative sugar ABC transporter
15_44.gene
15_45.gene
15_46.gene
15_47.gene
15_48.gene
15_49.gene		Putative transcriptional regulator
15_5.gene
15_50.gene		Putative oxidoreductase
15_51.gene		Conserved hypothetical protein
15_52.gene		Putative sugar uptake ABC transporter periplasmic solute-binding protein precursor|Putative ABC transporter sugar-binding protein
15_53.gene		Putative sugar uptake ABC transporter permease
15_54.gene		Putative sugar uptake ABC transporter permease
15_55.gene	maltose ABC transportor ATPase|sn-glycerol-3-phosphate ABC transporter ATPase	Putative sugar uptake ABC transporter ATP-binding protein
15_56.gene
15_57.gene
15_58.gene	D-ribose ABC transporter ATPase|methyl-galactoside ABC transporter ATPase|D-allose ABC transporter ATPase	Putative ATP binding ABC transporter
15_59.gene
15_6.gene
15_60.gene
15_61.gene
15_62.gene
15_63.gene
15_64.gene
15_65.gene
15_66.gene
15_67.gene	CP4-6 prophage; putative ferric transporter subunit|putrescine ABC transporter ATPase
15_68.gene
15_69.gene
15_7.gene
15_70.gene
15_71.gene		Peptide methionine sulfoxide reductase
15_72.gene		conserved hypothetical protein
15_73.gene		putative methyltransferase
15_74.gene
15_75.gene		CodA cytosine deaminase
15_76.gene		ABC transporter, permease
15_77.gene		ABC transporter, permease
15_78.gene	L-arabinose ABC transporter ATPase|D-ribose ABC transporter ATPase|methyl-galactoside ABC transporter ATPase|putative sugar ABC transporter ATPase|D-allose ABC transporter ATPase|autoinducer 2 import ATP-binding protein|D-xylose ABC transporter dual domain ATPase	ABC transporter, ATP-binding protein|Putative ABC transporter of tri and tetrapeptides, ATP-binding protein
15_79.gene
15_8.gene
15_80.gene		conserved hypothetical protein
15_81.gene
15_82.gene
15_83.gene
15_84.gene
15_85.gene
15_86.gene	LysR family putative transcriptional regulator	hypothetical protein|Transcriptional regulator, LysR family
15_87.gene
15_88.gene
15_89.gene	LysR family putative transcriptional regulator	Transcriptional regulator, LysR family
15_9.gene
15_90.gene		short chain alcohol dehydrogenase-related dehydrogenase
15_91.gene
15_92.gene
15_93.gene		Transcription regulator LysR family
15_94.gene
15_95.gene
15_96.gene
15_97.gene		3-oxoacyl-[acyl-carrier-protein] reductase
15_98.gene
15_99.gene
16_1.gene
16_10.gene		FixX ferredoxin-like protein
16_11.gene
16_12.gene
16_13.gene
16_14.gene
16_15.gene	IS2 repressor TnpA
16_16.gene		Putative transposase
16_17.gene		Putative transposase
16_18.gene
16_19.gene
16_2.gene
16_20.gene	ribosome-associated	NodI ABC transporter, ATP-binding protein|NosF ATPase|Putative ABC transporter ATP-binding protein
16_21.gene
16_22.gene
16_23.gene		NodA N-acyltransferase
16_24.gene	global transcription factor	NodD3 nod box-dependent transcriptional activator|NodD2 nod box-dependent transcription activator|NodD1 nod-box dependent transcriptional activator
16_25.gene
16_26.gene		NodE beta ketoacyl ACP synthase
16_27.gene
16_28.gene
16_29.gene
16_3.gene
16_30.gene		NodN dehydratase
16_31.gene
16_32.gene
16_33.gene
16_34.gene
16_35.gene
16_36.gene
16_37.gene
16_38.gene
16_39.gene		ABC transporter, ATP-binding protein
16_4.gene		NifK nitrogenase molybdenum-iron protein beta chain
16_40.gene
16_41.gene
16_42.gene		Putative formyltetrahydrofolate deformylase|Probable formyltetrahydrofolate deformylase
16_43.gene		Putative 3-methyl-2-oxobutanoate hydroxymethyltransferase
16_44.gene
16_45.gene		Putative ferredoxin of the Rieseke type
16_46.gene		Hydrocarbon oxygenase, required for rhizopine catabolism
16_47.gene		Putative transcription regulator, GntR family
16_48.gene		putative myo-inositol ABC transporter, periplasmic solute-binding protein
16_49.gene
16_5.gene		NifD nitrogenase molybdenum-iron protein alpha chain
16_50.gene		Probable oxidoreductase
16_51.gene
16_52.gene
16_53.gene
16_54.gene
16_55.gene
16_56.gene
16_57.gene
16_58.gene
16_59.gene	branched-chain amino acid ABC transporter ATPase	Probable high-affinity branched-chain amino acid transport ATP-binding ABC transporter|Putative high-affinity branched-chain amino acid transport ATP-binding ABC transporter
16_6.gene		NifH nitrogenase iron protein
16_60.gene
16_61.gene		ABC-type branched-chain amino acid transport system, permease component
16_62.gene
16_63.gene	branched-chain amino acid ABC transporter ATPase	Probable high-affinity branched-chain amino acid transport ATP-binding ABC transporter
16_64.gene
16_65.gene
16_66.gene
16_67.gene
16_68.gene
16_69.gene
16_7.gene
16_70.gene
16_71.gene
16_72.gene
16_73.gene
16_74.gene
16_75.gene
16_76.gene
16_77.gene
16_78.gene
16_79.gene
16_8.gene
16_80.gene
16_81.gene
16_82.gene
16_83.gene
16_84.gene
16_85.gene
16_86.gene
16_9.gene
17_1.gene
17_10.gene
17_11.gene
17_12.gene
17_13.gene		Probable L-serine dehydratase
17_14.gene
17_15.gene
17_16.gene
17_17.gene
17_18.gene
17_19.gene		Putative proline iminopeptidase
17_2.gene
17_20.gene
17_21.gene
17_22.gene
17_23.gene
17_24.gene
17_25.gene
17_26.gene		Probable GTP cyclohydrolase I
17_27.gene		Conserved hypothetical protein
17_28.gene
17_29.gene
17_3.gene
17_30.gene
17_31.gene		Probable threonyl-tRNA synthetase
17_32.gene
17_33.gene		Conserved hypothetical protein
17_34.gene
17_35.gene
17_36.gene
17_37.gene		Putative acetyltransferase
17_38.gene
17_39.gene
17_4.gene
17_40.gene		Probable topoisomerase IV subunit B
17_41.gene
17_42.gene		Triosephosphate isomerase
17_43.gene
17_44.gene		Probable CTP synthase
17_45.gene
17_46.gene
17_47.gene
17_48.gene
17_49.gene
17_5.gene		Probable octanoyltransferase
17_50.gene
17_51.gene
17_52.gene		Probable molybdenum cofactor biosynthesis protein C
17_53.gene		Probable indole-3-glycerol phosphate synthase (IGPS) tryptophan biosynthesis lyase decarboxylase
17_54.gene		Probable anthranilate phosphoribosyltransferase
17_55.gene
17_56.gene
17_57.gene
17_58.gene
17_59.gene
17_6.gene
17_60.gene
17_61.gene
17_62.gene
17_63.gene		Probable alkylphosphonate uptake protein
17_64.gene		Probable transcriptional regulator
17_65.gene	putative transporter	Putative transport protein
17_66.gene
17_67.gene
17_68.gene
17_69.gene		Hypothetical transmembrane protein
17_7.gene
17_70.gene		CyaF4 adenylate cyclase
17_71.gene
17_72.gene
17_73.gene
17_74.gene		Putative thymidylate kinase, dTMP kinase
17_75.gene
17_76.gene
17_77.gene
17_78.gene		Conserved hypothetical protein
17_79.gene
17_8.gene
17_80.gene
17_81.gene
17_82.gene
17_9.gene
18_1.gene
18_10.gene
18_11.gene
18_12.gene	alcohol dehydrogenase class III; glutathione-dependent formaldehyde dehydrogenase	Probable alcohol dehydrogenase class III + glutathione-dependent formaldehyde dehydrogenase|Probable S-(hydroxymethyl)glutathione dehydrogenase|Putative zinc-type alcohol dehydrogenase transmembrane protein|AdhC2 glutathione-dependent dehydrogenase
18_13.gene
18_14.gene
18_15.gene
18_16.gene
18_17.gene		FixO1 cytochrome C oxidase subunit|FixO2 cytochrome c oxidase subunit
18_18.gene		FixQ1 nitrogen fixation protein|FixQ2 nitrogen fixation protein
18_19.gene
18_2.gene
18_20.gene
18_21.gene
18_22.gene
18_23.gene
18_24.gene
18_25.gene
18_26.gene
18_27.gene
18_28.gene
18_29.gene
18_3.gene	putative amino acid ABC transporter permease	Probable general L-amino acid transport permease ABC transporter
18_30.gene
18_31.gene
18_32.gene
18_33.gene
18_34.gene
18_35.gene
18_36.gene
18_37.gene
18_38.gene
18_39.gene
18_4.gene		Probable general L-amino acid transport permease ABC transporter
18_40.gene
18_41.gene
18_42.gene
18_43.gene
18_44.gene
18_45.gene
18_46.gene
18_47.gene
18_48.gene
18_49.gene		Putative methionine ABC transporter, permease component
18_5.gene	putative amino acid ABC transporter ATPase|glutamine transporter subunit|glutamate/aspartate ABC transporter ATPase|arginine ABC transporter ATPase	Putative DL-2-aminoadipic acid ABC transporter, ATP-binding component|Probable general L-amino acid transport ATP-binding ABC transporter|ABC transporter, ATP-binding protein
18_50.gene
18_51.gene	branched-chain amino acid ABC transporter ATPase	Putative organic acid ABC transporter, ATP-binding protein|Putative methionine ABC transporter, ATP-binding component
18_52.gene	branched-chain amino acid ABC transporter ATPase	Probable high-affinity branched-chain amino acid transport ATP-binding ABC transporter|Putative high-affinity branched-chain amino acid transport ATP-binding ABC transporter|Putative methionine ABC transporter, ATP-binding component
18_53.gene
18_54.gene
18_55.gene
18_56.gene
18_57.gene
18_6.gene
18_7.gene
18_8.gene
18_9.gene
19_1.gene
19_10.gene
19_11.gene		Putative hydrolase
19_12.gene
19_13.gene
19_14.gene
19_15.gene
19_16.gene
19_17.gene		Putative mutator protein 7,8-dihydro-8-oxoguanine-triphosphatase
19_18.gene
19_19.gene		Probable Arginine biosynthesis bifunctional protein ArgJ
19_2.gene
19_20.gene
19_21.gene		Probable preprotein translocase SecA subunit
19_22.gene
19_23.gene
19_24.gene
19_25.gene	2-carboxybenzaldehyde reductase
19_26.gene		Transcriptional regulator
19_27.gene
19_28.gene
19_29.gene
19_3.gene
19_30.gene
19_31.gene
19_32.gene
19_33.gene
19_34.gene
19_35.gene		Conserved hypothetical protein
19_36.gene
19_37.gene
19_38.gene
19_39.gene	putative oxidoreductase	Probable short chain dehydrogenase
19_4.gene
19_40.gene
19_41.gene
19_42.gene
19_43.gene		Putative electron transfer flavoprotein beta-subunit beta-ETF flavoprotein small subunit|EtfB2 electron transport flavoprotein, beta subunit
19_5.gene
19_6.gene		Probable peptide chain release factor 1 (RF-1) protein
19_7.gene		Probable phosphoenolpyruvate phosphotransferase PtsP (enzyme I-NTR)
19_8.gene		Probable aspartokinase
19_9.gene	bifunctional 3-demethylubiquinone-9 3-methyltransferase/ 2-octaprenyl-6-hydroxy phenol methylase	Putative 3-demethylubiquinone-9 3-methyltransferase
1_1.gene
1_10.gene		Probable ribosomal large subunit pseudouridine synthase C
1_100.gene		Putative DnaK suppresor protein
1_1000.gene
1_1001.gene
1_1002.gene	lipid ABC transporter permease/ATPase	Polysaccharide exporting ABC transporter, ATP-binding and permease components
1_1003.gene
1_1004.gene
1_1005.gene
1_1006.gene
1_1007.gene
1_1008.gene
1_1009.gene
1_101.gene
1_1010.gene		Conserved hypothetical protein
1_1011.gene
1_1012.gene
1_1013.gene
1_1014.gene
1_1015.gene
1_1016.gene
1_1017.gene
1_1018.gene
1_1019.gene
1_102.gene		Conserved hypothetical protein
1_1020.gene
1_1021.gene
1_1022.gene
1_1023.gene
1_1024.gene
1_1025.gene
1_1026.gene
1_1027.gene
1_1028.gene
1_1029.gene
1_103.gene
1_1030.gene
1_1031.gene
1_1032.gene
1_1033.gene	lipid ABC transporter permease/ATPase|putative multidrug ABC transporter ATPase	ABC transporter, ATP-binding component, necessary for low-molecular-weight succinoglycan biosynthesis|Rhizobiocin secretion protein|ABC transporter, type I secretion system ATPase, required for secretion of WgeA (formerly ExpE1)|Putative ATP-binding ABC transporter
1_1034.gene
1_1035.gene
1_1036.gene
1_1037.gene		Protein-tyrosine kinase
1_1038.gene
1_1039.gene
1_104.gene
1_1040.gene
1_1041.gene
1_1042.gene		UDP-glucose 6-dehydrogenase
1_1043.gene
1_1044.gene
1_1045.gene		Probable dioxygenase
1_1046.gene		Probable uracil-DNA glycosylase
1_1047.gene
1_1048.gene
1_1049.gene
1_105.gene
1_1050.gene
1_1051.gene		UDP-glucuronate 5'-epimerase
1_1052.gene
1_1053.gene		Putative transcriptional regulator, TetR family protein
1_1054.gene	putative membrane fusion protein (MFP) component of efflux pump, membrane anchor	Putative protein secretion protein, HlyD family
1_1055.gene	putative ABC transporter ATPase|ribosome-associated	Putative ABC transporter ATP-binding protein, consisting of 2 fused ATP-binding domains|NosF ATPase|Putative ABC transporter ATP-binding protein
1_1056.gene		Probable ABC transporter, permease component
1_1057.gene		Probable ABC transporter, permease component
1_1058.gene
1_1059.gene		Putative oxidoreductase involved in trehalose catabolism
1_106.gene		Probable dihydroneopterin aldolase dhna lyase folate biosynthesis protein
1_1060.gene		ThuA trehalose catabolism protein
1_1061.gene
1_1062.gene		Hypothetical protein
1_1063.gene
1_1064.gene
1_1065.gene
1_1066.gene
1_1067.gene
1_1068.gene
1_1069.gene
1_107.gene
1_1070.gene
1_1071.gene
1_1072.gene
1_1073.gene
1_1074.gene	ferric citrate ABC transporter ATPase|vitamin B12 ABC transporter ATPase	Putative hemin transport system ATP-binding ABC transporter
1_1075.gene
1_1076.gene
1_1077.gene		RNA polymerase sigma-E factor (Sigma-24).
1_1078.gene
1_1079.gene		Receiver domain|Putative 2-component receiver domain protein
1_108.gene
1_1080.gene
1_1081.gene
1_1082.gene		Dihydropyrimidine dehydrogenase family protein
1_1083.gene
1_1084.gene
1_1085.gene
1_1086.gene
1_1087.gene
1_1088.gene
1_1089.gene
1_109.gene		Probable ferredoxin, 2FE-2S FdII electron transport iron-sulfur protein
1_1090.gene
1_1091.gene		Alcohol dehydrogenase
1_1092.gene		Putative transcription regulator|Transcriptional regulator, LysR family
1_1093.gene
1_1094.gene
1_1095.gene	rutR description:rut operon transcriptional repressor for	Transcription regulator TetR family
1_1096.gene		Putative N-carbamyl-L-amino acid amidohydrolase
1_1097.gene
1_1098.gene		Putative D-hydantoinase (dihydropyrimidinase)
1_1099.gene
1_11.gene
1_110.gene
1_1100.gene	taurine ABC transporter ATPase	Putative uracil and uridine ABC transporter, ATP-binding component
1_1101.gene		Putative uracil and uridine ABC transporter, permease component
1_1102.gene		Putative uracil and uridine ABC transporter, permease component
1_1103.gene
1_1104.gene		Multidrug resistance protein
1_1105.gene		Multidrug resistance protein
1_1106.gene		Probable urease accessory protein
1_1107.gene
1_1108.gene
1_1109.gene
1_111.gene
1_1110.gene
1_1111.gene		Urease alpha subunit
1_1112.gene
1_1113.gene
1_1114.gene		Urease beta subunit
1_1115.gene
1_1116.gene		Urease gamma subunit
1_1117.gene
1_1118.gene
1_1119.gene	branched-chain amino acid ABC transporter ATPase	ABC transporter, ATP-binding protein
1_112.gene
1_1120.gene
1_1121.gene	branched-chain amino acid ABC transporter ATPase	ABC transporter, ATP-binding protein
1_1122.gene		ABC transporter, permease
1_1123.gene		ABC transporter, permease
1_1124.gene
1_1125.gene	hybrid sensory histidine kinase in two-component regulatory system with EvgA|hybrid sensory kinase in two-component regulatory system with RcsB and YojN|aerobic respiration control sensor histidine protein kinase, cognate to two-component response regulators ArcA and RssB	Putative two-component sensor histidine kinase
1_1126.gene		Putative two-component response regulator
1_1127.gene
1_1128.gene
1_1129.gene	branched-chain amino acid ABC transporter ATPase	Probable high-affinity branched-chain amino acid transport ATP-binding ABC transporter|Putative high-affinity branched-chain amino acid transport ATP-binding ABC transporter
1_113.gene
1_1130.gene	branched-chain amino acid ABC transporter ATPase	Probable high-affinity branched-chain amino acid transport ATP-binding ABC transporter|Putative high-affinity branched-chain amino acid transport ATP-binding ABC transporter
1_1131.gene	branched-chain amino acid ABC transporter permease	ABC-type branched-chain amino acid transport system, permease component
1_1132.gene	branched-chain amino acid ABC transporter permease	Probable high-affinity branched-chain amino acid transport permease ABC transporter|Putative high-affinity branched-chain amino acid transport permease ABC transporter
1_1133.gene
1_1134.gene
1_1135.gene		Conserved hypothetical protein
1_1136.gene
1_1137.gene		Conserved hypothetical protein
1_1138.gene		Hypothetical protein
1_1139.gene		Cell cycle transcriptional regulator CtrA, autoregulated, response regulator
1_114.gene
1_1140.gene		Putative 2-component receiver domain protein
1_1141.gene		Putative histidine phosphotransferase
1_1142.gene
1_1143.gene
1_1144.gene
1_1145.gene
1_1146.gene
1_1147.gene		RNA polymerase sigma factor (Sigma-32)
1_1148.gene
1_1149.gene		Probable adenylosuccinate synthetase IMP--aspartate ligase
1_115.gene
1_1150.gene
1_1151.gene
1_1152.gene
1_1153.gene
1_1154.gene		Putative multidrug efflux system transmembrane protein
1_1155.gene
1_1156.gene	LysR family putative transcriptional regulator	Putative transcriptional regulator
1_1157.gene
1_1158.gene
1_1159.gene	multidrug efflux system protein|putative multidrug efflux system	MFS-type transport protein
1_116.gene
1_1160.gene
1_1161.gene	global transcriptional regulator
1_1162.gene
1_1163.gene		Putative multidrug efflux system transmembrane protein
1_1164.gene
1_1165.gene
1_1166.gene
1_1167.gene		Conserved hypothetical protein
1_1168.gene
1_1169.gene
1_117.gene	ABC transporter maintaining OM lipid asymmetry, ATP-binding protein	Putative ABC transporter ATP-binding protein
1_1170.gene
1_1171.gene
1_1172.gene	maltose ABC transportor ATPase|sn-glycerol-3-phosphate ABC transporter ATPase
1_1173.gene	sn-glycerol-3-phosphate ABC transporter permease	Probable glycerol-3-phosphate ABC transporter permease
1_1174.gene		Probable glycerol-3-phosphate ABC transporter permease
1_1175.gene
1_1176.gene		Putative transcriptional regulator
1_1177.gene		putative sugar amine ABC transporter, periplasmic solute-binding protein
1_1178.gene		Putative sugar amine ABC transporter, permease
1_1179.gene		Putative sugar amine ABC transporter, permease component
1_118.gene
1_1180.gene
1_1181.gene		Sugar amine kinase
1_1182.gene	maltose ABC transportor ATPase|sn-glycerol-3-phosphate ABC transporter ATPase	Putative sugar amine ABC transporter, ATP-binding protein
1_1183.gene
1_1184.gene
1_1185.gene		Putative glycosyltransferase
1_1186.gene
1_1187.gene
1_1188.gene
1_1189.gene
1_119.gene
1_1190.gene
1_1191.gene
1_1192.gene
1_1193.gene
1_1194.gene
1_1195.gene
1_1196.gene
1_1197.gene
1_1198.gene		NuoJ2 NADH:quinone oxidoreductase subunit J 2
1_1199.gene		NuoK2 NADH:quinone oxidoreductase subunit K 2
1_12.gene
1_120.gene
1_1200.gene
1_1201.gene
1_1202.gene
1_1203.gene
1_1204.gene
1_1205.gene		NuoA2 NADH:quinone oxidoreductase subunit A 2
1_1206.gene		NuoB2 NADH:quinone oxidoreductase subunit B 2
1_1207.gene		NuoC2 NADH:quinone oxidoreductase subunit C2
1_1208.gene		NuoD2 NADH:quinone oxidoreductase subunit D 2
1_1209.gene		NuoE2 NADH:quinone oxidoreductase subunit E 2
1_121.gene		Conserved hypothetical protein
1_1210.gene		NuoF2 NADH:quinone oxidoreductase subunit F2
1_1211.gene		NuoG2 NADH:quinone oxidoreductase subunit G 2
1_1212.gene
1_1213.gene
1_1214.gene		NuoH2 NADH-quinone oxidoreductase subunit H 2
1_122.gene
1_123.gene
1_124.gene		NAD-malic enzyme oxidoreductase
1_125.gene
1_126.gene	glutamine transporter subunit|putative ABC transporter ATPase|histidine ABC transporter ATPase	Putative amino-acid ABC transporter, ATP-binding protein|ABC transporter, ATP-binding protein
1_127.gene
1_128.gene
1_129.gene
1_13.gene
1_130.gene
1_131.gene
1_132.gene
1_133.gene
1_134.gene
1_135.gene
1_136.gene
1_137.gene
1_138.gene
1_139.gene		Putative NH3-dependent NAD+ synthetase
1_14.gene
1_140.gene
1_141.gene
1_142.gene
1_143.gene	lipid ABC transporter permease/ATPase|putative multidrug ABC transporter ATPase	ABC transporter, ATP-binding and permease components|Probable ABC transporter ATP-binding transmembrane protein|MsbA-like saccharide exporting ABC transporter protein, consisting of ATP-binding and permease domains
1_144.gene		Probable phospho-2-dehydro-3-deoxyheptonate aldolase
1_145.gene
1_146.gene		Probable glutathione reductase
1_147.gene
1_148.gene
1_149.gene
1_15.gene		Probable aminomethyltransferase (glycine cleavage system T protein)
1_150.gene		Probable ribose 5-phosphate isomerase
1_151.gene	phosphoglycolate phosphatase
1_152.gene
1_153.gene		Probable fumarate hydratase class II
1_154.gene
1_155.gene
1_156.gene
1_157.gene
1_158.gene		Hypothetical protein
1_159.gene
1_16.gene		Probable glycine cleavage system H
1_160.gene		Putative transcription regulator
1_161.gene
1_162.gene		Hypothetical protein
1_163.gene		Probable molybdenum cofactor biosynthesis protein
1_164.gene
1_165.gene
1_166.gene
1_167.gene
1_168.gene
1_169.gene
1_17.gene		Probable glycine dehydrogenase decarboxylating protein
1_170.gene
1_171.gene	L-arabinose ABC transporter ATPase|D-ribose ABC transporter ATPase|methyl-galactoside ABC transporter ATPase|putative sugar ABC transporter ATPase|D-allose ABC transporter ATPase|autoinducer 2 import ATP-binding protein|D-xylose ABC transporter dual domain ATPase	Putative polyols and C6 monosaccharide ABC transporter, ATP-binding protein|Putative sugar ABC transporter ATP-binding protein|ABC sugar transporter, fused ATP-binding domains|Putative galactose ABC transporter, ATP-binding protein|Putative sugar uptake ABC transporter ATP-binding protein|Putative sugar ABC transporter, ATP-binding protein|ABC transporter, ATP-binding protein|Putative deoxyribose…
1_172.gene
1_173.gene	sorbitol-6-phosphate dehydrogenase
1_174.gene		Putative oxidoreductase
1_175.gene
1_176.gene
1_177.gene		Probable molybdopterin-guanine dinucleotide biosynthesis protein
1_178.gene	sensory histidine kinase in two-component regulatory system with ZraR	Putative sensor histidine kinase transmembrane protein|FixL-related histidine kinase
1_179.gene
1_18.gene
1_180.gene
1_181.gene		Maleylacetoacetate isomerase (glutathione transferase zeta 1) protein
1_182.gene
1_183.gene		Putative sensor histidine kinase
1_184.gene	response regulator of RstAB two-component system|response regulator in two-component regulatory system with ArcB or CpxA|response regulator in two-component regulatory system with EnvZ|response regulator in two-component regulatory system with TorS	Putative response regulator|Response regulator, truncated
1_185.gene		Epoxide hydrolase
1_186.gene
1_187.gene
1_188.gene
1_189.gene		Putative amino-acid binding periplasmic protein
1_19.gene
1_190.gene	arginine ABC transporter permease	Amino acid transport system permease
1_191.gene		Putative amino-acid ABC transporter permease
1_192.gene		Conserved hypothetical protein
1_193.gene
1_194.gene		Conserved hypothetical protein
1_195.gene
1_196.gene
1_197.gene
1_198.gene
1_199.gene
1_2.gene
1_20.gene		Putative FeS assembly scaffold
1_200.gene
1_201.gene		Putative transcriptional regulator, arsR family protein
1_202.gene
1_203.gene
1_204.gene
1_205.gene
1_206.gene
1_207.gene		Transcription regulator AsnC family
1_208.gene
1_209.gene
1_21.gene		Conserved hypothetical protein
1_210.gene		Putative sensor histidine kinase transmembrane protein
1_211.gene
1_212.gene
1_213.gene
1_214.gene
1_215.gene
1_216.gene
1_217.gene		Probable ABC transporter
1_218.gene	putative ABC transporter ATPase	Putative ATP-binding ABC transporter
1_219.gene		Putative beta-xylosidase
1_22.gene
1_220.gene	L-glyceraldehyde 3-phosphate reductase	Probable oxidoreductase
1_221.gene		Probable dehydrogenase
1_222.gene
1_223.gene
1_224.gene	maltose ABC transportor ATPase|sn-glycerol-3-phosphate ABC transporter ATPase	Putative gentiobiose, salicin, and cellobiose ABC transporter, ATP-binding component|Capsular-polysaccharide-transporting ATPase
1_225.gene		Putative gentiobiose, salicin, and cellobiose ABC transporter, permease component|Putative dextrin ABC sugar transporter, permease component
1_226.gene		Putative gentiobiose, salicin, and cellobiose ABC transporter, permease component
1_227.gene		Putative gentiobiose, salicin, and cellobiose ABC transporter, periplasmic solute-binding component
1_228.gene		Probable transcriptional regulator
1_229.gene
1_23.gene
1_230.gene
1_231.gene
1_232.gene
1_233.gene
1_234.gene
1_235.gene
1_236.gene
1_237.gene
1_238.gene
1_239.gene
1_24.gene	SufBCD Fe-S cluster assembly scaffold protein, ATP-binding protein	Putative ATP-dependent transporter
1_240.gene
1_241.gene		Probable alcohol dehydrogenase
1_242.gene
1_243.gene
1_244.gene		Putative (3R)-hydroxymyristoyl-[acyl carrier] dehydratase transmembrane protein
1_245.gene		Acyl carrier protein, involved in the transfer of long hydroxylated fatty acids to lipid A
1_246.gene
1_247.gene
1_248.gene
1_249.gene
1_25.gene		UPF0051 family protein
1_250.gene
1_251.gene
1_252.gene		Probable uroporphyrin-III C-methyltransferase
1_253.gene
1_254.gene
1_255.gene
1_256.gene
1_257.gene
1_258.gene		Probable Cob(I)alamin adenosyltransferase
1_259.gene
1_26.gene
1_260.gene		Probable cobalamine biosynthesis protein
1_261.gene
1_262.gene
1_263.gene
1_264.gene		Probable cobyric acid synthase
1_265.gene
1_266.gene
1_267.gene
1_268.gene	transcriptional repressor of flagellar, motility and chemotaxis genes|flhDC operon transcriptional repressor	Transcription regulator lysR family|Transcriptional regulator, LysR family
1_269.gene
1_27.gene		Conserved hypothetical protein
1_270.gene
1_271.gene	transcriptional regulator for arginine transport and DNA replication genes; replication initiation inhibitor
1_272.gene		conserved hypothetical protein
1_273.gene
1_274.gene
1_275.gene
1_276.gene
1_277.gene
1_278.gene
1_279.gene
1_28.gene
1_280.gene		conserved hypothetical protein
1_281.gene
1_282.gene
1_283.gene
1_284.gene
1_285.gene
1_286.gene
1_287.gene		Transcription regulator AraC family|Transcriptional regulator, AraC family
1_288.gene		Two 2-component receiver domain-containing protein
1_289.gene		Two 2-component receiver domain-containing protein
1_29.gene
1_290.gene
1_291.gene
1_292.gene
1_293.gene
1_294.gene
1_295.gene
1_296.gene		Arsenate reductase
1_297.gene		Conserved hypothetical protein
1_298.gene
1_299.gene
1_3.gene		Conserved hypothetical protein
1_30.gene		Probable tyrosyl-tRNA synthetase
1_300.gene
1_301.gene
1_302.gene
1_303.gene		Transport protein
1_304.gene
1_305.gene		ABC transporter, permease, involved in amino acid or peptide transport
1_306.gene		ABC transporter, permease, involved in amino acid or peptide transport
1_307.gene
1_308.gene	maltose ABC transportor ATPase|CP4-6 prophage; putative ferric transporter subunit|sn-glycerol-3-phosphate ABC transporter ATPase
1_309.gene	maltose ABC transportor ATPase|sn-glycerol-3-phosphate ABC transporter ATPase
1_31.gene
1_310.gene
1_311.gene
1_312.gene
1_313.gene
1_314.gene
1_315.gene
1_316.gene
1_317.gene
1_318.gene
1_319.gene
1_32.gene
1_320.gene		Transcriptional regulator, GntR family
1_321.gene
1_322.gene
1_323.gene		Conserved hypothetical protein
1_324.gene
1_325.gene
1_326.gene		Probable chemoreceptor (methyl-accepting chemotaxis) transmembrane protein
1_327.gene		Putative acyl-CoA thioester hydrolase
1_328.gene
1_329.gene
1_33.gene
1_330.gene
1_331.gene		Putative methyltransferase, S-Adenosyl-L-methionine (SAM)-MTase
1_332.gene
1_333.gene		NADH-ubiqionone oxidoreductase subunit K transmembrane protein
1_334.gene		Hypothetical protein
1_335.gene		adenylate/guanylate cyclase
1_336.gene
1_337.gene
1_338.gene
1_339.gene		Probable excinuclease ABC subunit B
1_34.gene
1_340.gene
1_341.gene
1_342.gene
1_343.gene
1_344.gene
1_345.gene
1_346.gene
1_347.gene
1_348.gene
1_349.gene
1_35.gene		Hypothetical protein
1_350.gene
1_351.gene
1_352.gene
1_353.gene
1_354.gene
1_355.gene
1_356.gene
1_357.gene
1_358.gene		Hypothetical transmembrane protein
1_359.gene
1_36.gene
1_360.gene
1_361.gene
1_362.gene
1_363.gene
1_364.gene
1_365.gene
1_366.gene
1_367.gene
1_368.gene
1_369.gene
1_37.gene
1_370.gene
1_371.gene		Conserved hypothetical protein|conserved hypothetical protein
1_372.gene
1_373.gene		Putative acetyltransferase
1_374.gene
1_375.gene		Putative transcriptional regulator, araC family protein
1_376.gene
1_377.gene
1_378.gene	putative DNA-binding transcriptional regulator	Putative transcription regulator|Transcriptional regulator, LysR family
1_379.gene
1_38.gene
1_380.gene
1_381.gene
1_382.gene
1_383.gene
1_384.gene
1_385.gene
1_386.gene
1_387.gene
1_388.gene
1_389.gene
1_39.gene
1_390.gene	putative ABC transporter ATPase	Putative ATP-binding transport protein
1_391.gene
1_392.gene
1_393.gene
1_394.gene		Hypothetical transmembrane protein
1_395.gene		Cytochrome c oxidase subunit III
1_396.gene
1_397.gene		Probable alternative cytochrome C oxidase polypeptide I transmembrane protein
1_398.gene		Probable alternative cytochrome C oxidase polypeptide II transmembrane protein
1_399.gene
1_4.gene
1_40.gene
1_400.gene
1_401.gene
1_402.gene
1_403.gene
1_404.gene
1_405.gene		Putative transcriptional regulator, AraC family protein
1_406.gene
1_407.gene
1_408.gene
1_409.gene
1_41.gene
1_410.gene
1_411.gene
1_412.gene
1_413.gene
1_414.gene
1_415.gene
1_416.gene
1_417.gene
1_418.gene
1_419.gene
1_42.gene		Probable D-ribulose-5-phosphate 3-epimerase
1_420.gene		conserved hypothetical protein|Transcription regulator LacI family
1_421.gene
1_422.gene		MocE-like protein
1_423.gene
1_424.gene
1_425.gene	cyclic-di-GMP phosphodiesterase; csgD regulator; modulator of RNase II stability	Diguanylate cyclase/phosphodiesterase
1_426.gene
1_427.gene		Probable methyltransferase
1_428.gene
1_429.gene
1_43.gene
1_430.gene
1_431.gene
1_432.gene
1_433.gene
1_434.gene
1_435.gene
1_436.gene
1_437.gene
1_438.gene
1_439.gene
1_44.gene
1_440.gene
1_441.gene
1_442.gene
1_443.gene
1_444.gene
1_445.gene
1_446.gene	maltose ABC transportor ATPase|sn-glycerol-3-phosphate ABC transporter ATPase	ABC transporter, ATP-binding protein, likely transports tagatose
1_447.gene		ABC transporter, permease, likely transports tagatose
1_448.gene		ABC transporter, permease, likely transports tagatose
1_449.gene		ABC transporter, periplasmic solute-binding protein, likely transports tagatose
1_45.gene		Putative adenylosuccinate lyase
1_450.gene		Transcriptional regulator, ROK family
1_451.gene
1_452.gene		conserved hypothetical protein
1_453.gene		Hypothetical protein
1_454.gene
1_455.gene
1_456.gene
1_457.gene
1_458.gene		GntR-family transcritional regulator containing an aminotransferase domain
1_459.gene
1_46.gene
1_460.gene
1_461.gene
1_462.gene
1_463.gene		Hypothetical protein
1_464.gene
1_465.gene
1_466.gene
1_467.gene		3-oxoacyl-[acyl-carrier-protein] reductase
1_468.gene
1_469.gene
1_47.gene
1_470.gene
1_471.gene
1_472.gene
1_473.gene	ferric citrate ABC transporter ATPase|ferrienterobactin ABC transporter ATPase|iron(3+)-hydroxamate import ABC transporter ATPase	ABC transporter, ATP-binding protein|ABC transporter, ATP-binding protein, Fe3+-siderophore transport system|Iron-chelate-transporting ATPase
1_474.gene
1_475.gene
1_476.gene
1_477.gene		Adenylate cyclase
1_478.gene
1_479.gene
1_48.gene		Conserved hypothetical protein
1_480.gene		Conserved hypothetical protein
1_481.gene
1_482.gene
1_483.gene
1_484.gene
1_485.gene
1_486.gene		Putative TonB-dependent receptor precursor
1_487.gene		Putative adenylate cyclase
1_488.gene
1_489.gene
1_49.gene	cyclic-di-GMP phosphodiesterase; csgD regulator; modulator of RNase II stability	Diguanylate cyclase/phosphodiesterase
1_490.gene
1_491.gene
1_492.gene
1_493.gene
1_494.gene
1_495.gene		Putative transferase hexapeptide repeat containing protein
1_496.gene
1_497.gene
1_498.gene
[truncated: 4,302 more rows]

## Sheet: 1024
Gene	Ecoli_K MG1655	Ensifer meliloti 1021
10_1.gene		Probable 5-aminolevulinic acid synthase (delta-aminolevulinate synthase) (delta-ALA synthetase)
10_10.gene		FixQ1 nitrogen fixation protein|FixQ2 nitrogen fixation protein
10_100.gene
10_101.gene		Putative oxidoreductase
10_102.gene
10_103.gene
10_104.gene		Putative galactoside ABC transporter, ATP-binding protein|Putative ATP binding ABC transporter|Putative organic acid ABC transporter, ATP-binding component
10_105.gene
10_106.gene
10_107.gene
10_108.gene
10_109.gene
10_11.gene		FixO1 cytochrome C oxidase subunit|FixO2 cytochrome c oxidase subunit
10_110.gene
10_111.gene
10_112.gene
10_113.gene
10_114.gene
10_115.gene
10_116.gene
10_117.gene	putative amino acid ABC transporter ATPase|glutamine transporter subunit|putative ABC transporter ATPase	ABC transporter, ATP-binding protein|ABC transporter, permease
10_118.gene
10_119.gene
10_12.gene		FixN1 cytochrome c oxidase subunit 1|FixN2 cytochrome c oxidase subunit I
10_120.gene
10_121.gene
10_122.gene
10_123.gene
10_124.gene
10_125.gene
10_126.gene
10_127.gene
10_128.gene	taurine ABC transporter permease	Probable taurine uptake ABC transporter, permease component
10_129.gene	taurine ABC transporter ATPase	Probable taurine ABC transporter, ATP-binding protein
10_13.gene
10_130.gene
10_131.gene
10_132.gene		Transcriptional regulator, GntR family
10_133.gene		Conserved hypothetical protein
10_134.gene		Putative hydrolase
10_135.gene
10_136.gene
10_137.gene		aldehyde dehydrogenase
10_138.gene		conserved hypothetical protein
10_139.gene
10_14.gene	sensory histidine kinase in two-component regulatory system with ZraR	FixL-related histidine kinase
10_140.gene		ABC transporter, permease
10_141.gene		ABC transporter, permease|Putative polyamine ABC transporter, permease component
10_142.gene	putrescine ABC transporter ATPase|spermidine/putrescine ABC transporter ATPase	ABC transporter, ATP-binding protein
10_143.gene
10_144.gene
10_145.gene		ABC transporter, permease|Putative polyamine ABC transporter, permease component
10_146.gene		ABC transporter, permease|Putative polyamine ABC transporter, permease component
10_147.gene
10_148.gene	putative ABC transporter ATPase|putrescine ABC transporter ATPase|spermidine/putrescine ABC transporter ATPase	ABC transporter, ATP-binding protein
10_149.gene
10_15.gene
10_150.gene
10_151.gene
10_152.gene
10_153.gene	maltose ABC transportor ATPase|sn-glycerol-3-phosphate ABC transporter ATPase
10_154.gene
10_155.gene
10_156.gene
10_157.gene
10_158.gene
10_159.gene
10_16.gene
10_160.gene		Putative transcriptional regulator
10_161.gene
10_162.gene		Conserved hypothetical protein
10_163.gene
10_164.gene
10_165.gene	response regulator in two-component regulatory system with CpxA	Putative two-component response regulator
10_166.gene	sensory histidine kinase in two-component regulatory system with CpxR
10_167.gene
10_168.gene
10_169.gene
10_17.gene
10_170.gene
10_171.gene
10_172.gene
10_173.gene
10_174.gene
10_175.gene		Transcriptional regulator, AraC family
10_176.gene		short chain alcohol dehydrogenase-related dehydrogenase
10_177.gene
10_178.gene
10_179.gene		Probable 2-oxoisovalerate dehydrogenase alpha subunit
10_18.gene	response regulator in two-component regulatory system with ArcB or CpxA|response regulator in two-component regulatory system with EnvZ|response regulator in two-component regulatory system with TorS	Response regulator, truncated|Putative response regulator
10_180.gene		Probable 2-oxoisovalerate dehydrogenase beta subunit
10_181.gene
10_182.gene		Probable dihydrolipoamide dehydrogenase (E3 component of branched-chain alpha-keto acid dehydrogenase complex) protein
10_183.gene		Putative two-component sensor histidine kinase
10_184.gene
10_185.gene		Putative two-component sensor histidine kinase
10_186.gene
10_187.gene		Two-component response regulator|Response regulator|Putative two-component response regulator
10_188.gene
10_189.gene		Putative stomatin-like protein
10_19.gene
10_190.gene
10_191.gene	sn-glycerol-3-phosphate ABC transporter periplasmic binding protein	Probable ABC transporter periplasmic glycerol-3-phosphate-binding protein precursor
10_192.gene	sn-glycerol-3-phosphate ABC transporter permease	Probable glycerol-3-phosphate ABC transporter permease
10_193.gene	sn-glycerol-3-phosphate ABC transporter permease	Probable glycerol-3-phosphate ABC transporter permease
10_194.gene	maltose ABC transportor ATPase|sn-glycerol-3-phosphate ABC transporter ATPase
10_195.gene
10_196.gene
10_197.gene
10_198.gene
10_199.gene
10_2.gene
10_20.gene
10_200.gene
10_201.gene	L-arabinose ABC transporter ATPase|D-ribose ABC transporter ATPase|methyl-galactoside ABC transporter ATPase|putative sugar ABC transporter ATPase|D-allose ABC transporter ATPase|autoinducer 2 import ATP-binding protein|D-xylose ABC transporter dual domain ATPase	ABC transporter, ATP-binding protein|Putative ABC transporter ATP-binding protein|Putative ABC transporter of tri and tetrapeptides, ATP-binding protein
10_202.gene
10_203.gene
10_204.gene
10_205.gene
10_206.gene
10_207.gene
10_208.gene
10_209.gene
10_21.gene
10_210.gene
10_211.gene
10_212.gene
10_213.gene
10_214.gene
10_215.gene
10_216.gene
10_217.gene
10_218.gene
10_219.gene		3-oxoacyl-[acyl-carrier-protein] reductase
10_22.gene
10_220.gene
10_221.gene	LysR family putative transcriptional regulator	Transcription regulator LysR family|Probable HTH-type transcriptional regulator, LysR family
10_222.gene		short chain alcohol dehydrogenase-related dehydrogenase
10_223.gene
10_224.gene
10_225.gene	GNAT family putative N-acetyltransferase
10_226.gene
10_227.gene
10_228.gene
10_229.gene
10_23.gene
10_230.gene
10_231.gene
10_232.gene
10_233.gene
10_234.gene
10_235.gene
10_236.gene
10_237.gene
10_238.gene
10_239.gene
10_24.gene
10_240.gene		Putative transcriptional regulator, LysR family protein
10_241.gene
10_242.gene
10_243.gene
10_244.gene
10_245.gene
10_246.gene
10_247.gene
10_248.gene
10_249.gene		Nitrate transporter, permease
10_25.gene	maltose ABC transportor ATPase|sn-glycerol-3-phosphate ABC transporter ATPase
10_250.gene	taurine ABC transporter ATPase	Nitrate transporter, ATP binding protein
10_251.gene		Transcriptional regulator, GntR family
10_252.gene
10_253.gene
10_254.gene
10_255.gene
10_256.gene
10_257.gene	L-arabinose ABC transporter ATPase|D-ribose ABC transporter ATPase|methyl-galactoside ABC transporter ATPase|putative sugar ABC transporter ATPase|D-allose ABC transporter ATPase|autoinducer 2 import ATP-binding protein|D-xylose ABC transporter dual domain ATPase	ABC transporter, ATP-binding protein|Putative ABC transporter ATP-binding protein|Putative ABC transporter of tri and tetrapeptides, ATP-binding protein
10_258.gene
10_259.gene
10_26.gene
10_260.gene
10_261.gene
10_262.gene		Probable 5-aminolevulinic acid synthase (delta-aminolevulinate synthase) (delta-ALA synthetase)
10_27.gene
10_28.gene
10_29.gene
10_3.gene
10_30.gene
10_31.gene
10_32.gene
10_33.gene
10_34.gene
10_35.gene	cyclic-di-GMP phosphodiesterase; csgD regulator; modulator of RNase II stability
10_36.gene
10_37.gene		Formaldehyde dehydrogenase (glutathione)
10_38.gene
10_39.gene
10_4.gene
10_40.gene	transcriptional repressor of flagellar, motility and chemotaxis genes	Transcription regulator lysR family|Transcription regulator LysR family|Putative transcriptional regulator|Transcriptional regulator, LysR family
10_41.gene		Transcription regulator AraC family|Transcriptional regulator AraC family
10_42.gene		Conserved hypothetical protein
10_43.gene		Putative hydroxyacyl-CoA dehydrogenase
10_44.gene
10_45.gene
10_46.gene
10_47.gene		ABC transporter, periplasmic solute-binding protein, mediates the uptake of proline betaine at both high and low osmolarities|Putative dipeptide uptake ABC transporter periplasmic solute-binding protein precursor|Probable ABC transporter
10_48.gene		PrbB ABC transporter permease, mediates the uptake of proline betaine at both high and low osmolarities
10_49.gene		PrbC ABC transporter permease, mediates the uptake of proline betaine at both high and low osmolarities
10_5.gene
10_50.gene	glutathione ABC transporter ATPase|microcin C ABC transporter ATPase	ABC transporter, ATP-binding protein|PrbD ABC transporter ATP-binding protein, mediates the uptake of proline betaine at both high and low osmolarities|Putative oligopeptide/murein peptide ABC transporter ATP-binding protein
10_51.gene
10_52.gene
10_53.gene
10_54.gene
10_55.gene		Putative 5-keto-D-gluconate 5-reductase|IdnO1 gluconate 5-dehydrogenase|Gluconate 5-dehydrogenase
10_56.gene
10_57.gene
10_58.gene	response regulator in two-component regulatory system with NarX|response regulator in two-component regulatory system with NarQ|response regulator in two-component regulatory system with BarA|response regulator family protein|response regulator in two-component regulatory system with EvgS|response regulator in two-component regulatory system wtih UhpB	Putative sensory transduction DNA-binding response regulator|Probable response regulator
10_59.gene	sensory histidine kinase in two-component regulatory system with NarP
10_6.gene
10_60.gene
10_61.gene	putative ABC transporter ATPase|histidine ABC transporter ATPase	Putative amino-acid ABC transporter, ATP-binding protein|ABC transporter, ATP-binding protein
10_62.gene
10_63.gene		Putative amino-acid ABC transporter permease
10_64.gene		Putative transport system permease ABC transporter
10_65.gene
10_66.gene
10_67.gene
10_68.gene	taurine ABC transporter ATPase	Putative amine ABC transporter, ATP-binding protein
10_69.gene
10_7.gene
10_70.gene		Putative amine ABC transporter, permease component|Putative glycine-betaine and choline ABC transporter, permease component
10_71.gene		Alkanesulfonate monooxygenase
10_72.gene
10_73.gene
10_74.gene
10_75.gene
10_76.gene
10_77.gene
10_78.gene		Putative gentiobiose, salicin, and cellobiose ABC transporter, permease component
10_79.gene		Putative gentiobiose, salicin, and cellobiose ABC transporter, permease component|Putative dextrin ABC sugar transporter, permease component
10_8.gene
10_80.gene	maltose ABC transportor ATPase|sn-glycerol-3-phosphate ABC transporter ATPase	Putative gentiobiose, salicin, and cellobiose ABC transporter, ATP-binding component
10_81.gene
10_82.gene
10_83.gene
10_84.gene
10_85.gene
10_86.gene
10_87.gene
10_88.gene	putative NAD(P)-binding oxidoreductase
10_89.gene	LysR family putative transcriptional regulator	Transcription regulator LysR family|Putative transcription regulator
10_9.gene
10_90.gene
10_91.gene
10_92.gene
10_93.gene		30S ribosomal protein S21
10_94.gene
10_95.gene		Transcription regulator, TetR family
10_96.gene		Putative TRAP-type quinic acid transporter, small permease component
10_97.gene		Putative TRAP-type quinic acid transporter, large permease component
10_98.gene		Putative TRAP-type quinic acid transporter, periplasmic solute-binding protein
10_99.gene
11_1.gene
11_10.gene
11_100.gene
11_101.gene		putative myo-inositol ABC transporter, periplasmic solute-binding protein
11_102.gene
11_103.gene
11_104.gene
11_105.gene
11_106.gene
11_107.gene
11_108.gene
11_109.gene
11_11.gene
11_110.gene	maltose ABC transportor ATPase|sn-glycerol-3-phosphate ABC transporter ATPase
11_111.gene
11_112.gene
11_113.gene
11_114.gene
11_115.gene
11_116.gene
11_117.gene
11_118.gene
11_119.gene
11_12.gene	fused DNA-binding transcriptional regulator/proline dehydrogenase/pyrroline-5-carboxylate dehydrogenase	Bifunctional: proline dehydrogenase and delta-1-pyrroline-5-carboxylate dehydrogenase
11_120.gene		Probable cytosine/uracil/thiamine/allantoin permease
11_121.gene
11_122.gene
11_123.gene
11_124.gene
11_125.gene
11_126.gene
11_127.gene
11_128.gene
11_129.gene
11_13.gene
11_130.gene
11_131.gene	ferric citrate ABC transporter ATPase|ferrienterobactin ABC transporter ATPase|iron(3+)-hydroxamate import ABC transporter ATPase	ABC transporter, ATP-binding protein|ABC transporter, ATP-binding protein, Fe3+-siderophore transport system|Putative hemin transport system ATP-binding ABC transporter
11_132.gene
11_133.gene
11_134.gene
11_135.gene
11_136.gene
11_137.gene	hybrid sensory histidine kinase in two-component regulatory system with TorR|aerobic respiration control sensor histidine protein kinase, cognate to two-component response regulators ArcA and RssB|hybrid sensory histidine kinase, in two-component regulatory system with UvrY	Putative sensor histidine kinase transmembrane protein|Putative two-component sensor histidine kinase
11_138.gene	sensory histidine kinase in two-component regulatory system with AtoC|sensory histidine kinase in two-component regulatory system with ZraR	Putative sensor histidine kinase transmembrane protein|FixL-related histidine kinase
11_139.gene
11_14.gene
11_140.gene
11_141.gene
11_142.gene
11_143.gene
11_144.gene
11_145.gene
11_146.gene
11_147.gene
11_148.gene
11_149.gene
11_15.gene
11_150.gene
11_151.gene
11_152.gene
11_153.gene
11_154.gene
11_155.gene	putative amino acid ABC transporter ATPase|glutamine transporter subunit|glutamate/aspartate ABC transporter ATPase
11_156.gene
11_157.gene
11_158.gene
11_159.gene
11_16.gene		Transcriptional regulator, GntR family
11_160.gene
11_161.gene
11_162.gene		Conserved hypothetical protein
11_163.gene
11_164.gene		Putative ABC transporter periplasmic sugar-binding protein
11_165.gene	L-arabinose ABC transporter ATPase|D-ribose ABC transporter ATPase|methyl-galactoside ABC transporter ATPase|putative sugar ABC transporter ATPase|D-allose ABC transporter ATPase|autoinducer 2 import ATP-binding protein|D-xylose ABC transporter dual domain ATPase	Putative sugar ABC transporter ATP-binding protein|ATP-binding component of rhamnose transport system|ABC sugar transporter, fused ATP-binding domains|Putative galactose ABC transporter, ATP-binding protein|Putative sugar uptake ABC transporter ATP-binding protein|Putative sugar ABC transporter, ATP-binding protein|ABC transporter, ATP-binding protein|Putative deoxyribose ABC transporter, ATP-bin…
11_166.gene		Probable sugar ABC transporter
11_167.gene
11_168.gene	methylglyoxal reductase, NADH-dependent	Putative aldoketo reductase
11_169.gene
11_17.gene
11_170.gene		Putative deoxyribose-phosphate aldolase
11_171.gene
11_172.gene
11_173.gene		Putative dipeptide transport ATP-binding ABC transporter
11_174.gene	oligopeptide ABC transporter ATPase	Putative dipeptide transport ATP-binding ABC transporter
11_175.gene
11_176.gene		Putative dipeptide transport system permease ABC transporter
11_177.gene		Putative dipeptide binding periplasmic protein
11_178.gene
11_179.gene
11_18.gene	maltose ABC transportor ATPase|CP4-6 prophage; putative ferric transporter subunit|sn-glycerol-3-phosphate ABC transporter ATPase	ABC transporter ATP-binding protein, involved in amino acid or peptide transport
11_180.gene
11_181.gene		Putative transcriptional regulator|Transcription regulator
11_182.gene
11_183.gene
11_184.gene	putative DNA-binding transcriptional regulator	Putative transcriptional regulator
11_185.gene
11_186.gene
11_187.gene
11_188.gene
11_189.gene		Putative histidine utilization repressor transcription regulator|Transcriptional regulator, GntR family
11_19.gene	maltose ABC transportor ATPase|sn-glycerol-3-phosphate ABC transporter ATPase	ABC transporter, ATP-binding protein, involved in amino acid or peptide transport
11_190.gene
11_191.gene
11_192.gene
11_193.gene
11_194.gene		ABC transporter, permease
11_195.gene		ABC transporter, permease
11_196.gene	putative ABC transporter ATPase	Putative ABC transporter|ABC transporter, ATP binding protein
11_197.gene
11_198.gene
11_199.gene
11_2.gene
11_20.gene
11_200.gene		Putative two-component response regulator|Two-component response regulator|Response regulator
11_201.gene		Putative two-component response regulator
11_202.gene		Two-component response regulator|Putative two-component response regulator
11_203.gene		Putative two-component sensor histidine kinase
11_204.gene
11_205.gene
11_206.gene
11_207.gene
11_208.gene
11_209.gene
11_21.gene		ABC transporter, permease, involved in amino acid or peptide transport
11_210.gene		Transcriptional repressor, likely regulates trehalose transport and catabolism
11_211.gene		ABC transporter, periplasmic trehalose/maltose-binding protein|Putative sugar uptake ABC transporter periplasmic solute-binding protein precursor
11_212.gene		ABC trehalose/maltose transporter, permease component|Putative sugar uptake ABC transporter permease
11_213.gene		ABC trehalose/maltose transporter, permease component|Putative sugar uptake ABC transporter permease
11_214.gene	maltose ABC transportor ATPase|sn-glycerol-3-phosphate ABC transporter ATPase	ABC trehalose/maltose transporter, ATP-binding protein
11_215.gene		ThuA trehalose catabolism protein
11_216.gene		Putative oxidoreductase involved in trehalose catabolism
11_217.gene
11_218.gene		Putative alcohol dehydrogenase
11_219.gene		Putative aminotransferase
11_22.gene		ABC transporter, permease, involved in amino acid or peptide transport
11_220.gene		Succinate-semialdehyde dehydrogenase [NAD(P)+]
11_221.gene		Putative transcriptional regulator
11_222.gene		Transcription regulator, GntR family
11_223.gene	putative amino acid ABC transporter ATPase|glutamine transporter subunit|putative ABC transporter ATPase	ABC-type ectoine/hydroxyectoine transport system, ATP binding protein
11_224.gene		ABC transporter, periplasmic ectoine/hydroxyectoine binding protein
11_225.gene		ABC-type ectoine/hydroxyectoine transport system, permease component
11_226.gene		ABC-type ectoine/hydroxyectoine transport system, permease component
11_227.gene		Putative ectoine utilization protein
11_228.gene
11_229.gene
11_23.gene		ABC transporter, periplasmic solute-binding protein, induced by CAS amino acids, involved in amino acid or peptide transport
11_230.gene		Probable Xaa-Pro dipeptidase, involved in ectoine utilization
11_231.gene		Probable succinylglutamate desuccinylase/aspartoacylase, involved in ectoine utilization
11_232.gene
11_233.gene		Hypothetical protein
11_234.gene		Putative plasmid stability protein
11_235.gene		Transcription regulator TetR family
11_236.gene		ABC transporter, periplasmic solute-binding protein, may be involved in transport of sugar amines (galactosamine and glucosamine)
11_237.gene		ABC transporter, permease component, may be involved in transport of sugar amines
11_238.gene		ABC transporter, permease component, may be involved in transport of sugar amines
11_239.gene	putative amino acid ABC transporter ATPase|glutamine transporter subunit|putative ABC transporter ATPase	ABC transporter, ATP-binding protein, may be involved in transport of sugar amines
11_24.gene
11_240.gene		Transcription regulator GntR family
11_241.gene		ABC transporter, periplasmic solute-binding protein|Putative ABC transporter periplasmic amino acid-binding protein
11_242.gene
11_243.gene		ABC transporter, permease
11_244.gene	glutamine transporter subunit|putative ABC transporter ATPase	ABC transporter, ATP-binding protein|Putative amino acid ABC transporter ATP-binding protein
11_245.gene
11_246.gene
11_247.gene
11_248.gene
11_249.gene
11_25.gene
11_26.gene		Conserved hypothetical protein
11_27.gene
11_28.gene
11_29.gene		conserved hypothetical protein
11_3.gene
11_30.gene		Transcriptional regulator, GntR family
11_31.gene
11_32.gene
11_33.gene
11_34.gene
11_35.gene		Amino acid deaminase|amino acid oxidase
11_36.gene		Transcriptional regulator, AsnC/Lrp family
11_37.gene
11_38.gene
11_39.gene
11_4.gene
11_40.gene
11_41.gene		Amino acid deaminase|amino acid oxidase
11_42.gene
11_43.gene	glutathione ABC transporter ATPase|microcin C ABC transporter ATPase	ABC transporter, ATP-binding protein|PrbD ABC transporter ATP-binding protein, mediates the uptake of proline betaine at both high and low osmolarities|Putative oligopeptide/murein peptide ABC transporter ATP-binding protein
11_44.gene		ABC transporter, permease
11_45.gene		ABC transporter permease
11_46.gene		ABC transporter, periplasmic solute-binding protein
11_47.gene
11_48.gene
11_49.gene
11_5.gene		Transcription regulator AraC family
11_50.gene
11_51.gene		Putative hydroxypyruvate isomerase
11_52.gene
11_53.gene		Putative transcriptional repressor
11_54.gene		L-fuculose-phosphate aldolase
11_55.gene
11_56.gene
11_57.gene		GabD5 succinate semialdehyde dehdyrogenase
11_58.gene
11_59.gene		aldehyde dehydrogenase, NAD(P)-dependent
11_6.gene
11_60.gene		conserved hypothetical protein
11_61.gene
11_62.gene
11_63.gene		ArgE acetylornithine deacetylase
11_64.gene
11_65.gene
11_66.gene
11_67.gene	putative DNA-binding transcriptional regulator	Transcription regulator lysR family|Putative transcriptional regulator
11_68.gene
11_69.gene
11_7.gene
11_70.gene
11_71.gene		groEL2-SMa0744 acc=AAK65053.1 locus_tag=SMa0744 len=545 sp=rhime type=protein begin=399043 end=400680 strand=- structure=complement(399043..400680) chr=AE006469 ec=1.3.1.- def=groEL2 chaperonin|Putative heat shock protein GroEL|60 KD chaperonin B (GroEL) protein|60 kDa chaperonin|60 KD chaperonin A
11_72.gene		10 KD chaperonin A|groES2-SMa0745 acc=AAK65054.1 locus_tag=SMa0745 len=98 sp=rhime type=protein begin=400756 end=401052 strand=- structure=complement(400756..401052) chr=AE006469 def=groES2 chaperonin|104 sp=rhime type=protein begin=1106280 end=1106594 strand=- structure=complement(1106280..1106594) chr=AL591985 def=10 kDa chaperonin
11_73.gene
11_74.gene
11_75.gene
11_76.gene
11_77.gene
11_78.gene
11_79.gene
11_8.gene	glycine cleavage system transcriptional activator; autorepressor	Probable transcriptional regulator|Transcriptional regulator, LysR family
11_80.gene
11_81.gene
11_82.gene	maltose ABC transportor ATPase|sn-glycerol-3-phosphate ABC transporter ATPase
11_83.gene
11_84.gene
11_85.gene
11_86.gene
11_87.gene
11_88.gene	response regulator in two-component regulatory system with BasS	Response regulators consisting of a CheY-like receiver domain and a winged-helix DNA-binding domain
11_89.gene	quorum sensing sensory histidine kinase in two-component regulatory system with QseB	Putative two-component sensor histidine kinase
11_9.gene
11_90.gene
11_91.gene		Putative glycine-betaine and choline ABC transporter, ATP-binding component
11_92.gene
11_93.gene		Putative transcriptional regulator, GntR family protein|Transcriptional regulator, GntR family
11_94.gene
11_95.gene
11_96.gene
11_97.gene
11_98.gene
11_99.gene
12_1.gene
12_10.gene
12_100.gene
12_101.gene		Putative permease
12_102.gene		Putative cytochrome o ubiquinol oxidase chain II
12_103.gene		Putative cytochrome o ubiquinol oxidase chain I
12_104.gene		Putative cytochrome o ubiquinol oxidase chain III
12_105.gene		Cytochrome o ubiquinol oxidase protein CyoD
12_106.gene
12_107.gene
12_108.gene		Putative sensor histidine kinase transmembrane protein|FixL-related histidine kinase
12_109.gene
12_11.gene		Putative periplasmic binding ABC transporter
12_110.gene	putative DNA-binding transcriptional regulator|N-acetylserine-responsive cysteine regulon transcriptional activator; autorepressor|transcriptional regulator of yefH	Putative transcriptional regulator|Transcriptional regulator, LysR family|Probable transcriptional regulator, LysR family
12_111.gene
12_112.gene
12_113.gene	taurine ABC transporter ATPase	Putative glycine-betaine and choline ABC transporter, ATP-binding component
12_114.gene
12_115.gene	lipid ABC transporter permease/ATPase|putative multidrug ABC transporter ATPase	ABC transporter, ATP-binding and permease components|Probable ABC transporter ATP-binding transmembrane protein|MsbA-like saccharide exporting ABC transporter protein, consisting of ATP-binding and permease domains
12_116.gene	lipid ABC transporter permease/ATPase|putative multidrug ABC transporter ATPase	ABC transporter, ATP-binding and permease components|Probable ABC transporter ATP-binding transmembrane protein
12_117.gene
12_118.gene		two-component response regulator
12_119.gene		Sensor histidine kinase
12_12.gene
12_120.gene		Putative transcriptional regulator|Probable transcriptional regulator
12_121.gene		Putative transcriptional regulator
12_122.gene	putative|putative L-rhamnonate transporter
12_123.gene	bicyclomycin/cysteine/sulfonamide efflux transporter
12_124.gene		Transcription regulator TetR family
12_125.gene
12_126.gene
12_127.gene
12_128.gene
12_129.gene
12_13.gene
12_130.gene
12_131.gene
12_132.gene
12_133.gene
12_134.gene
12_135.gene
12_136.gene
12_137.gene
12_138.gene
12_139.gene
12_14.gene		Diguanylate cyclase
12_140.gene
12_141.gene
12_142.gene		Probable precorrin-8X methylmutase
12_143.gene		Probable precorrin-2 C20-methyltransferase
12_144.gene		Probable precorrin-3B C17-methyltransferase
12_145.gene
12_146.gene
12_147.gene		Probable precorrin-4 C11-methyltransferase
12_148.gene
12_149.gene		Putative transcriptional regulator, LacI family protein
12_15.gene
12_150.gene		Hydrocarbon oxygenase, required for rhizopine catabolism
12_151.gene		Putative ferredoxin of the Rieseke type
12_152.gene
12_153.gene		Putative 3-methyl-2-oxobutanoate hydroxymethyltransferase
12_154.gene
12_155.gene
12_156.gene
12_157.gene
12_158.gene
12_159.gene
12_16.gene		CyaI3 adenylate/guanylate cyclase|Adenylate/guanylate cyclase|CyaI4 adenylate/guanylate cyclase
12_160.gene
12_161.gene
12_162.gene
12_163.gene
12_164.gene
12_165.gene
12_166.gene		3-oxoacyl-[acyl-carrier-protein] reductase
12_167.gene
12_168.gene
12_169.gene		Putative sarcosine oxidase alpha subunit transmembrane protein
12_17.gene
12_170.gene
12_171.gene		Sarcosine oxidase beta subunit
12_172.gene		Putative transcription regulator
12_173.gene		Putative HTH-type transcriptional regulator
12_174.gene		Putative glutamine amidotransferase
12_175.gene		Putative glutamate synthase alpha subunit, C-termial domain
12_176.gene
12_177.gene
12_178.gene		Probable formyltetrahydrofolate deformylase|Putative formyltetrahydrofolate deformylase
12_179.gene		Probable bifunctional protein : methylenetetrahydrofolate dehydrogenase, methenyltetrahydrofolate cyclohydrolase|Probable bifunctional protein: methylenetetrahydrofolate dehydrogenase, methenyltetrahydrofolate cyclohydrolase
12_18.gene
12_180.gene
12_181.gene		Hypothetical protein
12_182.gene		Putative dioxygenase beta subunit
12_183.gene		Conserved hypothetical protein
12_184.gene		Flavin-containing monooxygenase family protein / FMO family protein
12_185.gene
12_186.gene		Putative cell division inhibitor
12_187.gene	inhibitor of FtsZ ring polymerization; chromosome-membrane tethering protein; membrane ATPase of the MinCDEE system
12_188.gene
12_189.gene		Putative aminomethyltransferase
12_19.gene
12_190.gene		Putative amino-acid permease
12_191.gene
12_192.gene	spermidine/putrescine ABC transporter permease|putrescine ABC transporter permease	Transport system permease|Probable spermidine/putrescine ABC transporter, permease component
12_193.gene	spermidine/putrescine ABC transporter permease	Transport system permease
12_194.gene
12_195.gene	putative ABC transporter ATPase|CP4-6 prophage; putative ferric transporter subunit|putrescine ABC transporter ATPase|spermidine/putrescine ABC transporter ATPase	ABC transporter ATP-binding protein
12_196.gene		Putative transcriptional regulator|Transcription regulator luxR family
12_197.gene
12_198.gene
12_199.gene
12_2.gene
12_20.gene
12_200.gene		Putative two-component response regulator
12_201.gene
12_202.gene
12_203.gene
12_204.gene
12_205.gene
12_206.gene	putative SDR family oxidoreductase|2-dehydro-3-deoxy-D-gluconate 5-dehydrogenase; KDG oxidoreductase; 20-ketosteroid reductase	Putative 2-deoxy-D-gluconate 3-dehydrogenase
12_207.gene		Putative transcriptional regulator, GntR family protein
12_208.gene
12_209.gene
12_21.gene
12_210.gene		Putative transcriptional regulator, araC family protein
12_211.gene
12_212.gene
12_213.gene
12_214.gene		Putative short-chain dehydrogenase
12_215.gene
12_216.gene		Putative endoribonuclease|Endoribonuclease-domain protein
12_217.gene		Conserved hypothetical protein
12_218.gene		Conserved hypothetical protein
12_219.gene
12_22.gene
12_220.gene
12_221.gene
12_222.gene
12_223.gene		Permease, MFS
12_224.gene	reactive chlorine species (RCS)-specific activator of the rcl genes	Putative transcriptional regulator, AraC family protein
12_225.gene	maltose ABC transportor ATPase|sn-glycerol-3-phosphate ABC transporter ATPase	Putative sugar amine ABC transporter, ATP-binding protein
12_226.gene		Putative sugar amine ABC transporter, periplasmic solute-binding protein
12_227.gene		Putative sugar amine ABC transporter, permease component
12_228.gene		Putative sugar amine ABC transporter, permease component
12_229.gene		Probable oxidoreductase
12_23.gene		conserved hypothetical protein
12_230.gene
12_231.gene
12_232.gene
12_233.gene
12_234.gene
12_235.gene		Cellulose synthase (UDP-forming)
12_236.gene
12_237.gene
12_238.gene		Transcription regulator AraC family|Putative transcriptional regulator transcription regulator
12_24.gene
12_25.gene
12_26.gene
12_27.gene
12_28.gene
12_29.gene
12_3.gene
12_30.gene
12_31.gene	maltose ABC transportor ATPase|sn-glycerol-3-phosphate ABC transporter ATPase
12_32.gene
12_33.gene
12_34.gene
12_35.gene		Transcription regulator LysR family
12_36.gene
12_37.gene		Probable alpha-galactosidase (melibiase)
12_38.gene	glutathione ABC transporter ATPase|microcin C ABC transporter ATPase	Putative taurine, valine, isoleucine and leucine ABC transporter, ATP-binding component|ABC transporter of tetrapeptides and some tripeptides, ATP-binding protein|ABC-type alpha-galactoside transport system, duplicated ATPase component|Peptide transport ATP-binding protein|Putative glycolic acid ABC transporter, ATP-binding protein|Putative oligopeptide ABC transporter ATP-binding protein|Putativ…
12_39.gene		ABC-type alpha-galactoside transport system, permease component
12_4.gene
12_40.gene		ABC-type alpha-galactoside transport system, permease component
12_41.gene		Periplasmic alpha-galactoside binding protein
12_42.gene		Alpha-galactosidase, melibiase
12_43.gene		AraC-type transcription activator of the melA-agp operon
12_44.gene
12_45.gene
12_46.gene
12_47.gene		Dimethylglycine dehydrogenase
12_48.gene
12_49.gene
12_5.gene
12_50.gene
12_51.gene	putative ABC transporter ATPase|histidine ABC transporter ATPase	Putative amino-acid ABC transporter, ATP-binding protein|ABC transporter, ATP-binding protein
12_52.gene
12_53.gene
12_54.gene
12_55.gene		Transcriptional regulator, GntR family|Putative histidine utilization repressor transcription regulator
12_56.gene		Probable transcriptional regulator
12_57.gene
12_58.gene		Putative imidazolonepropionase
12_59.gene		Putative histidine ammonia-lyase histidase
12_6.gene
12_60.gene
12_61.gene		Putative formiminoglutamase
12_62.gene		Putative urocanate hydratase (urocanase)
12_63.gene
12_64.gene
12_65.gene
12_66.gene
12_67.gene		Conserved hypothetical protein
12_68.gene
12_69.gene
12_7.gene
12_70.gene	putative DNA-binding transcriptional regulator|putative DNA-binding transcriptional regulator of abgABT operon|transcriptional activator of nhaA	Transcription activator, LysR family|Putative transcription regulator
12_71.gene		Beta-ketoadipate enol-lactone hydrolase
12_72.gene		Gamma carboxymuconolactone decarboxylase
12_73.gene		Protocatechuate 3,4-dioxygenase beta chain
12_74.gene
12_75.gene
12_76.gene
12_77.gene
12_78.gene		Conserved hypothetical protein
12_79.gene
12_8.gene
12_80.gene		Putative glycosyltransferase
12_81.gene		Putative adenylate cyclase transmembrane protein
12_82.gene
12_83.gene
12_84.gene
12_85.gene
12_86.gene
12_87.gene
12_88.gene
12_89.gene
12_9.gene
12_90.gene		Probable UDP-glucose/GDP-mannose dehydrogenase
12_91.gene		Hypothetical protein
12_92.gene	glutathione ABC transporter ATPase|microcin C ABC transporter ATPase|molybdate ABC transporter ATPase	Putative taurine, valine, isoleucine and leucine ABC transporter, ATP-binding component|Peptide transport ATP-binding protein|Putative oligopeptide ABC transporter ATP-binding protein|ABC transporter, ATP-binding protein|Putative peptide transport ATP-binding ABC transporter|Putative glycolic acid ABC transporter, ATP-binding protein|Putative oligopeptide/murein peptide ABC transporter ATP-bindin…
12_93.gene		ABC transporter, periplasmic solute-binding protein
12_94.gene		ABC transporter, permease component
12_95.gene		ABC transporter, permease component
12_96.gene
12_97.gene		Putative glycosyl transferase
12_98.gene
12_99.gene	lipid ABC transporter permease/ATPase|putative multidrug ABC transporter ATPase	Putative ABC transporter
13_1.gene
13_10.gene
13_100.gene
13_101.gene
13_102.gene
13_103.gene	ferric citrate ABC transporter ATPase|ferrienterobactin ABC transporter ATPase|iron(3+)-hydroxamate import ABC transporter ATPase|vitamin B12 ABC transporter ATPase	ABC transporter, ATP-binding protein|ABC transporter, ATP-binding protein, Fe3+-siderophore transport system|Iron-chelate-transporting ATPase
13_104.gene
13_105.gene		Putative transcription regulator|putative transcriptional regulator
13_106.gene
13_107.gene
13_108.gene
13_109.gene		Rhamnose transport system, permease
13_11.gene
13_110.gene		Rhamnose transport system, permease
13_111.gene	L-arabinose ABC transporter ATPase|D-ribose ABC transporter ATPase|methyl-galactoside ABC transporter ATPase|putative sugar ABC transporter ATPase|D-allose ABC transporter ATPase|autoinducer 2 import ATP-binding protein|D-xylose ABC transporter dual domain ATPase	ATP-binding component of rhamnose transport system|putative myo-inositol ABC transporter, ATP binding protein|Putative sugar ABC transporter ATP-binding protein|ABC sugar transporter, fused ATP-binding domains|Putative galactose ABC transporter, ATP-binding protein|Putative sugar uptake ABC transporter ATP-binding protein|Putative sugar ABC transporter, ATP-binding protein|ABC transporter, ATP-bi…
13_112.gene	autoinducer 2-binding protein	ABC transporter , periplasmic rhamnose binding protein|ABC transporter, periplasmic solute-binding protein
13_113.gene
13_114.gene		Hypothetical oxidoreductase
13_115.gene
13_116.gene		Putative sugar isomerase
13_117.gene
13_118.gene
13_119.gene
13_12.gene
13_120.gene
13_121.gene	putative oxidoreductase	short chain alcohol dehydrogenase-related dehydrogenase|3-oxoacyl-[acyl-carrier-protein] reductase
13_122.gene
13_123.gene
13_124.gene
13_125.gene
13_126.gene
13_127.gene
13_128.gene
13_129.gene
13_13.gene
13_130.gene
13_131.gene
13_132.gene
13_133.gene
13_134.gene
13_135.gene
13_136.gene
13_137.gene
13_138.gene
13_139.gene
13_14.gene
13_140.gene
13_141.gene
13_142.gene
13_143.gene
13_144.gene
13_145.gene
13_146.gene
13_147.gene
13_148.gene
13_149.gene	glycine cleavage system transcriptional activator; autorepressor	Probable transcriptional regulator
13_15.gene
13_150.gene
13_151.gene
13_152.gene
13_153.gene
13_154.gene
13_155.gene
13_156.gene
13_157.gene
13_158.gene
13_159.gene
13_16.gene		Beta-ketoadipyl-CoA thiolase
13_160.gene
13_161.gene
13_162.gene
13_163.gene
13_164.gene		Periplasmic dipeptide transport protein precursor
13_165.gene
13_166.gene
13_167.gene
13_168.gene
13_169.gene	glutathione ABC transporter ATPase|microcin C ABC transporter ATPase	Peptide transport ATP-binding protein|Putative oligopeptide ABC transporter ATP-binding protein|ABC transporter, ATP-binding protein|Putative peptide transport ATP-binding ABC transporter|Putative taurine, valine, isoleucine and leucine ABC transporter, ATP-binding component|Putative glycolic acid ABC transporter, ATP-binding protein|Putative oligopeptide/murein peptide ABC transporter ATP-bindin…
13_17.gene
13_170.gene
13_171.gene
13_172.gene
13_173.gene
13_174.gene
13_175.gene
13_176.gene
13_177.gene
13_178.gene
13_179.gene
13_18.gene
13_180.gene	maltose ABC transportor ATPase|sn-glycerol-3-phosphate ABC transporter ATPase
13_181.gene
13_182.gene
13_183.gene
13_184.gene
13_185.gene
13_186.gene
13_19.gene
13_2.gene
13_20.gene		Short-chain type dehydrogenase/reductase
13_21.gene
13_22.gene
13_23.gene
13_24.gene
13_25.gene
13_26.gene
13_27.gene	sensory histidine kinase in two-component regulatory system with AtoC|sensory histidine kinase in two-component regulatory system with ZraR	Putative sensor histidine kinase transmembrane protein|FixL-related histidine kinase
13_28.gene
13_29.gene
13_3.gene
13_30.gene
13_31.gene
13_32.gene		Putative MFS permease
13_33.gene		Putative chromate transport protein
13_34.gene
13_35.gene
13_36.gene
13_37.gene
13_38.gene
13_39.gene
13_4.gene	oligopeptide ABC transporter ATPase
13_40.gene
13_41.gene
13_42.gene
13_43.gene
13_44.gene
13_45.gene
13_46.gene
13_47.gene
13_48.gene
13_49.gene
13_5.gene
13_50.gene
13_51.gene
13_52.gene
13_53.gene
13_54.gene
13_55.gene		Putative ABC transporter ATP-binding protein
13_56.gene
13_57.gene		ABC-type Fe3+ transport system, permease component
13_58.gene		Transcription regulator GntR family
13_59.gene
13_6.gene
13_60.gene		Sugar-binding periplasmic protein precursor
13_61.gene		Putative sugar transport system permease ABC transporter
13_62.gene		Sugar transport system permease
13_63.gene	maltose ABC transportor ATPase|sn-glycerol-3-phosphate ABC transporter ATPase	Sugar import ATP-binding protein
13_64.gene
13_65.gene		conserved hypothetical protein
13_66.gene
13_67.gene
13_68.gene
13_69.gene		Hypothetical protein
13_7.gene
13_70.gene
13_71.gene
13_72.gene	sulfate/thiosulfate transporter subunit	Sulfate-transporting ATPase|Sulfate/thiosulfate import ATP-binding protein
13_73.gene	sulfate/thiosulfate ABC transporter permease	ABC-type sulfate transport system, periplasmic component
13_74.gene	sulfate/thiosulfate ABC transporter permease|thiamine/thiamine pyrophosphate ABC transporter permease	Putative sulfate uptake ABC transporter, permease component|Putative iron ABC transporter permease
13_75.gene		Putative sulfate uptake ABC transporter, periplasmic solute-binding protein
13_76.gene
13_77.gene
13_78.gene	response regulator in two-component regulatory system with KdpD	Response regulator
13_79.gene	fused	KdpD histidine kinase
13_8.gene
13_80.gene
13_81.gene	potassium translocating ATPase, subunit B	KdpB potassium-transporting ATPase B chain
13_82.gene
13_83.gene
13_84.gene
13_85.gene
13_86.gene		D-xylulose reductase
13_87.gene
13_88.gene		Putative FAD-dependent pyridine nucleotide-disulphide oxidoreductase, similar to mercuric reductases protein
13_89.gene
13_9.gene
13_90.gene
13_91.gene
13_92.gene		Probable HTH-type transcriptional regulator, LysR family|Transcription regulator LysR family
13_93.gene
13_94.gene		Putative methionine ABC transporter, periplasmic solute-binding component
13_95.gene	branched-chain amino acid ABC transporter ATPase	Putative methionine ABC transporter, ATP-binding component|Putative high-affinity branched-chain amino acid transport ATP-binding ABC transporter
13_96.gene	branched-chain amino acid ABC transporter ATPase	Putative methionine ABC transporter, ATP-binding component
13_97.gene		Putative methionine ABC transporter, permease component
13_98.gene		Putative methionine ABC transporter, permease component
13_99.gene
14_1.gene
14_10.gene
14_100.gene		Probable L-serine dehydratase
14_101.gene		Probable L-serine dehydratase
14_102.gene
14_103.gene
14_104.gene		Putative polyamine ABC transporter, permease component|ABC transporter, permease|Probable spermidine/putrescine ABC transporter, permease component
14_105.gene		ABC transporter, permease|Putative polyamine ABC transporter, permease component
14_106.gene	putative ABC transporter ATPase|CP4-6 prophage; putative ferric transporter subunit|putrescine ABC transporter ATPase|spermidine/putrescine ABC transporter ATPase
14_107.gene
14_108.gene	UTRA domain-containing GntR family putative transcriptional regulator|putative DNA-binding transcriptional regulator of phosphonate uptake and biodegradation	Putative transcriptional regulator, gntR family protein
14_109.gene
14_11.gene
14_110.gene		Putative oxidoreductase
14_111.gene
14_112.gene
14_113.gene
14_114.gene
14_115.gene
14_116.gene
14_117.gene
14_118.gene
14_119.gene
14_12.gene
14_120.gene
14_121.gene
14_122.gene
14_123.gene
14_124.gene
14_125.gene
14_126.gene
14_127.gene
14_128.gene
14_129.gene
14_13.gene		Transcriptional regulator, LysR family
14_130.gene
14_131.gene
14_132.gene
14_133.gene
14_134.gene
14_135.gene
14_136.gene
14_137.gene
14_138.gene
14_139.gene
14_14.gene
14_140.gene
14_141.gene
14_142.gene
14_143.gene
14_144.gene
14_145.gene
14_146.gene
14_147.gene
14_148.gene
14_149.gene
14_15.gene
14_150.gene
14_151.gene
14_152.gene
14_153.gene
14_154.gene
14_155.gene
14_156.gene
14_157.gene
14_158.gene
14_16.gene
14_17.gene
14_18.gene
14_19.gene
14_2.gene
14_20.gene	glutamine transporter subunit|putative ABC transporter ATPase|histidine ABC transporter ATPase	Putative amino-acid ABC transporter, ATP-binding protein|ABC transporter, ATP-binding protein
14_21.gene
14_22.gene
14_23.gene
14_24.gene
14_25.gene
14_26.gene
14_27.gene
14_28.gene
14_29.gene
14_3.gene		conserved hypothetical protein
14_30.gene
14_31.gene	glutathione ABC transporter ATPase|microcin C ABC transporter ATPase	Putative taurine, valine, isoleucine and leucine ABC transporter, ATP-binding component|Peptide transport ATP-binding protein|Putative peptide transport ATP-binding ABC transporter|Putative glycolic acid ABC transporter, ATP-binding protein|Putative oligopeptide ABC transporter ATP-binding protein|Putative oligopeptide/murein peptide ABC transporter ATP-binding protein|ABC transporter, ATP-bindin…
14_32.gene
14_33.gene
14_34.gene
14_35.gene
14_36.gene
14_37.gene
14_38.gene		Error-prone DNA polymerase 3
14_39.gene
14_4.gene
14_40.gene
14_41.gene
14_42.gene
14_43.gene
14_44.gene
14_45.gene
14_46.gene
14_47.gene
14_48.gene
14_49.gene		Hypothetical/unknown protein
14_5.gene
14_50.gene
14_51.gene
14_52.gene
14_53.gene
14_54.gene
14_55.gene
14_56.gene
14_57.gene
14_58.gene	putative ABC transporter ATPase|putrescine ABC transporter ATPase
14_59.gene
14_6.gene	transcriptional activator of yqhD	Putative transcriptional regulator, AraC family protein
14_60.gene		ABC transporter, permease
14_61.gene
14_62.gene
14_63.gene
14_64.gene
14_65.gene
14_66.gene
14_67.gene
14_68.gene
14_69.gene
14_7.gene		3-oxoacyl-[acyl-carrier-protein] reductase
14_70.gene
14_71.gene
14_72.gene		3-oxoacyl-[acyl-carrier-protein] reductase|short chain alcohol dehydrogenase-related dehydrogenase
14_73.gene
14_74.gene
14_75.gene
14_76.gene
14_77.gene
14_78.gene
14_79.gene
14_8.gene
14_80.gene
14_81.gene
14_82.gene		Putative transcriptional regulator, AraC family protein
14_83.gene		Probable short chain dehydrogenase|short chain alcohol dehydrogenase-related dehydrogenase
14_84.gene
14_85.gene
14_86.gene
14_87.gene
14_88.gene
14_89.gene
14_9.gene	murein peptide degradation regulator|LysR family putative transcriptional regulator	Transcriptional regulator, LysR family|Putative transcription regulator
14_90.gene
14_91.gene
14_92.gene
14_93.gene
14_94.gene
14_95.gene
14_96.gene
14_97.gene
14_98.gene
14_99.gene
15_1.gene
15_10.gene		FixX ferredoxin-like protein
15_100.gene
15_101.gene
15_102.gene
15_103.gene
15_104.gene
15_105.gene
15_106.gene
15_107.gene
15_108.gene
15_109.gene		FixL-related histidine kinase
15_11.gene
15_12.gene
15_13.gene
15_14.gene
15_15.gene	IS2 repressor TnpA
15_16.gene		Putative transposase
15_17.gene		Putative transposase
15_18.gene
15_19.gene
15_2.gene
15_20.gene	ribosome-associated	NodI ABC transporter, ATP-binding protein|Putative ABC transporter ATP-binding protein
15_21.gene
15_22.gene
15_23.gene		NodA N-acyltransferase
15_24.gene	global transcription factor	NodD3 nod box-dependent transcriptional activator|NodD2 nod box-dependent transcription activator|NodD1 nod-box dependent transcriptional activator
15_25.gene
15_26.gene		NodE beta ketoacyl ACP synthase
15_27.gene
15_28.gene
15_29.gene
15_3.gene
15_30.gene		NodN dehydratase
15_31.gene
15_32.gene
15_33.gene
15_34.gene
15_35.gene
15_36.gene
15_37.gene
15_38.gene
15_39.gene		ABC transporter, ATP-binding protein
15_4.gene		NifK nitrogenase molybdenum-iron protein beta chain
15_40.gene
15_41.gene
15_42.gene		Putative formyltetrahydrofolate deformylase|Probable formyltetrahydrofolate deformylase
15_43.gene		Putative 3-methyl-2-oxobutanoate hydroxymethyltransferase
15_44.gene
15_45.gene		Putative ferredoxin of the Rieseke type
15_46.gene		Hydrocarbon oxygenase, required for rhizopine catabolism
15_47.gene		Putative transcription regulator, GntR family
15_48.gene		putative myo-inositol ABC transporter, periplasmic solute-binding protein
15_49.gene
15_5.gene		NifD nitrogenase molybdenum-iron protein alpha chain
15_50.gene		Probable oxidoreductase
15_51.gene
15_52.gene
15_53.gene
15_54.gene
15_55.gene
15_56.gene
15_57.gene
15_58.gene
15_59.gene	branched-chain amino acid ABC transporter ATPase	Probable high-affinity branched-chain amino acid transport ATP-binding ABC transporter|Putative high-affinity branched-chain amino acid transport ATP-binding ABC transporter
15_6.gene		NifH nitrogenase iron protein
15_60.gene
15_61.gene		ABC-type branched-chain amino acid transport system, permease component
15_62.gene
15_63.gene	branched-chain amino acid ABC transporter ATPase	Probable high-affinity branched-chain amino acid transport ATP-binding ABC transporter
15_64.gene
15_65.gene
15_66.gene
15_67.gene
15_68.gene
15_69.gene
15_7.gene
15_70.gene
15_71.gene
15_72.gene
15_73.gene
15_74.gene
15_75.gene
15_76.gene
15_77.gene
15_78.gene
15_79.gene
15_8.gene
15_80.gene
15_81.gene
15_82.gene		conserved hypothetical protein
15_83.gene
15_84.gene
15_85.gene	magnesium transporter
15_86.gene
15_87.gene
15_88.gene
15_89.gene
15_9.gene	putative oxidoreductase
15_90.gene
15_91.gene
15_92.gene
15_93.gene
15_94.gene
15_95.gene
15_96.gene		Cation transport P-type ATPase
15_97.gene
15_98.gene
15_99.gene
16_1.gene
16_10.gene
16_11.gene
16_12.gene
16_13.gene		Probable L-serine dehydratase
16_14.gene
16_15.gene
16_16.gene
16_17.gene
16_18.gene
16_19.gene		Putative proline iminopeptidase
16_2.gene
16_20.gene
16_21.gene
16_22.gene
16_23.gene		Conserved hypothetical protein
16_24.gene
16_25.gene
16_26.gene
16_27.gene		Conserved hypothetical protein
16_28.gene
16_29.gene
16_3.gene
16_30.gene
16_31.gene		Probable threonyl-tRNA synthetase
16_32.gene
16_33.gene		Conserved hypothetical protein
16_34.gene
16_35.gene
16_36.gene
16_37.gene		Putative acetyltransferase
16_38.gene
16_39.gene
16_4.gene
16_40.gene		Probable topoisomerase IV subunit B
16_41.gene
16_42.gene		Triosephosphate isomerase
16_43.gene
16_44.gene		Probable CTP synthase
16_45.gene
16_46.gene
16_47.gene
16_48.gene
16_49.gene
16_5.gene		Probable octanoyltransferase
16_50.gene
16_51.gene
16_52.gene		Probable molybdenum cofactor biosynthesis protein C
16_53.gene		Probable indole-3-glycerol phosphate synthase (IGPS) tryptophan biosynthesis lyase decarboxylase
16_54.gene		Probable anthranilate phosphoribosyltransferase
16_55.gene
16_56.gene
16_57.gene
16_58.gene
16_59.gene
16_6.gene
16_60.gene
16_61.gene
16_62.gene
16_63.gene		Probable alkylphosphonate uptake protein
16_64.gene		Probable transcriptional regulator
16_65.gene	putative transporter	Putative transport protein
16_66.gene
16_67.gene
16_68.gene
16_69.gene		Hypothetical transmembrane protein
16_7.gene
16_70.gene		CyaF4 adenylate cyclase
16_71.gene
16_72.gene
16_73.gene
16_74.gene		Putative thymidylate kinase, dTMP kinase
16_75.gene
16_76.gene
16_77.gene
16_78.gene		Conserved hypothetical protein
16_79.gene
16_8.gene
16_80.gene
16_81.gene
16_82.gene
16_9.gene
17_1.gene
17_10.gene
17_11.gene
17_12.gene		Putative transcriptional regulator, AraC family protein
17_13.gene
17_14.gene
17_15.gene
17_16.gene
17_17.gene
17_18.gene
17_19.gene		Probable alternative cytochrome C oxidase polypeptide II transmembrane protein
17_2.gene
17_20.gene		Probable alternative cytochrome C oxidase polypeptide I transmembrane protein
17_21.gene
17_22.gene		Cytochrome c oxidase subunit III
17_23.gene		Hypothetical transmembrane protein
17_24.gene
17_25.gene
17_26.gene
17_27.gene	putative ABC transporter ATPase	Putative ATP-binding transport protein
17_28.gene
17_29.gene
17_3.gene
17_30.gene
17_31.gene
17_32.gene
17_33.gene
17_34.gene
17_35.gene
17_36.gene
17_37.gene
17_38.gene
17_39.gene	putative DNA-binding transcriptional regulator	Transcriptional regulator, LysR family|Putative transcription regulator
17_4.gene
17_40.gene
17_41.gene
17_42.gene
17_43.gene
17_44.gene		Putative transcriptional regulator, araC family protein
17_45.gene
17_46.gene		Putative acetyltransferase
17_47.gene
17_48.gene		Conserved hypothetical protein|conserved hypothetical protein
17_49.gene
17_5.gene
17_50.gene
17_51.gene
17_52.gene
17_53.gene
17_54.gene
17_55.gene
17_56.gene
17_57.gene
17_58.gene
17_59.gene
17_6.gene
17_60.gene
17_61.gene
17_62.gene
17_63.gene
17_64.gene
17_65.gene
17_66.gene
17_67.gene
17_68.gene
17_69.gene
17_7.gene
17_70.gene
17_71.gene
17_72.gene
17_73.gene
17_74.gene
17_75.gene
17_76.gene
17_77.gene
17_78.gene
17_8.gene
17_9.gene
18_1.gene		Putative electron transfer flavoprotein alpha-subunit alpha-ETF flavoprotein|EtfA2 electron-transport flavoprotein, alpha-subunit
18_10.gene		Probable hypoxanthine phosphoribosyltransferase
18_11.gene
18_12.gene	cell division ATP-binding protein	Probable cell division ATP-binding protein
18_13.gene
18_14.gene
18_15.gene		Lysophosphatidic acid acyl transferase
18_16.gene
18_17.gene
18_18.gene
18_19.gene		Putative cyclohexadienyl dehydrogenase and ADH prephenate dehydrogenase
18_2.gene		Probable 3-hydroxybutyryl-CoA dehydrogenase
18_20.gene		Putative histidinol-phosphate aminotransferase
18_21.gene		Conserved hypothetical protein
18_22.gene
18_23.gene
18_24.gene		Hypothetical transmembrane protein
18_25.gene
18_26.gene		Probable 50S ribosomal protein L28
18_27.gene
18_28.gene
18_29.gene
18_3.gene
18_30.gene		Probable Aerobic cobaltochelatase CobT subunit
18_31.gene		Probable aerobic cobaltochelatase
18_32.gene		Hypothetical protein
18_33.gene		Transcription regulator, BolA/YrbA family
18_34.gene		Hypothetical transmembrane protein
18_35.gene		Putative 3-dehydroquinate synthase transmembrane protein
18_36.gene		Putative shikimate kinase I
18_37.gene		Hypothetical signal peptide protein
18_38.gene
18_39.gene		Probable acetyl-coenzyme A carboxylase carboxyl transferase subunit alpha protein
18_4.gene
18_40.gene
18_41.gene
18_42.gene
18_43.gene		Putative pyruvic acid ABC transporter, periplasmic solute-binding protein
18_44.gene		Putative pyruvic acid ABC transporter, permease
18_45.gene		Putative pyruvic acid ABC transporter, permease component
18_46.gene		Putative transcriptional regulator, GntR family protein|Transcriptional regulator, GntR family
18_47.gene
18_48.gene
18_49.gene		Putative hippurate hydrolase
18_5.gene		Probable argininosuccinate lyase asal protein
18_50.gene
18_51.gene
18_52.gene
18_53.gene
18_54.gene
18_55.gene		Probable 1-deoxy-D-xylulose 5-phosphate reductoisomerase
18_56.gene	maltose ABC transportor ATPase|sn-glycerol-3-phosphate ABC transporter ATPase	Putative sugar uptake ABC transporter ATP-binding protein
18_57.gene		Conserved hypothetical protein
18_58.gene		Putative sugar uptake ABC transporter permease
18_59.gene		Putative sugar uptake ABC transporter permease
18_6.gene
18_60.gene		Putative sugar uptake ABC transporter periplasmic solute-binding protein precursor
18_61.gene		Putative transcriptional regulator, LacI family protein|Mutated LacI family transcriptional regulator
18_62.gene		Probable 5-aminolevulinic acid synthase (delta-aminolevulinate synthase) (delta-ALA synthetase)
18_7.gene		Probable diaminopimelate DAP decarboxylase
18_8.gene
18_9.gene		Putative 2-component receiver domain protein
19_1.gene
19_10.gene
19_11.gene
19_12.gene	alcohol dehydrogenase class III; glutathione-dependent formaldehyde dehydrogenase	Probable alcohol dehydrogenase class III + glutathione-dependent formaldehyde dehydrogenase|Probable S-(hydroxymethyl)glutathione dehydrogenase|Putative zinc-type alcohol dehydrogenase transmembrane protein|AdhC2 glutathione-dependent dehydrogenase
19_13.gene
19_14.gene
19_15.gene
19_16.gene
19_17.gene		FixO1 cytochrome C oxidase subunit|FixO2 cytochrome c oxidase subunit
19_18.gene		FixQ1 nitrogen fixation protein|FixQ2 nitrogen fixation protein
19_19.gene
19_2.gene
19_20.gene
19_21.gene
19_22.gene
19_23.gene
19_24.gene
19_25.gene
19_26.gene
19_27.gene
19_28.gene
19_29.gene
19_3.gene	putative amino acid ABC transporter permease	Probable general L-amino acid transport permease ABC transporter
19_30.gene
19_31.gene
19_32.gene
19_33.gene
19_34.gene
19_35.gene
19_36.gene
19_37.gene
19_38.gene
19_39.gene
19_4.gene		Probable general L-amino acid transport permease ABC transporter
19_40.gene
19_41.gene
19_42.gene
19_43.gene
19_44.gene
19_45.gene
19_46.gene
19_47.gene
19_48.gene
19_49.gene
19_5.gene	putative amino acid ABC transporter ATPase|glutamine transporter subunit|glutamate/aspartate ABC transporter ATPase|arginine ABC transporter ATPase	Putative DL-2-aminoadipic acid ABC transporter, ATP-binding component|Probable general L-amino acid transport ATP-binding ABC transporter|ABC transporter, ATP-binding protein
19_50.gene
19_51.gene
19_52.gene
19_53.gene
19_54.gene
19_55.gene
19_56.gene
19_6.gene
19_7.gene
19_8.gene
19_9.gene
1_1.gene		Alcohol dehydrogenase, Zn-dependent class III
1_10.gene
1_100.gene
1_1000.gene
1_1001.gene
1_1002.gene		Putative heme A synthase
1_1003.gene
1_1004.gene		Probable N-acetyl-gamma-glutamyl-phosphate reductase
1_1005.gene		Probable agmatinase
1_1006.gene		MFS-type transport protein
1_1007.gene		Probable 30S ribosomal protein S9
1_1008.gene		Probable 50S ribosomal protein L13
1_1009.gene	putative DNA-binding transcriptional regulator	Probable transcriptional regulator
1_101.gene
1_1010.gene
1_1011.gene
1_1012.gene
1_1013.gene
1_1014.gene
1_1015.gene		Putative O-acetylhomoserine sulfhydrylase
1_1016.gene
1_1017.gene
1_1018.gene
1_1019.gene	copper/silver efflux system, membrane component
1_102.gene
1_1020.gene
1_1021.gene
1_1022.gene
1_1023.gene	cyclic-di-GMP phosphodiesterase; csgD regulator; modulator of RNase II stability
1_1024.gene
1_1025.gene
1_1026.gene		Probable ATP-dependent CLP protease proteolytic subunit
1_1027.gene	ATPase and specificity subunit of ClpX-ClpP ATP-dependent serine protease	Probable ATP-dependent CLP protease ATP-binding subunit
1_1028.gene		Probable ATP-dependent protease LA protein
1_1029.gene		DNA-binding protein HU
1_103.gene		Response regulator of exponential growth motility
1_1030.gene
1_1031.gene
1_1032.gene		Transcriptional regulator, LysR family
1_1033.gene		Transcriptional regulator, LysR family
1_1034.gene		zinc dependent oxidoreductase-releated quinone oxidoreductase
1_1035.gene		Putative oxidoreductase
1_1036.gene
1_1037.gene
1_1038.gene
1_1039.gene
1_104.gene
1_1040.gene
1_1041.gene		NADH dehydrogenase I chain A
1_1042.gene		NADH-ubiqionone oxidoreductase subunit K transmembrane protein
1_1043.gene		NADH dehydrogenase I chain C
1_1044.gene		Probable NADH-quinone oxidoreductase subunit D 1
1_1045.gene
1_1046.gene
1_1047.gene		NADH-quinone oxidoreductase subunit F 1
1_1048.gene
1_1049.gene
1_105.gene
1_1050.gene		Probable NADH dehydrogenase I chain H transmembrane protein
1_1051.gene	NADH:ubiquinone oxidoreductase, chain I
1_1052.gene		Probable NADH dehydrogenase I chain J transmembrane protein
1_1053.gene		Probable NADH dehydrogenase I chain K transmembrane protein
1_1054.gene		Probable NADH dehydrogenase I chain L transmembrane protein
1_1055.gene
1_1056.gene
1_1057.gene
1_1058.gene		Ribonuclease J
1_1059.gene		Putative methylmalonyl-CoA epimerase
1_106.gene
1_1060.gene
1_1061.gene		Probable prolyl-tRNA synthetase
1_1062.gene		Putative lipoprotein-releasing system transmembrane protein
1_1063.gene	outer membrane-specific lipoprotein transporter subunit	putative lipoprotein-releasing system ATP-binding protein|Putative ATP-binding transport protein
1_1064.gene
1_1065.gene		Probable DNA polymerase III, alpha chain
1_1066.gene
1_1067.gene
1_1068.gene
1_1069.gene		Putative DNA polymerase IV 1
1_107.gene
1_1070.gene
1_1071.gene
1_1072.gene
1_1073.gene		DivK cell division response regulator, essential cell cycle regulator
1_1074.gene		Response regulator containing a CheY-like receiver domain and a GGDEF domain|Adenylate/guanylate cyclase
1_1075.gene		Probable 50S ribosomal protein L33
1_1076.gene
1_1077.gene
1_1078.gene		Putative exoribonuclease II
1_1079.gene		Putative DNA topoisomerase I
1_108.gene		Putative flagellin synthesis repressor protein
1_1080.gene
1_1081.gene
1_1082.gene
1_1083.gene		Probable aspartate carbamoyltransferase catalytic chain
1_1084.gene
1_1085.gene
1_1086.gene
1_1087.gene	penicillin-binding protein 1a, murein transglycosylase and transpeptidase	MrcA2 penicillin-binding protein|Probable penicillin-binding 1A transmembrane protein
1_1088.gene		Probable peptide chain release factor 2 (RF-2) protein
1_1089.gene
1_109.gene
1_1090.gene
1_1091.gene		Probable inorganic polyphosphate/ATP-NAD kinase
1_1092.gene
1_1093.gene
1_1094.gene		Putative tRNA/rRNA methyltransferase
1_1095.gene
1_1096.gene
1_1097.gene		Sugar epimerase
1_1098.gene
1_1099.gene		Probable transcription antitermination protein
1_11.gene
1_110.gene		Putative flagellar biosynthetic transmembrane protein
1_1100.gene		Probable 50S ribosomal protein L11
1_1101.gene		Probable 50S ribosomal protein L1
1_1102.gene		Probable 50S ribosomal protein L10 (L8)
1_1103.gene		Probable 50S ribosomal protein L7/L12 (L8)
1_1104.gene		Probable DNA-directed RNA polymerase beta chain
1_1105.gene		Probable DNA-directed RNA polymerase beta' chain
1_1106.gene
1_1107.gene	30S ribosomal subunit protein S12	Probable 30S ribosomal protein S12
1_1108.gene		Probable 30S ribosomal protein S7
1_1109.gene	protein_coding transcript_biotype:protein_coding gene_symbol:fusA description:protein chain elongation factor EF-G, GTP-binding	Probable elongation factor G
1_111.gene		Probable flagellar biosynthesis transmembrane protein
1_1110.gene
1_1111.gene		Probable 30S ribosomal protein S10
1_1112.gene		Probable 50S ribosomal protein L3
1_1113.gene		Probable 50S ribosomal protein L4
1_1114.gene		Probable 50S ribosomal protein L23
1_1115.gene		Probable 50S ribosomal protein L2
1_1116.gene		Probable 30S ribosomal protein S19
1_1117.gene		Probable 50S ribosomal protein L22
1_1118.gene		Probable 30S ribosomal protein S3
1_1119.gene		Probable 50S ribosomal protein L16
1_112.gene
1_1120.gene		Probable 50S ribosomal protein L29
1_1121.gene		Probable 30S ribosomal protein S17
1_1122.gene	50S ribosomal subunit protein L14	Probable 50S ribosomal protein L14
1_1123.gene		Probable 50S ribosomal protein L24
1_1124.gene		Probable 50S ribosomal protein L5
1_1125.gene		Probable 30S ribosomal protein S14
1_1126.gene		Probable 30S ribosomal protein S8
1_1127.gene		Probable 50S ribosomal protein L6
1_1128.gene		Probable 50S ribosomal protein L18
1_1129.gene		Probable 30S ribosomal protein S5
1_113.gene
1_1130.gene		Probable 50S ribosomal protein L30
1_1131.gene		Probable 50S ribosomal protein L15
1_1132.gene		Preprotein translocase subunit SecY
1_1133.gene
1_1134.gene		Probable 30S ribosomal protein S13
1_1135.gene		Probable 30S ribosomal protein S11
1_1136.gene		DNA-directed RNA polymerase, alpha subunit
1_1137.gene		Probable 50S ribosomal protein L17
1_1138.gene
1_1139.gene		Conserved hypothetical protein
1_114.gene
1_1140.gene	dihydroxyacid dehydratase	Probable dihydroxy-acid dehydratase
1_1141.gene
1_1142.gene
1_1143.gene
1_1144.gene
1_1145.gene
1_1146.gene
1_1147.gene
1_1148.gene		short chain alcohol dehydrogenase-related dehydrogenase
1_1149.gene	LysR family putative transcriptional regulator	Putative transcription regulator
1_115.gene
1_1150.gene
1_1151.gene
1_1152.gene
1_1153.gene
1_1154.gene		Putative transcription regulator|Transcriptional regulator, LacI family
1_1155.gene		Putative short chain acyl-CoA transferase
1_1156.gene
1_1157.gene		Putative L-sorbosone dehydrogenase, NADP dependent protein
1_1158.gene
1_116.gene
1_117.gene
1_118.gene
1_119.gene		Probable bifunctional protein : methylenetetrahydrofolate dehydrogenase, methenyltetrahydrofolate cyclohydrolase|Probable bifunctional protein: methylenetetrahydrofolate dehydrogenase, methenyltetrahydrofolate cyclohydrolase
1_12.gene
1_120.gene
1_121.gene
1_122.gene
1_123.gene		Transcriptional regulator
1_124.gene		Alpha-glucosides ABC transporter, periplasmic substrate-binding component
1_125.gene		Alpha-glucosides ABC transporter, permease component
1_126.gene		Alpha-glucosides ABC transporter, permease component
1_127.gene
1_128.gene	maltose ABC transportor ATPase|sn-glycerol-3-phosphate ABC transporter ATPase	Alpha-glucosides ABC transporter, ATP binding component
1_129.gene
1_13.gene
1_130.gene		Phosphogluconate dehydratase
1_131.gene
1_132.gene		Glucose-6-phosphate 1-dehydrogenase
1_133.gene		Putative oxidoreductase
1_134.gene
1_135.gene		Conserved hypothetical protein
1_136.gene
1_137.gene		Probable methyl-accepting chemotaxis protein
1_138.gene
1_139.gene
1_14.gene
1_140.gene		Putative transcription regulator
1_141.gene		Hypothetical protein
1_142.gene		Probable isocitrate lyase
1_143.gene
1_144.gene	spermidine/putrescine ABC transporter periplasmic binding protein
1_145.gene	putrescine ABC transporter ATPase	Probable putrescine transport ATP-binding protein
1_146.gene	putrescine ABC transporter permease|spermidine/putrescine ABC transporter permease	Probable putrescine transport system permease|Probable spermidine/putrescine ABC transporter, permease component|ABC transporter, permease
1_147.gene	spermidine/putrescine ABC transporter permease|putrescine ABC transporter permease	Probable putrescine transport system permease|Probable spermidine/putrescine ABC transporter, permease component|ABC transporter, permease
1_148.gene
1_149.gene
1_15.gene
1_150.gene		Two-component histidine kinase, stationary-phase regulator of cell surface physiology and symbiosis
1_151.gene		Conserved hypothetical protein
1_152.gene		Serralysin-like metalloprotease|Putaive haemolysin-type calcium-binding protein|Conserved hypothetical protein, haemolysin-type calcium-binding regions
1_153.gene
1_154.gene
1_155.gene	LysR family putative transcriptional regulator	Probable HTH-type transcriptional regulator, LysR family|Transcription regulator LysR family
1_156.gene
1_157.gene		Methylmalonate-semialdehyde dehydrogenase
1_158.gene
1_159.gene
1_16.gene
1_160.gene		Transcriptional regulator of the iron limitation response
1_161.gene	antimicrobial peptide transport ABC transporter periplasmic binding protein|dipeptide/heme ABC transporter periplasmic binding protein; dipeptide chemotaxis receptor	Oligopeptide ABC transporter, periplasmic solute-binding component
1_162.gene	dipeptide/heme ABC transporter permease	Oligopeptide ABC transporter, permease component
1_163.gene		Oligopeptide ABC transporter, permease component
1_164.gene	dipeptide/heme ABC transporter ATPas|antimicrobial peptide ABC transporter ATPase	Oligopeptide ABC transporter, ATP-binding component
1_165.gene	dipeptide/heme ABC transporter ATPas|oligopeptide ABC transporter ATPase|antimicrobial peptide ABC transporter ATPase	Oligopeptide ABC transporter, ATP-binding component
1_166.gene
1_167.gene		Probable amino acid dehydrogenase
1_168.gene
1_169.gene
1_17.gene	sensory histidine kinase in two-component regulatory system with OmpR	Putative sensor histidine kinase
1_170.gene
1_171.gene
1_172.gene
1_173.gene
1_174.gene
1_175.gene
1_176.gene
1_177.gene
1_178.gene		Capsular-polysaccharide-transporting ATPase
1_179.gene
1_18.gene
1_180.gene
1_181.gene
1_182.gene
1_183.gene
1_184.gene
1_185.gene
1_186.gene
1_187.gene
1_188.gene
1_189.gene
1_19.gene
1_190.gene
1_191.gene
1_192.gene
1_193.gene
1_194.gene
1_195.gene	dTDP-glucose 4,6 dehydratase, NAD(P)-binding|dTDP-glucose 4,6-dehydratase	Putative dTDP-D-glucose 4,6-dehydratase protein WgaI (formerly ExpA9)
1_196.gene
1_197.gene
1_198.gene
1_199.gene
1_2.gene		Alcohol dehydrogenase, Zn-dependent class III
1_20.gene	response regulator in two-component regulatory system with EnvZ	Putative response regulator
1_200.gene		ABC transporter, periplasmic solute-binding protein
1_201.gene		adenylate/guanylate cyclase
1_202.gene
1_203.gene
1_204.gene		Ribosomal RNA large subunit methyltransferase J
1_205.gene
1_206.gene	putative multidrug or homocysteine efflux system	Probable MFS permease
1_207.gene
1_208.gene		Probable inosine-5'-monophosphate dehydrogenase
1_209.gene
1_21.gene
1_210.gene
1_211.gene		3-oxoacyl-[acyl-carrier-protein] reductase
1_212.gene
1_213.gene
1_214.gene	transcriptional repressor of flagellar, motility and chemotaxis genes	Putative transcriptional regulator|Transcription regulator LysR family|Transcriptional regulator, LysR family|Putative transcriptional regulator, LysR family protein
1_215.gene
1_216.gene
1_217.gene		Glutamate-cysteine ligase, GshA
1_218.gene
1_219.gene
1_22.gene
1_220.gene
1_221.gene	glycine cleavage system transcriptional activator; autorepressor|CP4-6 prophage; putative DNA-binding transcriptional regulator
1_222.gene
1_223.gene		Probable transcription regulator
1_224.gene
1_225.gene
1_226.gene
1_227.gene
1_228.gene
1_229.gene
1_23.gene
1_230.gene
1_231.gene		Probable DNA-3-methyladenine glycosylase I
1_232.gene
1_233.gene
1_234.gene
1_235.gene
1_236.gene
1_237.gene		Probable histidyl-tRNA synthetase
1_238.gene
1_239.gene		Probable ATP phosphoribosyltransferase
1_24.gene
1_240.gene
1_241.gene		Putative glutathione S-transferase
1_242.gene
1_243.gene		groEL2-SMa0744 acc=AAK65053.1 locus_tag=SMa0744 len=545 sp=rhime type=protein begin=399043 end=400680 strand=- structure=complement(399043..400680) chr=AE006469 ec=1.3.1.- def=groEL2 chaperonin|Putative heat shock protein GroEL|60 KD chaperonin B (GroEL) protein|60 KD chaperonin A
1_244.gene		10 KD chaperonin A|groES2-SMa0745 acc=AAK65054.1 locus_tag=SMa0745 len=98 sp=rhime type=protein begin=400756 end=401052 strand=- structure=complement(400756..401052) chr=AE006469 def=groES2 chaperonin|104 sp=rhime type=protein begin=1106280 end=1106594 strand=- structure=complement(1106280..1106594) chr=AL591985 def=10 kDa chaperonin|105 sp=rhime type=protein begin=67874 end=68191 strand=- struct…
1_245.gene
1_246.gene		Probable riboflavin biosynthesis protein RibF includes: riboflavin kinase and FMN adenylyltransferase
1_247.gene		Probable isoleucyl-tRNA synthetase
1_248.gene
1_249.gene
1_25.gene
1_250.gene
1_251.gene
1_252.gene
1_253.gene
1_254.gene
1_255.gene
1_256.gene
1_257.gene
1_258.gene
1_259.gene		Conserved hypothetical protein
1_26.gene
1_260.gene		Putative 3-deoxy-D-manno-octulosonic-acid transferase
1_261.gene
1_262.gene
1_263.gene
1_264.gene		Probable DNA mismatch repair protein
1_265.gene		Putative 2-component receiver domain protein
1_266.gene		Diguanylate cyclase/phosphodiesterase
1_267.gene
1_268.gene
1_269.gene
1_27.gene
1_270.gene
1_271.gene		Probable 3-oxoacyl-(acyl carrier protein) reductase
1_272.gene
1_273.gene		Putative transcriptional regulator
1_274.gene	antiporter inner membrane protein	Putative MRP protein homolog ATP-binding
1_275.gene
1_276.gene		Probable KUP system potassium uptake transmembrane protein
1_277.gene
1_278.gene
1_279.gene		Probable ATP synthase A chain transmembrane protein
1_28.gene
1_280.gene		Probable ATP synthase subunit C transmembrane protein
1_281.gene
1_282.gene
1_283.gene
1_284.gene		Hypothetical protein
1_285.gene
1_286.gene
1_287.gene		Probable molybdenum cofactor biosynthesis protein B
1_288.gene
1_289.gene		Hypothetical signal peptide protein
1_29.gene		Putative transcriptional regulator
1_290.gene		Putative octaprenyl-diphosphate synthase
1_291.gene		Hypothetical/unknown protein
1_292.gene
1_293.gene
1_294.gene		Probable proteinase
1_295.gene
1_296.gene		Probable glycyl-tRNA synthetase alpha chain
1_297.gene
1_298.gene		Hypothetical transmembrane protein
1_299.gene
1_3.gene
1_30.gene	UPF0131 family protein	conserved hypothetical protein
1_300.gene
1_301.gene		Probable phosphoribosylamine--glycine ligase
1_302.gene
1_303.gene
1_304.gene
1_305.gene		Probable glycyl-tRNA synthetase beta chain
1_306.gene		Conserved hypothetical protein
1_307.gene
1_308.gene
1_309.gene
1_31.gene
1_310.gene
1_311.gene		Conserved hypothetical protein
1_312.gene
1_313.gene
1_314.gene
1_315.gene
1_316.gene
1_317.gene
1_318.gene
1_319.gene
1_32.gene	glutathione ABC transporter ATPase|dipeptide/heme ABC transporter ATPas|oligopeptide ABC transporter ATPase	ABC transporter, ATP-binding protein|ABC transporter, ATP-binding protein, involved in amino acid or peptide transport
1_320.gene
1_321.gene
1_322.gene
1_323.gene
1_324.gene
1_325.gene		Probable 1-deoxyxylulose-5-phosphate synthase
1_326.gene
1_327.gene		Probable pirin-related protein
1_328.gene		Putative oxidoreductase
1_329.gene		Putative exodeoxyribonuclease 7 small subunit
1_33.gene	oligopeptide ABC transporter ATPase|glutathione ABC transporter ATPase|dipeptide/heme ABC transporter ATPas
1_330.gene		Conserved hypothetical protein
1_331.gene
1_332.gene		Transcriptional regulator, GntR family
1_333.gene
1_334.gene		fatty acid CoA ligase
1_335.gene
1_336.gene
1_337.gene
1_338.gene
1_339.gene
1_34.gene
1_340.gene		Biotin ABC transporter, ATP-binding component
1_341.gene		Conserved hypothetical protein
1_342.gene		Probable 3,4-dihydroxy-2-butanone 4-phosphate synthase
1_343.gene		Probable chorismate synthase
1_344.gene	cyclic-di-GMP phosphodiesterase; csgD regulator; modulator of RNase II stability	Diguanylate cyclase/phosphodiesterase
1_345.gene		Conserved hypothetical signal peptide protein
1_346.gene
1_347.gene	enoyl-[acyl-carrier-protein] reductase, NADH-dependent	Putative enoyl-acyl-carrier-protein reductase NADH
1_348.gene
1_349.gene
1_35.gene
1_350.gene		Probable pyridoxamine 5'-phosphate oxidase (PNP/PMP oxidase)
1_351.gene
1_352.gene
1_353.gene
1_354.gene		Phosphate transport transmembrane protein
1_355.gene		Putative pit accessory protein
1_356.gene
1_357.gene		Peptidase U62 family protein
1_358.gene
1_359.gene
1_36.gene
1_360.gene
1_361.gene
1_362.gene		Peptide methionine sulfoxide reductase
1_363.gene		Peptide methionine sulfoxide reductase
1_364.gene
1_365.gene
1_366.gene		Probable oxidoreductase
1_367.gene
1_368.gene
1_369.gene
1_37.gene
1_370.gene
1_371.gene		Conserved hypothetical protein
1_372.gene
1_373.gene		Putative cytochrome C oxidase polypeptide I transmembrane protein
1_374.gene		Putative protoheme IX farnesyltransferase
1_375.gene
1_376.gene
1_377.gene		Putative cytochrome C oxidase subunit III transmembrane protein
1_378.gene
1_379.gene
1_38.gene
1_380.gene
1_381.gene
1_382.gene		Probable 4-hydroxy-3-methylbut-2-enyl diphosphate reductase
1_383.gene		Putative homoserine kinase
1_384.gene		Probable ribonuclease HI protein
1_385.gene
1_386.gene
1_387.gene
1_388.gene
1_389.gene		Hypothetical peroxiredoxin protein
1_39.gene
1_390.gene
1_391.gene
1_392.gene
1_393.gene		Putative hemin transport system ATP-binding ABC transporter|Manganese ABC transporter ATPase
1_394.gene
1_395.gene
1_396.gene
1_397.gene
1_398.gene
1_399.gene		Diguanylate cyclase/phosphodiesterase
1_4.gene
1_40.gene
1_400.gene		Probable ribosomal-protein-alanine acetyltransferase
1_401.gene		Probable processing protease
1_402.gene		Probable threonine synthase
1_403.gene
1_404.gene
1_405.gene
1_406.gene
1_407.gene
1_408.gene		Putative transcription regulator, ArsR family
1_409.gene
1_41.gene
1_410.gene
1_411.gene		Adenine DNA methyltransferase
1_412.gene
1_413.gene
1_414.gene
1_415.gene
1_416.gene
1_417.gene
1_418.gene
1_419.gene
1_42.gene
1_420.gene		gst14-SMa2319 acc=AAK65906.2 locus_tag=SMa2319 len=215 sp=rhime type=protein begin=1292162 end=1292809 strand=+ structure=1292162..1292809 chr=AE006469 ec=2.5.1.18 def=gst14 glutatione S-transferase
1_421.gene
1_422.gene		Putative pyruvate phosphate dikinase
[truncated: 4,363 more rows]
